# Supplementary material for: Synthesis, X-ray diffraction study, analysis of inter­molecular inter­actions and mol­ecular docking of ethyl 1-(3-tosyl­quinolin-4-yl)piperidine-4-carboxyl­ate
Source: Acta Crystallogr E Crystallogr Commun. 2022 Aug 9;78(Pt 9):890–6. doi: 10.1107/S2056989022007691 (PMC9443802; doi:10.1107/S2056989022007691)
Supplement: Supplementary file 1 [file e-78-00890-sup1.cif]

##############################################################################
#                                                                            #
# This CIF contains the data in a paper accepted for publication in          #
# Acta Crystallographica Section E. It conforms to the requirements of       #
# Notes for Authors for Acta Crystallographica Section E, and has been       #
# peer reviewed under the auspices of the IUCr Commission on Journals.       #
#                                                                            #
# Full details of the Crystallographic Information File format               #
# are given in the paper "The Crystallographic Information File (CIF):       #
# a New Standard Archive File for Crystallography" by S. R. Hall, F. H.      #
# Allen and I. D. Brown [Acta Cryst. (1991), A47, 655-685].                  #
#                                                                            #
# The current version of the core CIF dictionary is obtainable from          #
# ftp://ftp.iucr.org/pub/cif_core.dic.                                       #
#                                                                            #
# Software is freely available for graphical display of the structure(s)     #
# in this CIF. For information consult the CIF software page                 #
# http://www.iucr.org/resources/cif/software.                                #
#                                                                            #
# This file may be used for bona fide research purposes within the           #
# scientific community so long as proper attribution is given to the journal # 
# article from which it was obtained.                                        #
#                                                                            #
##############################################################################
data_I
_audit_creation_method
;
Olex2 1.5
(compiled 2021.12.09 svn.r5202d8cf for OlexSys, GUI svn.r6439)
;
_journal_date_recd_electronic     2022-06-23
_journal_date_accepted     2022-07-30
_journal_name_full     'Acta Crystallographica, Section E'
_journal_year     2022
_journal_volume     78
_journal_issue      9
_journal_page_first     0
_journal_page_last     0
_journal_paper_category     GO
_journal_paper_doi     10.1107/S2056989022007691
_journal_coeditor_code     DX2047
_publ_contact_author_name     'Yevhenii Vaksler'
_publ_contact_author_address
;
SSI Institute for Single Crystals, National Academy of Sciences of Ukraine,
60 Nauky Ave, Kharkov 61001,
Ukraine
;
_publ_contact_author_email     'vakslerea@gmail.com'
_publ_contact_author_fax     ?
_publ_contact_author_phone     '+380982813503'
_publ_section_title
;
Synthesis, X-ray diffraction study, analysis of intermolecular interactions and
molecular docking of ethyl 1-(3-tosylquinolin-4-yl)piperidine-4-carboxylate
;
_publ_section_title_footnote     .
loop_
    _publ_author_name
    _publ_author_footnote
    _publ_author_address
    'Vaksler, Yevhenii' .
;
SSI Institute for Single Crystals, National Academy of Sciences of Ukraine,
60 Nauky Ave, Kharkov 61001,
Ukraine
;
    'Hryhoriv, Halyna V.' .
;
The National University of Pharmacy, 53 Pushkinska St., Kharkiv 61002,
Ukraine
;
    'Kovalenko, Sergiy M.' .
;
V. N. Karazin Kharkiv National University, 4 Svobody Sq., Kharkiv 61077,
Ukraine
;
    'Perekhoda, Lina O.' .
;
The National University of Pharmacy, 53 Pushkinska St., Kharkiv 61002,
Ukraine
;
    'Georgiyants, Victoriya A.' .
;
The National University of Pharmacy, 53 Pushkinska St., Kharkiv 61002,
Ukraine
;
_publ_section_synopsis
;
An easy synthetic route towards  ethyl
1-(3-tosylquinolin-4-yl)piperidine-4-carboxylate was found. Its molecular and
crystal structures are described as well and the biological activity is also
predicted using molecular docking studies.
;
_chemical_name_systematic
;
Ethyl 1-[3-(4-methylbenzenesulfonyl)quinolin-4-yl]piperidine-4-carboxylate
;
_chemical_name_common
;
Ethyl 1-(3-tosylquinolin-4-yl)piperidine-4-carboxylate
;
_chemical_formula_moiety     'C24 H26 N2 O4 S'
_chemical_formula_sum     'C24 H26 N2 O4 S'
_chemical_formula_iupac     'C24 H26 N2 O4 S'
_chemical_formula_weight     438.53
_space_group_crystal_system     monoclinic
_space_group_name_H-M_alt     'P 1 21/n 1'
_space_group_name_Hall     '-P 2yn'
loop_
    _space_group_symop_operation_xyz
    'x, y, z'
    '-x+1/2, y+1/2, -z+1/2'
    '-x, -y, -z'
    'x-1/2, -y-1/2, z-1/2'
_cell_length_a     8.2608(3)
_cell_length_b     17.9433(7)
_cell_length_c     15.2470(7)
_cell_angle_alpha     90
_cell_angle_beta     100.626(4)
_cell_angle_gamma     90
_cell_volume     2221.25(16)
_cell_formula_units_Z     4
_cell_measurement_reflns_used     2249
_cell_measurement_theta_min     3.4720
_cell_measurement_theta_max     22.8820
_cell_measurement_temperature     298
_exptl_crystal_description     block
_exptl_crystal_colour     colourless
_exptl_crystal_size_max     0.3
_exptl_crystal_size_mid     0.2
_exptl_crystal_size_min     0.1
_exptl_crystal_density_diffrn     1.311
_exptl_crystal_density_meas     ?
_exptl_crystal_density_method     ?
_exptl_crystal_F_000     928
_exptl_absorpt_coefficient_mu     0.179
_exptl_absorpt_correction_type     multi-scan
_exptl_absorpt_process_details
;
(CrysAlisPro; Rigaku OD, 2018)
;
_exptl_absorpt_correction_T_min     0.40034
_exptl_absorpt_correction_T_max     1.00000
_diffrn_ambient_temperature     298
_diffrn_source     'fine-focus sealed X-ray tube'
_diffrn_radiation_type     'Mo K\a'
_diffrn_radiation_wavelength     0.71073
_diffrn_radiation_monochromator     graphite
_diffrn_measurement_device_type     'Xcalibur, Sapphire3'
_diffrn_measurement_device     'four-circle diffractometer'
_diffrn_measurement_method     '\w scans'
_diffrn_detector     'CCD plate'
_diffrn_detector_area_resol_mean     16.1827
_diffrn_reflns_number     22680
_diffrn_reflns_av_R_equivalents     0.1035
_diffrn_reflns_av_unetI/netI     0.0768
_diffrn_reflns_theta_min     2.946
_diffrn_reflns_theta_max     29.996
_diffrn_reflns_theta_full     25.242
_diffrn_measured_fraction_theta_max     0.999
_diffrn_measured_fraction_theta_full     0.998
_diffrn_reflns_limit_h_min     -11
_diffrn_reflns_limit_h_max     11
_diffrn_reflns_limit_k_min     -25
_diffrn_reflns_limit_k_max     24
_diffrn_reflns_limit_l_min     -21
_diffrn_reflns_limit_l_max     20
_diffrn_radiation_probe     x-ray
_refine_special_details     ?
_reflns_number_total     6477
_reflns_number_gt     3049
_reflns_threshold_expression     'I > 2\s(I)'
_refine_ls_structure_factor_coef     Fsqd
_refine_ls_matrix_type     full
_refine_ls_R_factor_all     0.1415
_refine_ls_R_factor_gt     0.0769
_refine_ls_wR_factor_gt     0.1920
_refine_ls_wR_factor_ref     0.2532
_refine_ls_goodness_of_fit_ref     1.037
_refine_ls_restrained_S_all     1.037
_refine_ls_number_reflns     6477
_refine_ls_number_parameters     321
_refine_ls_number_restraints     9
_refine_ls_hydrogen_treatment     constr
_refine_ls_weighting_scheme     calc
_refine_ls_weighting_details
                      'w=1/[\s^2^(Fo^2^)+(0.1060P)^2^] where P=(Fo^2^+2Fc^2^)/3'
_atom_sites_solution_hydrogens     geom
_atom_sites_solution_primary     direct
_atom_sites_solution_secondary     ?
_refine_ls_shift/su_max     0.000
_refine_ls_shift/su_mean     0.000
_refine_diff_density_max     0.332
_refine_diff_density_min     -0.520
_refine_ls_extinction_method
;
SHELXL-2017/1 (Sheldrick 2015b)
;
_refine_ls_extinction_coef     0.0057(16)
_refine_ls_extinction_expression
                                  'Fc^*^=kFc[1+0.001xFc^2^\l^3^/sin(2\q)]^-1/4^'
loop_
    _atom_type_symbol
    _atom_type_description
    _atom_type_scat_dispersion_real
    _atom_type_scat_dispersion_imag
    _atom_type_scat_source
    'C' 'C' 0.0033 0.0016
                         'International Tables Vol C Tables 4.2.6.8 and 6.1.1.4'
    'H' 'H' 0.0000 0.0000
                         'International Tables Vol C Tables 4.2.6.8 and 6.1.1.4'
    'N' 'N' 0.0061 0.0033
                         'International Tables Vol C Tables 4.2.6.8 and 6.1.1.4'
    'O' 'O' 0.0106 0.0060
                         'International Tables Vol C Tables 4.2.6.8 and 6.1.1.4'
    'S' 'S' 0.1246 0.1234
                         'International Tables Vol C Tables 4.2.6.8 and 6.1.1.4'
_computing_data_collection
;
CrysAlisPro (Rigaku OD, 2018)
;
_computing_cell_refinement
;
CrysAlisPro (Rigaku OD, 2018)
;
_computing_data_reduction
;
CrysAlisPro (Rigaku OD, 2018)
;
_computing_structure_solution
;
<i>SHELXT2014/5</i> (Sheldrick, 2015a)
;
_computing_structure_refinement
;
<i>SHELXL2017/1</i> (Sheldrick, 2015b)
;
_computing_molecular_graphics
;
<i>OLEX2</i> (Dolomanov <i>et al.</i>,  2009)
;
_computing_publication_material
;
<i>OLEX2</i> (Dolomanov <i>et al.</i>,  2009)
;
loop_
    _atom_site_type_symbol
    _atom_site_label
    _atom_site_fract_x
    _atom_site_fract_y
    _atom_site_fract_z
    _atom_site_U_iso_or_equiv
    _atom_site_adp_type
    _atom_site_calc_flag
    _atom_site_occupancy
    _atom_site_disorder_assembly
    _atom_site_disorder_group
    S S1 0.12710(8) 0.79643(4) 0.44018(5) 0.0610(3) Uani d 1 . .
    O O1 0.1623(3) 0.71849(11) 0.44202(15) 0.0728(6) Uani d 1 . .
    O O2 -0.0150(2) 0.82165(14) 0.37816(14) 0.0790(6) Uani d 1 . .
    N N1 -0.0721(3) 0.90921(14) 0.61830(19) 0.0700(7) Uani d 1 . .
    N N2 0.3448(3) 0.76877(12) 0.62148(16) 0.0557(6) Uani d 1 . .
    C C1 0.0279(4) 0.89220(16) 0.6975(2) 0.0608(7) Uani d 1 . .
    C C2 -0.0099(4) 0.92616(19) 0.7745(2) 0.0765(9) Uani d 1 . .
    H H2 -0.095862 0.960273 0.769311 0.092 Uiso calc 1 . .
    C C3 0.0792(5) 0.9093(2) 0.8568(3) 0.0852(10) Uani d 1 . .
    H H3 0.055013 0.932402 0.907452 0.102 Uiso calc 1 . .
    C C4 0.2055(5) 0.8577(2) 0.8645(2) 0.0811(10) Uani d 1 . .
    H H4 0.262181 0.844427 0.920871 0.097 Uiso calc 1 . .
    C C5 0.2481(4) 0.82599(18) 0.7907(2) 0.0690(8) Uani d 1 . .
    H H5 0.335630 0.792592 0.797560 0.083 Uiso calc 1 . .
    C C6 0.1626(3) 0.84274(15) 0.70451(19) 0.0571(6) Uani d 1 . .
    C C7 0.2030(3) 0.81265(14) 0.62430(19) 0.0529(6) Uani d 1 . .
    C C8 0.0973(3) 0.82935(15) 0.54556(19) 0.0571(7) Uani d 1 . .
    C C9 -0.0392(3) 0.87693(18) 0.5469(2) 0.0669(8) Uani d 1 . .
    H H9 -0.110214 0.885782 0.493097 0.080 Uiso calc 1 . .
    C C10 0.2968(3) 0.84632(15) 0.41666(17) 0.0549(6) Uani d 1 . .
    C C11 0.4327(3) 0.80964(17) 0.3971(2) 0.0649(8) Uani d 1 . .
    H H11 0.438815 0.757924 0.399994 0.078 Uiso calc 1 . .
    C C12 0.5601(4) 0.85057(18) 0.3730(2) 0.0699(8) Uani d 1 . .
    H H12 0.651240 0.825780 0.359412 0.084 Uiso calc 1 . .
    C C13 0.5542(4) 0.92746(17) 0.3688(2) 0.0676(8) Uani d 1 . .
    C C14 0.4163(4) 0.96262(17) 0.3886(2) 0.0755(9) Uani d 1 . .
    H H14 0.410682 1.014372 0.386521 0.091 Uiso calc 1 . .
    C C15 0.2875(4) 0.92320(17) 0.4111(2) 0.0708(8) Uani d 1 . .
    H H15 0.194724 0.947991 0.422600 0.085 Uiso calc 1 . .
    C C16 0.6935(4) 0.9711(2) 0.3433(3) 0.0968(12) Uani d 1 . .
    H H16A 0.758596 0.992709 0.395828 0.145 Uiso calc 1 . .
    H H16B 0.650002 1.009876 0.302399 0.145 Uiso calc 1 . .
    H H16C 0.761151 0.938456 0.315502 0.145 Uiso calc 1 . .
    C C17 0.3276(3) 0.68933(15) 0.6411(2) 0.0591(7) Uani d 1 . .
    H H17A 0.221619 0.671292 0.610173 0.071 Uiso calc 1 . .
    H H17B 0.332639 0.682536 0.704646 0.071 Uiso calc 1 . .
    C C18 0.4648(3) 0.64532(16) 0.6112(2) 0.0629(7) Uani d 1 . .
    H H18A 0.452600 0.648235 0.546801 0.076 Uiso calc 1 . .
    H H18B 0.456382 0.593353 0.627312 0.076 Uiso calc 1 . .
    C C19 0.6334(3) 0.67519(16) 0.65413(19) 0.0610(7) Uani d 1 . .
    H H19 0.643943 0.669921 0.718917 0.073 Uiso calc 1 . .
    C C20 0.6433(4) 0.75735(18) 0.6337(2) 0.0705(8) Uani d 1 . .
    H H20A 0.636820 0.764020 0.570004 0.085 Uiso calc 1 . .
    H H20B 0.748421 0.776840 0.663831 0.085 Uiso calc 1 . .
    C C21 0.5054(4) 0.80045(17) 0.6634(3) 0.0726(9) Uani d 1 . .
    H H21A 0.517450 0.797924 0.727861 0.087 Uiso calc 1 . .
    H H21B 0.510842 0.852386 0.646572 0.087 Uiso calc 1 . .
    C C22 0.7719(4) 0.63318(19) 0.6266(2) 0.0780(10) Uani d 1 . .
    O O3A 0.8692(12) 0.6593(9) 0.5867(10) 0.110(4) Uani d 0.562(12) A 1
    O O4A 0.7720(9) 0.5613(2) 0.6503(6) 0.083(2) Uani d 0.562(12) A 1
    C C23A 0.8975(13) 0.5082(7) 0.6336(6) 0.102(4) Uani d 0.562(12) A 1
    H H23A 0.925138 0.473765 0.683210 0.123 Uiso calc 0.562(12) A 1
    H H23B 0.996805 0.534136 0.625668 0.123 Uiso calc 0.562(12) A 1
    C C24A 0.8233(12) 0.4672(7) 0.5499(7) 0.112(3) Uani d 0.562(12) A 1
    H H24A 0.812699 0.500471 0.499914 0.169 Uiso calc 0.562(12) A 1
    H H24B 0.716630 0.448644 0.555390 0.169 Uiso calc 0.562(12) A 1
    H H24C 0.893277 0.426205 0.541008 0.169 Uiso calc 0.562(12) A 1
    O O3B 0.9009(14) 0.6554(14) 0.6125(15) 0.132(7) Uani d 0.438(12) A 2
    O O4B 0.7400(14) 0.5610(4) 0.6108(11) 0.135(6) Uani d 0.438(12) A 2
    C C23B 0.888(2) 0.5271(7) 0.5881(13) 0.122(6) Uani d 0.438(12) A 2
    H H23C 0.986565 0.552319 0.618191 0.147 Uiso calc 0.438(12) A 2
    H H23D 0.884938 0.528434 0.524241 0.147 Uiso calc 0.438(12) A 2
    C C24B 0.8811(16) 0.4482(5) 0.6209(14) 0.124(6) Uani d 0.438(12) A 2
    H H24D 0.782857 0.424517 0.589912 0.187 Uiso calc 0.438(12) A 2
    H H24E 0.880177 0.448590 0.683798 0.187 Uiso calc 0.438(12) A 2
    H H24F 0.975808 0.421342 0.609985 0.187 Uiso calc 0.438(12) A 2
loop_
    _atom_site_aniso_label
    _atom_site_aniso_U_11
    _atom_site_aniso_U_22
    _atom_site_aniso_U_33
    _atom_site_aniso_U_12
    _atom_site_aniso_U_13
    _atom_site_aniso_U_23
    S1 0.0576(4) 0.0605(5) 0.0624(5) -0.0034(3) 0.0045(3) -0.0067(3)
    O1 0.0859(15) 0.0524(12) 0.0821(16) -0.0119(10) 0.0206(12) -0.0138(10)
    O2 0.0629(13) 0.1024(18) 0.0651(13) 0.0003(11) -0.0052(10) -0.0052(12)
    N1 0.0643(15) 0.0667(16) 0.0800(18) 0.0106(12) 0.0159(13) -0.0014(13)
    N2 0.0525(13) 0.0452(12) 0.0690(15) -0.0003(9) 0.0105(11) -0.0004(10)
    C1 0.0627(16) 0.0499(15) 0.0722(19) 0.0008(12) 0.0184(14) -0.0022(13)
    C2 0.079(2) 0.073(2) 0.083(2) 0.0051(16) 0.0285(18) -0.0110(17)
    C3 0.100(3) 0.085(2) 0.078(2) -0.007(2) 0.035(2) -0.0181(19)
    C4 0.106(3) 0.075(2) 0.063(2) -0.003(2) 0.0190(18) -0.0012(16)
    C5 0.079(2) 0.0652(18) 0.0626(19) 0.0032(15) 0.0113(15) 0.0011(15)
    C6 0.0622(16) 0.0500(15) 0.0603(17) -0.0040(12) 0.0143(12) -0.0008(12)
    C7 0.0490(14) 0.0428(13) 0.0662(17) -0.0034(10) 0.0088(12) -0.0001(12)
    C8 0.0551(15) 0.0489(15) 0.0658(17) 0.0006(11) 0.0071(12) -0.0013(12)
    C9 0.0555(16) 0.0664(19) 0.076(2) 0.0085(13) 0.0058(13) 0.0055(15)
    C10 0.0566(15) 0.0512(15) 0.0548(15) 0.0017(11) 0.0049(11) -0.0003(12)
    C11 0.0641(18) 0.0492(15) 0.081(2) 0.0081(13) 0.0120(15) 0.0012(14)
    C12 0.0590(17) 0.0669(19) 0.085(2) 0.0080(14) 0.0157(15) 0.0062(16)
    C13 0.0655(18) 0.0618(18) 0.071(2) 0.0006(14) 0.0020(14) 0.0111(14)
    C14 0.083(2) 0.0476(16) 0.098(2) 0.0051(15) 0.0211(18) 0.0097(15)
    C15 0.0688(19) 0.0560(18) 0.090(2) 0.0118(14) 0.0196(16) 0.0005(15)
    C16 0.077(2) 0.090(3) 0.122(3) -0.0133(19) 0.014(2) 0.031(2)
    C17 0.0572(16) 0.0496(15) 0.0722(18) 0.0004(12) 0.0166(13) 0.0017(13)
    C18 0.0643(17) 0.0509(15) 0.0748(19) 0.0046(12) 0.0159(14) -0.0026(14)
    C19 0.0553(15) 0.0706(18) 0.0576(16) 0.0056(13) 0.0120(12) 0.0058(14)
    C20 0.0494(16) 0.076(2) 0.085(2) -0.0058(14) 0.0087(15) 0.0061(16)
    C21 0.0569(17) 0.0540(17) 0.104(3) -0.0059(13) 0.0070(16) -0.0066(16)
    C22 0.064(2) 0.095(3) 0.078(2) 0.0186(19) 0.0220(17) 0.002(2)
    O3A 0.078(5) 0.159(8) 0.101(5) 0.047(5) 0.037(4) 0.034(5)
    O4A 0.068(3) 0.064(3) 0.122(7) 0.012(2) 0.031(3) -0.019(3)
    C23A 0.091(5) 0.111(9) 0.104(7) 0.014(6) 0.015(5) -0.006(6)
    C24A 0.093(6) 0.091(7) 0.153(9) -0.007(5) 0.021(6) -0.010(7)
    O3B 0.058(5) 0.167(11) 0.177(17) 0.009(6) 0.039(8) 0.054(10)
    O4B 0.129(9) 0.149(9) 0.141(12) 0.072(7) 0.062(8) 0.008(6)
    C23B 0.107(9) 0.134(12) 0.144(14) 0.056(9) 0.068(10) 0.002(11)
    C24B 0.093(8) 0.059(6) 0.229(19) 0.025(5) 0.050(10) -0.024(8)
_geom_special_details
;
 All esds (except the esd in the dihedral angle between two l.s. planes)
 are estimated using the full covariance matrix.  The cell esds are taken
 into account individually in the estimation of esds in distances, angles
 and torsion angles; correlations between esds in cell parameters are only
 used when they are defined by crystal symmetry.  An approximate (isotropic)
 treatment of cell esds is used for estimating esds involving l.s. planes.
;
loop_
    _geom_bond_atom_site_label_1
    _geom_bond_atom_site_label_2
    _geom_bond_site_symmetry_2
    _geom_bond_distance
    _geom_bond_publ_flag
    S1 O1 . 1.428(2) ?
    S1 O2 . 1.438(2) ?
    S1 C8 . 1.771(3) ?
    S1 C10 . 1.755(3) ?
    N1 C1 . 1.366(4) ?
    N1 C9 . 1.306(4) ?
    N2 C7 . 1.419(3) ?
    N2 C17 . 1.469(3) ?
    N2 C21 . 1.476(3) ?
    C1 C2 . 1.407(4) ?
    C1 C6 . 1.412(4) ?
    C2 H2 . 0.9300 ?
    C2 C3 . 1.367(5) ?
    C3 H3 . 0.9300 ?
    C3 C4 . 1.384(5) ?
    C4 H4 . 0.9300 ?
    C4 C5 . 1.364(4) ?
    C5 H5 . 0.9300 ?
    C5 C6 . 1.405(4) ?
    C6 C7 . 1.431(4) ?
    C7 C8 . 1.381(4) ?
    C8 C9 . 1.417(4) ?
    C9 H9 . 0.9300 ?
    C10 C11 . 1.381(4) ?
    C10 C15 . 1.383(4) ?
    C11 H11 . 0.9300 ?
    C11 C12 . 1.387(4) ?
    C12 H12 . 0.9300 ?
    C12 C13 . 1.382(4) ?
    C13 C14 . 1.383(4) ?
    C13 C16 . 1.501(4) ?
    C14 H14 . 0.9300 ?
    C14 C15 . 1.373(4) ?
    C15 H15 . 0.9300 ?
    C16 H16A . 0.9600 ?
    C16 H16B . 0.9600 ?
    C16 H16C . 0.9600 ?
    C17 H17A . 0.9700 ?
    C17 H17B . 0.9700 ?
    C17 C18 . 1.518(4) ?
    C18 H18A . 0.9700 ?
    C18 H18B . 0.9700 ?
    C18 C19 . 1.523(4) ?
    C19 H19 . 0.9800 ?
    C19 C20 . 1.512(4) ?
    C19 C22 . 1.494(3) ?
    C20 H20A . 0.9700 ?
    C20 H20B . 0.9700 ?
    C20 C21 . 1.514(4) ?
    C21 H21A . 0.9700 ?
    C21 H21B . 0.9700 ?
    C22 O3A . 1.191(5) ?
    C22 O4A . 1.340(4) ?
    C22 O3B . 1.194(5) ?
    C22 O4B . 1.334(5) ?
    O4A C23A . 1.464(5) ?
    C23A H23A . 0.9700 ?
    C23A H23B . 0.9700 ?
    C23A C24A . 1.502(5) ?
    C24A H24A . 0.9600 ?
    C24A H24B . 0.9600 ?
    C24A H24C . 0.9600 ?
    O4B C23B . 1.462(5) ?
    C23B H23C . 0.9700 ?
    C23B H23D . 0.9700 ?
    C23B C24B . 1.506(5) ?
    C24B H24D . 0.9600 ?
    C24B H24E . 0.9600 ?
    C24B H24F . 0.9600 ?
loop_
    _geom_angle_atom_site_label_1
    _geom_angle_atom_site_label_2
    _geom_angle_atom_site_label_3
    _geom_angle_site_symmetry_1
    _geom_angle_site_symmetry_3
    _geom_angle
    _geom_angle_publ_flag
    O1 S1 O2 . . 117.38(14) ?
    O1 S1 C8 . . 111.76(13) ?
    O1 S1 C10 . . 109.63(13) ?
    O2 S1 C8 . . 104.97(13) ?
    O2 S1 C10 . . 106.93(13) ?
    C10 S1 C8 . . 105.39(13) ?
    C9 N1 C1 . . 116.9(3) ?
    C7 N2 C17 . . 114.9(2) ?
    C7 N2 C21 . . 117.0(2) ?
    C17 N2 C21 . . 113.5(2) ?
    N1 C1 C2 . . 116.7(3) ?
    N1 C1 C6 . . 123.1(3) ?
    C2 C1 C6 . . 120.1(3) ?
    C1 C2 H2 . . 119.8 ?
    C3 C2 C1 . . 120.4(3) ?
    C3 C2 H2 . . 119.8 ?
    C2 C3 H3 . . 120.1 ?
    C2 C3 C4 . . 119.8(3) ?
    C4 C3 H3 . . 120.1 ?
    C3 C4 H4 . . 119.5 ?
    C5 C4 C3 . . 120.9(3) ?
    C5 C4 H4 . . 119.5 ?
    C4 C5 H5 . . 119.3 ?
    C4 C5 C6 . . 121.4(3) ?
    C6 C5 H5 . . 119.3 ?
    C1 C6 C7 . . 118.5(3) ?
    C5 C6 C1 . . 117.3(3) ?
    C5 C6 C7 . . 124.2(3) ?
    N2 C7 C6 . . 124.0(2) ?
    C8 C7 N2 . . 119.2(2) ?
    C8 C7 C6 . . 116.8(2) ?
    C7 C8 S1 . . 123.0(2) ?
    C7 C8 C9 . . 119.7(3) ?
    C9 C8 S1 . . 117.3(2) ?
    N1 C9 C8 . . 124.6(3) ?
    N1 C9 H9 . . 117.7 ?
    C8 C9 H9 . . 117.7 ?
    C11 C10 S1 . . 120.9(2) ?
    C11 C10 C15 . . 120.0(3) ?
    C15 C10 S1 . . 118.9(2) ?
    C10 C11 H11 . . 120.3 ?
    C10 C11 C12 . . 119.5(3) ?
    C12 C11 H11 . . 120.3 ?
    C11 C12 H12 . . 119.4 ?
    C13 C12 C11 . . 121.3(3) ?
    C13 C12 H12 . . 119.4 ?
    C12 C13 C14 . . 118.0(3) ?
    C12 C13 C16 . . 120.7(3) ?
    C14 C13 C16 . . 121.4(3) ?
    C13 C14 H14 . . 119.1 ?
    C15 C14 C13 . . 121.8(3) ?
    C15 C14 H14 . . 119.1 ?
    C10 C15 H15 . . 120.3 ?
    C14 C15 C10 . . 119.4(3) ?
    C14 C15 H15 . . 120.3 ?
    C13 C16 H16A . . 109.5 ?
    C13 C16 H16B . . 109.5 ?
    C13 C16 H16C . . 109.5 ?
    H16A C16 H16B . . 109.5 ?
    H16A C16 H16C . . 109.5 ?
    H16B C16 H16C . . 109.5 ?
    N2 C17 H17A . . 109.7 ?
    N2 C17 H17B . . 109.7 ?
    N2 C17 C18 . . 109.8(2) ?
    H17A C17 H17B . . 108.2 ?
    C18 C17 H17A . . 109.7 ?
    C18 C17 H17B . . 109.7 ?
    C17 C18 H18A . . 109.4 ?
    C17 C18 H18B . . 109.4 ?
    C17 C18 C19 . . 111.2(2) ?
    H18A C18 H18B . . 108.0 ?
    C19 C18 H18A . . 109.4 ?
    C19 C18 H18B . . 109.4 ?
    C18 C19 H19 . . 107.7 ?
    C20 C19 C18 . . 109.5(2) ?
    C20 C19 H19 . . 107.7 ?
    C22 C19 C18 . . 112.9(3) ?
    C22 C19 H19 . . 107.7 ?
    C22 C19 C20 . . 111.1(2) ?
    C19 C20 H20A . . 109.4 ?
    C19 C20 H20B . . 109.4 ?
    C19 C20 C21 . . 111.3(2) ?
    H20A C20 H20B . . 108.0 ?
    C21 C20 H20A . . 109.4 ?
    C21 C20 H20B . . 109.4 ?
    N2 C21 C20 . . 109.8(2) ?
    N2 C21 H21A . . 109.7 ?
    N2 C21 H21B . . 109.7 ?
    C20 C21 H21A . . 109.7 ?
    C20 C21 H21B . . 109.7 ?
    H21A C21 H21B . . 108.2 ?
    O3A C22 C19 . . 124.7(8) ?
    O3A C22 O4A . . 123.3(9) ?
    O4A C22 C19 . . 111.9(4) ?
    O3B C22 C19 . . 129.6(13) ?
    O3B C22 O4B . . 116.4(14) ?
    O4B C22 C19 . . 113.9(5) ?
    C22 O4A C23A . . 123.1(7) ?
    O4A C23A H23A . . 110.5 ?
    O4A C23A H23B . . 110.5 ?
    O4A C23A C24A . . 106.0(8) ?
    H23A C23A H23B . . 108.7 ?
    C24A C23A H23A . . 110.5 ?
    C24A C23A H23B . . 110.5 ?
    C23A C24A H24A . . 109.5 ?
    C23A C24A H24B . . 109.5 ?
    C23A C24A H24C . . 109.5 ?
    H24A C24A H24B . . 109.5 ?
    H24A C24A H24C . . 109.5 ?
    H24B C24A H24C . . 109.5 ?
    C22 O4B C23B . . 107.5(9) ?
    O4B C23B H23C . . 111.1 ?
    O4B C23B H23D . . 111.1 ?
    O4B C23B C24B . . 103.2(8) ?
    H23C C23B H23D . . 109.1 ?
    C24B C23B H23C . . 111.1 ?
    C24B C23B H23D . . 111.1 ?
    C23B C24B H24D . . 109.5 ?
    C23B C24B H24E . . 109.5 ?
    C23B C24B H24F . . 109.5 ?
    H24D C24B H24E . . 109.5 ?
    H24D C24B H24F . . 109.5 ?
    H24E C24B H24F . . 109.5 ?
loop_
    _geom_torsion_atom_site_label_1
    _geom_torsion_atom_site_label_2
    _geom_torsion_atom_site_label_3
    _geom_torsion_atom_site_label_4
    _geom_torsion_site_symmetry_1
    _geom_torsion_site_symmetry_2
    _geom_torsion_site_symmetry_3
    _geom_torsion_site_symmetry_4
    _geom_torsion
    _geom_torsion_publ_flag
    S1 C8 C9 N1 . . . . -175.8(2) ?
    S1 C10 C11 C12 . . . . 175.7(2) ?
    S1 C10 C15 C14 . . . . -176.9(3) ?
    O1 S1 C8 C7 . . . . 47.6(3) ?
    O1 S1 C8 C9 . . . . -134.6(2) ?
    O1 S1 C10 C11 . . . . 4.5(3) ?
    O1 S1 C10 C15 . . . . 179.5(2) ?
    O2 S1 C8 C7 . . . . 175.8(2) ?
    O2 S1 C8 C9 . . . . -6.4(3) ?
    O2 S1 C10 C11 . . . . -123.7(2) ?
    O2 S1 C10 C15 . . . . 51.3(3) ?
    N1 C1 C2 C3 . . . . 176.8(3) ?
    N1 C1 C6 C5 . . . . -175.5(3) ?
    N1 C1 C6 C7 . . . . 4.2(4) ?
    N2 C7 C8 S1 . . . . 1.7(4) ?
    N2 C7 C8 C9 . . . . -176.1(2) ?
    N2 C17 C18 C19 . . . . 55.9(3) ?
    C1 N1 C9 C8 . . . . -3.7(5) ?
    C1 C2 C3 C4 . . . . -1.0(5) ?
    C1 C6 C7 N2 . . . . 173.2(2) ?
    C1 C6 C7 C8 . . . . -5.5(4) ?
    C2 C1 C6 C5 . . . . 3.9(4) ?
    C2 C1 C6 C7 . . . . -176.4(3) ?
    C2 C3 C4 C5 . . . . 3.3(5) ?
    C3 C4 C5 C6 . . . . -1.9(5) ?
    C4 C5 C6 C1 . . . . -1.7(5) ?
    C4 C5 C6 C7 . . . . 178.7(3) ?
    C5 C6 C7 N2 . . . . -7.1(4) ?
    C5 C6 C7 C8 . . . . 174.1(3) ?
    C6 C1 C2 C3 . . . . -2.6(5) ?
    C6 C7 C8 S1 . . . . -179.56(19) ?
    C6 C7 C8 C9 . . . . 2.7(4) ?
    C7 N2 C17 C18 . . . . 164.2(2) ?
    C7 N2 C21 C20 . . . . -165.0(2) ?
    C7 C8 C9 N1 . . . . 2.1(5) ?
    C8 S1 C10 C11 . . . . 124.9(2) ?
    C8 S1 C10 C15 . . . . -60.1(3) ?
    C9 N1 C1 C2 . . . . -179.0(3) ?
    C9 N1 C1 C6 . . . . 0.5(4) ?
    C10 S1 C8 C7 . . . . -71.5(3) ?
    C10 S1 C8 C9 . . . . 106.4(2) ?
    C10 C11 C12 C13 . . . . 0.5(5) ?
    C11 C10 C15 C14 . . . . -1.9(5) ?
    C11 C12 C13 C14 . . . . -0.6(5) ?
    C11 C12 C13 C16 . . . . 179.5(3) ?
    C12 C13 C14 C15 . . . . -0.5(5) ?
    C13 C14 C15 C10 . . . . 1.7(5) ?
    C15 C10 C11 C12 . . . . 0.8(4) ?
    C16 C13 C14 C15 . . . . 179.4(3) ?
    C17 N2 C7 C6 . . . . 83.1(3) ?
    C17 N2 C7 C8 . . . . -98.2(3) ?
    C17 N2 C21 C20 . . . . 57.5(3) ?
    C17 C18 C19 C20 . . . . -55.7(3) ?
    C17 C18 C19 C22 . . . . 179.8(2) ?
    C18 C19 C20 C21 . . . . 55.9(3) ?
    C18 C19 C22 O3A . . . . 117.3(10) ?
    C18 C19 C22 O4A . . . . -61.1(6) ?
    C18 C19 C22 O3B . . . . 143.1(14) ?
    C18 C19 C22 O4B . . . . -32.5(9) ?
    C19 C20 C21 N2 . . . . -56.2(4) ?
    C19 C22 O4A C23A . . . . -178.2(7) ?
    C19 C22 O4B C23B . . . . -177.9(9) ?
    C20 C19 C22 O3A . . . . -6.2(11) ?
    C20 C19 C22 O4A . . . . 175.4(5) ?
    C20 C19 C22 O3B . . . . 19.6(15) ?
    C20 C19 C22 O4B . . . . -156.0(9) ?
    C21 N2 C7 C6 . . . . -53.7(4) ?
    C21 N2 C7 C8 . . . . 124.9(3) ?
    C21 N2 C17 C18 . . . . -57.4(3) ?
    C22 C19 C20 C21 . . . . -178.7(3) ?
    C22 O4A C23A C24A . . . . -98.1(14) ?
    C22 O4B C23B C24B . . . . 150(2) ?
    O3A C22 O4A C23A . . . . 3.4(14) ?
    O3B C22 O4B C23B . . . . 5.9(17) ?
loop_
    _geom_hbond_atom_site_label_D
    _geom_hbond_atom_site_label_H
    _geom_hbond_atom_site_label_A
    _geom_hbond_site_symmetry_A
    _geom_hbond_distance_DH
    _geom_hbond_distance_HA
    _geom_hbond_distance_DA
    _geom_hbond_angle_DHA
    C4 H4 O3A 4_576 0.93 2.52 3.421(16) 163
    C5 H5 O2 4_676 0.93 2.58 3.415(4) 149
_shelx_space_group_comment
;
The symmetry employed for this shelxl refinement is uniquely defined
by the following loop, which should always be used as a source of
symmetry information in preference to the above space-group names.
They are only intended as comments.
;
_shelx_estimated_absorpt_T_min     0.948
_shelx_estimated_absorpt_T_max     0.982
_shelx_hkl_file
;
   0   0   3   -0.14    0.16
   0   0   3    0.18    0.16
   0   0  -3   -0.17    0.13
   0   0  -4 9999.00  372.57
   0   0  -5   -1.24    0.81
   0   0  -6  227.84    8.96
   0   0  -6  282.43   11.68
   0   0  -7    1.09    0.71
   0   0  -7   -0.36    0.32
   0   0  -7    0.64    0.93
   0   0  -8  126.42    8.29
   0   0  -8  133.95    9.11
   0   0  -9   -0.10    0.55
   0   0  -9    0.00    0.76
   0   0  -9    0.05    0.17
   0   0 -10   43.03    3.82
   0   0 -10   59.43    5.83
   0   0 -10   62.64    6.67
   0   0 -11    0.10    0.50
   0   0 -11   -1.48    1.37
   0   0 -11   -0.78    0.60
   0   0 -12  218.26   12.31
   0   0 -12  226.62   13.80
   0   0 -13    0.70    1.07
   0   0 -13    0.40    0.77
   0   0 -13    0.48    0.46
   0   0 -14   26.54    4.69
   0   0 -14   28.95    5.39
   0   0 -15    0.35    1.75
   0   0 -16   23.58    5.03
   0   0 -17    0.15    1.46
   0   0 -18    1.69    1.56
   0   0 -19   -0.23    0.93
   0   0 -20    1.71    1.54
   0   0 -21   -0.31    1.65
   0   1   2  131.13    5.85
   0  -1   2  128.93    5.74
   0  -1  -3    6.14    1.01
   0   1  -3    5.11    0.70
   0   1   3    3.27    0.63
   0  -1  -3    6.34    1.15
   0  -1   3    3.18    0.59
   0   1  -3    4.56    0.81
   0  -1   3    3.51    0.66
   0  -1  -3    3.97    0.57
   0   1   3    6.76    1.15
   0  -1   3    3.70    0.71
   0   1  -3    5.40    0.78
   0   1  -4  857.88   32.54
   0  -1  -4  916.99   33.37
   0  -1  -4  861.31   31.42
   0   1  -4  796.33   32.02
   0   1  -4  762.29   31.89
   0  -1  -4  855.55   32.44
   0  -1  -5   37.28    3.53
   0   1  -5   28.86    2.72
   0  -1  -5   32.14    2.32
   0   1  -5   40.60    3.58
   0  -1  -5   33.80    2.95
   0  -1  -6  280.22   13.83
   0  -1  -6  295.64   14.86
   0  -1  -6  262.62   12.55
   0   1  -7   32.76    3.79
   0  -1  -7   30.79    3.98
   0  -1  -7   27.15    2.59
   0  -1  -7   32.25    3.52
   0  -1  -8   62.14    5.39
   0   1  -8   62.89    5.66
   0  -1  -8   62.56    6.03
   0  -1  -8   54.04    4.13
   0   1  -9   -0.19    0.61
   0  -1  -9    1.52    0.99
   0  -1  -9    1.07    1.14
   0  -1  -9    0.25    0.36
   0   1 -10   51.96    4.19
   0  -1 -10   64.63    6.87
   0  -1 -10   68.91    6.41
   0   1 -10   72.28    6.67
   0  -1 -10   51.83    4.23
   0   1 -11    4.43    1.91
   0  -1 -11    6.23    1.95
   0   1 -11    4.57    1.66
   0  -1  11    3.70    1.13
   0  -1 -11    6.30    1.99
   0   1 -11    3.64    1.04
   0   1 -12   34.93    5.22
   0   1  12   14.46    1.97
   0   1 -12    9.40    1.82
   0   1 -12   36.82    5.10
   0  -1  12   29.87    3.19
   0  -1 -12   37.59    5.62
   0  -1 -12   43.84    5.35
   0   1 -13    7.54    1.62
   0   1 -13   12.47    3.12
   0  -1  13    6.04    1.43
   0  -1 -13   15.27    3.80
   0   1 -13   14.89    3.55
   0  -1 -14    4.37    2.13
   0   1 -14    0.06    1.48
   0   1 -14    3.49    1.76
   0   1 -15   -0.37    1.10
   0   1 -15    0.42    0.56
   0  -1 -15    1.70    1.77
   0   1 -16    2.54    2.06
   0   1 -16   -0.41    0.83
   0  -1 -16    0.22    1.31
   0   1 -17    0.16    0.45
   0  -1 -17    1.46    1.77
   0  -1 -18    0.57    1.24
   0   1 -18    2.15    1.56
   0  -1 -19    1.40    1.98
   0   1 -19   -0.12    0.22
   0   1 -20    1.98    1.52
   0  -1 -20    2.27    2.25
   0  -1 -21   -0.58    1.24
   0   1 -21   -0.89    0.43
   0   2  -2  210.68    8.14
   0  -2  -2  223.63    9.37
   0  -2   2  203.16    8.86
   0   2   2  168.90    8.01
   0   2   2  173.40    9.19
   0  -2   3 1651.94   72.11
   0  -2  -3 1942.15   71.86
   0   2  -3 1948.09   72.36
   0  -2  -3 2460.11   74.71
   0   2  -3 2245.13   72.86
   0   2  -3 2180.49   72.87
   0   2   3 1661.40   71.66
   0   2  -4   91.79    4.74
   0   2  -4   85.65    4.80
   0   2   4   75.48    3.72
   0   2  -4   76.64    4.28
   0  -2  -4   99.32    5.81
   0   2   5   92.47    6.10
   0  -2  -5   99.49    5.19
   0  -2  -5  213.00    9.32
   0   2  -5  209.13    8.11
   0   2  -5  192.84    8.06
   0   2   5   93.34    5.31
   0   2  -5  215.13    7.72
   0   2  -6   50.48    3.87
   0   2  -6   55.36    4.35
   0  -2  -6   53.74    4.52
   0   2  -7  384.44   13.25
   0  -2  -7  409.88   14.94
   0   2  -8   58.52    5.50
   0  -2  -8   54.52    5.36
   0   2  -9    0.53    0.53
   0  -2  -9   -0.20    0.22
   0   2   9    0.07    0.03
   0  -2   9    0.39    0.27
   0  -2 -10   40.69    5.04
   0  -2  10   45.46    4.05
   0   2 -10   41.76    4.99
   0  -2  11   14.36    2.32
   0   2 -11   18.69    3.47
   0  -2 -11   12.43    2.83
   0  -2 -12   28.44    4.65
   0   2 -12    6.76    1.51
   0   2 -12   30.90    4.92
   0  -2  12   14.16    2.28
   0   2 -13    2.72    1.02
   0   2 -13    6.97    2.35
   0  -2  13    5.11    1.42
   0   2 -13    5.95    2.11
   0  -2 -13    5.56    2.60
   0   2 -14    7.39    2.60
   0   2 -14    8.41    2.77
   0  -2 -14    6.63    2.40
   0   2 -15   -2.95    2.08
   0   2 -15   -0.67    1.23
   0  -2 -15    0.57    1.20
   0  -2 -16   10.55    3.01
   0   2 -16   11.20    3.05
   0   2 -16   14.27    4.16
   0   2 -17   -0.26    1.14
   0  -2 -17    0.34    0.93
   0   2 -17    0.46    1.22
   0  -2 -18    3.75    2.17
   0   2 -18    0.01    0.76
   0   2 -18    3.53    2.02
   0  -2 -19   -1.14    1.24
   0   2 -19    4.28    2.47
   0   2 -20    0.34    1.27
   0  -2 -20    0.91    1.35
   0   2 -21   -1.15    1.46
   0  -2 -21    0.00    0.64
   0  -3   0   -0.19    0.31
   0   3   0   -0.31    0.18
   0   3   1  605.64   23.66
   0  -3  -1  768.61   24.26
   0   3   1  568.71   24.04
   0  -3  -1  715.94   24.34
   0   3  -1  702.73   22.98
   0  -3   1  681.69   24.17
   0   3  -2  142.54    5.88
   0  -3  -2  198.51    8.21
   0  -3   2  154.66    7.15
   0  -3   2  142.96    6.01
   0   3   2   87.39    6.08
   0  -3  -2  135.66    6.41
   0   3   3  101.46    5.08
   0  -3  -3  124.09    6.73
   0   3  -3  123.11    5.31
   0  -3   3  118.96    6.22
   0  -3  -3  121.77    5.46
   0  -3   4  396.25   15.31
   0   3   4  311.67   13.28
   0   3  -4  433.91   15.09
   0   3  -4  371.81   14.59
   0   3  -4  381.37   14.20
   0  -3  -4  423.10   16.32
   0  -3  -4  355.85   13.57
   0  -3  -5   20.79    2.89
   0   3  -5   18.58    2.21
   0   3  -5   16.86    2.03
   0   3   5    8.22    1.06
   0  -3   5   17.95    2.18
   0   3  -5   20.71    2.12
   0  -3   6  437.99   14.06
   0   3  -6  408.17   13.59
   0  -3  -6  466.21   16.16
   0   3  -6  413.08   12.76
   0   3  -6  444.41   13.66
   0  -3   7   94.77    5.88
   0   3  -7  101.01    6.16
   0  -3  -7   94.68    7.03
   0   3  -7  106.68    5.74
   0   3  -7   96.42    6.61
   0  -3  -7   46.48    2.77
   0   3  -8    7.23    1.70
   0   3   8    2.17    0.54
   0  -3   8    7.88    1.69
   0   3  -8    6.69    2.04
   0  -3  -8    1.75    0.41
   0  -3  -8    6.90    2.04
   0   3  -9   13.60    2.40
   0   3  -9   16.67    3.29
   0  -3  -9   16.60    3.02
   0   3   9    4.57    0.86
   0  -3  -9    5.92    0.87
   0  -3   9   14.54    2.40
   0   3 -10   44.52    5.35
   0   3  10   13.55    1.56
   0  -3 -10   11.78    1.36
   0  -3 -10   39.09    5.08
   0  -3  10   32.79    3.52
   0   3 -11    4.94    1.72
   0  -3 -11    4.36    1.47
   0  -3  11    4.17    1.30
   0  -3 -12    0.78    0.63
   0  -3  12    0.69    0.63
   0   3 -12    1.58    1.13
   0  -3  13    8.29    1.91
   0   3 -13    3.18    1.06
   0  -3 -13    8.61    2.50
   0   3 -13   10.11    2.91
   0  -3 -14   18.40    4.04
   0   3 -14   17.11    3.87
   0   3 -14   19.85    3.96
   0   3 -15    4.99    2.62
   0  -3 -15    6.62    2.53
   0   3 -15    7.03    3.04
   0  -3 -16    4.29    2.10
   0   3 -16    3.32    1.89
   0   3 -16    6.53    2.99
   0   3 -17    3.82    1.69
   0  -3 -17    8.36    2.98
   0   3 -17    7.03    3.16
   0   3 -18    0.88    1.13
   0  -3 -18   -0.58    1.38
   0   3 -18   -0.64    1.37
   0   3 -19   -0.77    1.03
   0   3 -19    2.49    2.30
   0  -3 -19   -0.89    1.08
   0  -3 -20    1.07    1.57
   0   3 -20   -1.97    2.06
   0  -4   0  486.96   20.72
   0  -4   0  504.21   20.89
   0  -4   1   24.05    2.39
   0  -4  -1   25.44    2.48
   0   4  -1   23.00    1.63
   0  -4  -1   28.25    2.42
   0  -4   2   43.61    2.72
   0  -4  -2   64.75    4.48
   0   4  -2   61.17    2.75
   0  -4  -2   59.78    3.61
   0  -4   2   56.05    3.94
   0  -4  -3  179.70    7.27
   0  -4  -3  254.93   10.11
   0   4  -3  218.45    6.95
   0   4   3  101.21    6.53
   0  -4   3  214.53    8.73
   0  -4  -4   42.31    2.78
   0  -4   4   19.44    1.87
   0  -4   4   44.16    3.51
   0  -4  -4   46.95    3.93
   0   4  -4   45.46    2.76
   0   4  -5   34.64    3.12
   0  -4  -5   31.69    2.40
   0   4  -5   36.03    3.14
   0   4  -5   34.56    2.72
   0   4   5   38.13    1.92
   0  -4   5   35.02    3.30
   0  -4  -5   34.86    3.58
   0   4  -6   -0.14    0.17
   0   4   6   -0.17    0.23
   0  -4  -6    0.34    0.71
   0   4  -6   -0.43    0.63
   0  -4   6   -0.62    0.75
   0   4  -6    0.26    0.48
   0   4  -7   58.20    4.31
   0  -4  -7   61.54    5.86
   0   4  -7   60.60    4.87
   0  -4   7   58.17    4.72
   0   4  -7   56.92    4.45
   0   4  -8   24.37    2.88
   0  -4  -8   28.39    4.17
   0   4  -8   21.24    3.03
   0   4  -8   24.00    3.13
   0  -4   8   26.04    3.18
   0   4  -9   -0.49    1.18
   0  -4  -9    0.37    0.38
   0   4   9   -0.04    0.06
   0  -4   9    0.70    0.79
   0   4  -9   -0.37    0.46
   0  -4 -10   36.85    5.18
   0   4 -10   34.69    4.12
   0   4 -10   35.30    4.91
   0  -4  10   27.08    3.45
   0  -4  11   15.56    2.73
   0  -4 -11   17.04    3.58
   0   4 -11   21.10    4.27
   0  -4 -12   11.44    3.21
   0   4 -12    9.30    2.80
   0  -4  12   10.34    2.25
   0  -4  13    2.62    1.47
   0   4 -13    3.16    1.13
   0  -4 -13    1.93    1.48
   0  -4  14    1.16    0.85
   0   4 -14    1.21    1.64
   0   4 -15    2.35    1.51
   0  -4 -15    1.07    1.48
   0   4 -16    2.18    2.17
   0  -4 -16    1.41    1.48
   0   4 -16    1.33    0.52
   0   4 -17    0.01    0.77
   0   4 -17   -0.36    0.83
   0  -4 -17    1.39    0.84
   0   4 -18    2.05    2.11
   0   4 -18    2.68    1.88
   0  -4 -18    1.44    1.24
   0   4 -19    0.20    0.99
   0  -4 -19   -0.91    0.73
   0   4 -19   -1.05    1.09
   0   4 -20   -0.70    1.05
   0  -4 -20    0.21    0.86
   0   4 -20   -1.39    1.45
   0  -5   0   -0.05    0.16
   0  -5   0    0.22    0.21
   0  -5   1  250.46   12.38
   0  -5  -1  272.45   12.84
   0   5  -1  242.09   10.71
   0  -5  -1  268.54   12.52
   0  -5   2  197.25    9.15
   0   5  -2  222.96    7.02
   0  -5  -2  213.86    8.65
   0  -5  -2  223.39    9.53
   0  -5  -3   68.44    5.10
   0  -5  -3   58.36    3.75
   0  -5   3   59.56    4.42
   0   5  -3   56.38    2.90
   0  -5   4   54.49    4.40
   0   5  -4   53.14    3.22
   0  -5  -4   63.56    5.17
   0  -5  -4   54.50    3.73
   0  -5   5  173.57   10.07
   0  -5  -5  197.25   11.18
   0   5   5  198.73    8.27
   0   5  -5  179.18    8.81
   0  -5  -6  225.07   11.51
   0   5  -6  260.77   13.21
   0   5  -6  282.42   13.16
   0  -5   6  244.47   13.25
   0   5  -6  254.85   12.15
   0  -5  -6  262.40   14.13
   0  -5   7    6.39    1.49
   0   5  -7    6.49    1.42
   0   5  -7    6.63    1.58
   0  -5  -7    8.52    2.06
   0   5  -7    6.87    1.44
   0  -5  -8   -0.72    0.33
   0   5  -8    0.88    0.66
   0   5  -8   -0.32    0.41
   0  -5   8   -0.05    0.17
   0   5  -9    3.22    1.08
   0  -5  -9    2.08    0.97
   0  -5   9    2.48    1.08
   0   5   9    0.97    0.39
   0   5  -9    3.13    1.31
   0   5  -9    2.40    1.12
   0   5 -10    2.23    1.38
   0  -5  10    1.00    0.31
   0  -5 -10    5.25    2.00
   0   5 -10    3.83    1.49
   0  -5 -11   19.80    3.86
   0   5 -11   20.19    3.77
   0  -5  11   15.86    2.94
   0   5 -12    3.61    1.92
   0  -5  12    1.86    1.22
   0  -5 -12    2.83    1.51
   0  -5 -13   -0.93    0.35
   0  -5  13    0.78    0.97
   0  -5  14    0.63    0.64
   0  -5 -14    0.66    1.08
   0   5 -15    1.28    1.37
   0  -5 -15    3.02    1.94
   0   5 -16    5.28    2.68
   0  -5 -16    2.36    1.47
   0   5 -17   13.77    4.01
   0  -5 -17   10.66    3.49
   0   5 -17   13.49    4.34
   0   5 -18    4.32    2.60
   0   5 -18    0.76    1.42
   0  -5 -18    1.59    1.32
   0   5 -19    0.64    1.08
   0  -5 -19    0.41    0.29
   0   5 -19    0.16    0.86
   0   5 -20   -1.53    1.51
   0  -5 -20   -0.73    1.79
   0   5 -20   -2.35    1.45
   0   5 -21   -0.11    0.67
   0  -6   0  652.86   27.49
   0  -6   0  625.53   27.38
   0   6  -1   79.36    4.63
   0  -6   1   87.25    6.08
   0  -6  -1   90.04    6.14
   0  -6  -1   95.53    6.64
   0  -6  -2    4.96    1.22
   0  -6  -2    4.40    1.26
   0   6  -2    5.40    0.75
   0  -6   2    5.87    1.49
   0   6  -3   91.86    3.75
   0  -6  -3   91.62    5.29
   0  -6   3   94.52    6.19
   0  -6  -3  108.46    6.64
   0  -6  -4   54.09    4.88
   0   6  -4   47.26    2.80
   0  -6   4   45.77    4.25
   0  -6  -4   42.08    3.37
   0   6  -5    0.26    0.35
   0  -6  -5    0.25    0.37
   0  -6  -5   -0.05    0.46
   0  -6   5    0.42    0.44
   0  -6   6    2.02    0.80
   0   6  -6    1.13    0.30
   0   6  -6    2.47    1.38
   0  -6  -6    0.85    0.54
   0   6   6    1.54    0.40
   0  -6  -6    2.06    1.31
   0   6  -7   26.28    3.21
   0  -6   7   26.17    3.53
   0   6  -7   25.62    3.44
   0  -6  -7   26.64    3.86
   0   6  -7   25.27    2.80
   0   6  -8    2.58    1.05
   0  -6   8    3.33    1.33
   0  -6  -8    3.74    1.29
   0   6  -8    3.60    1.35
   0  -6  -9    0.11    0.62
   0   6  -9    1.06    0.65
   0  -6   9    0.22    0.56
   0   6  -9    1.14    0.74
   0   6 -10    1.49    1.17
   0   6 -10    1.24    0.84
   0  -6  10    0.85    0.85
   0  -6 -10    0.85    0.06
   0   6 -10    0.57    0.56
   0   6 -11    9.67    2.24
   0  -6 -11   11.62    2.93
   0  -6  11    6.82    1.97
   0   6 -11   11.09    3.06
   0   6 -12    4.60    2.49
   0  -6 -12    2.02    1.01
   0  -6  12    2.71    1.08
   0   6 -13   16.04    3.96
   0  -6 -13   13.90    3.56
   0  -6  13    7.18    2.24
   0   6 -14   -0.64    1.12
   0  -6  14    1.24    0.86
   0  -6 -14    1.17    1.33
   0   6 -15    2.46    1.87
   0  -6 -15    0.77    0.48
   0   6 -16    0.86    1.57
   0  -6 -16    0.27    0.98
   0  -6 -17    1.39    1.54
   0   6 -17   -0.14    0.82
   0   6 -18   -1.47    1.76
   0  -6 -18   -0.28    0.69
   0   6 -18    0.47    0.65
   0   6 -19    1.46    1.79
   0   6 -19    0.60    0.78
   0  -6 -19   -1.16    1.78
   0  -6 -20    0.18    1.69
   0   6 -20   -0.34    0.98
   0   6 -20    2.25    2.10
   0   6 -21    2.05    1.63
   0  -7   0   -0.27    0.21
   0  -7   0   -0.77    0.65
   0  -7   1  244.30   13.50
   0   7  -1  242.44   11.37
   0  -7  -1  278.49   14.27
   0  -7  -1  269.93   13.71
   0  -7   2  215.47   12.44
   0   7  -2  227.50    9.95
   0  -7  -2  224.97   11.94
   0   7  -2  222.53   10.37
   0  -7  -2  249.66   12.96
   0  -7   3   49.32    4.82
   0   7  -3   47.78    2.65
   0  -7  -3   48.94    4.53
   0  -7  -3   45.52    3.87
   0  -7   4   59.62    5.26
   0  -7  -4   53.03    4.19
   0  -7  -4   61.89    5.64
   0   7  -4   52.63    3.09
   0   7  -5  289.07   13.56
   0  -7   5  341.57   16.86
   0  -7  -5  296.43   14.96
   0  -7  -5  361.22   17.66
   0   7  -6    1.03    0.50
   0  -7   6    1.37    1.09
   0  -7  -6    0.91    0.37
   0  -7  -6    1.10    1.02
   0  -7  -7   19.37    3.61
   0  -7   7   17.02    3.02
   0   7  -7   17.70    2.31
   0   7  -7   17.52    2.98
   0   7  -7   17.31    2.65
   0  -7  -7   17.91    2.31
   0   7   7   17.38    1.71
   0  -7  -8   60.68    6.58
   0   7  -8   52.27    4.66
   0   7  -8   55.29    5.38
   0  -7   8   60.00    6.10
   0   7  -8   53.48    5.50
   0   7  -9    3.31    1.04
   0  -7   9    3.51    1.35
   0   7  -9    3.72    1.32
   0  -7  -9    4.29    1.56
   0   7 -10    2.54    1.07
   0   7 -10    3.24    1.30
   0  -7  10    4.30    1.41
   0  -7 -10    3.99    1.34
   0   7 -11    1.23    0.79
   0  -7 -11   -0.21    0.46
   0   7 -11    2.05    1.37
   0   7 -11    1.33    0.91
   0  -7  11    0.72    0.59
   0   7 -12    4.29    2.27
   0  -7  12    4.72    1.88
   0   7 -12    3.34    1.46
   0  -7 -12    4.65    2.00
   0  -7 -13    2.90    1.56
   0   7 -13    3.39    2.02
   0  -7  13    2.17    1.48
   0  -7  14   14.47    3.45
   0  -7 -14   14.22    3.52
   0   7 -14   13.33    3.96
   0  -7 -15    4.77    2.28
   0   7 -15    6.91    3.04
   0   7 -16    1.44    1.66
   0  -7 -16    1.45    1.41
   0   7 -17    9.48    3.80
   0  -7 -17    7.28    2.95
   0  -7 -18    1.67    1.45
   0   7 -18    1.18    1.50
   0   7 -19   -1.27    1.27
   0   7 -19    1.05    1.91
   0  -7 -19    0.53    1.06
   0   7 -20   -0.06    0.65
   0   7 -20    2.84    2.69
   0  -7 -20    2.22    1.82
   0   7 -21   -1.44    1.41
   0  -8   0 1207.85   48.64
   0  -8   0 1123.72   48.06
   0  -8  -1  563.37   24.52
   0   8  -1  476.36   21.28
   0  -8  -1  525.58   24.13
   0  -8   1  528.01   24.14
   0   8  -2    2.98    0.71
   0  -8  -2    2.51    0.61
   0  -8  -2    2.46    0.87
   0   8  -2    2.26    0.62
   0  -8   2    3.20    1.38
   0  -8   3  272.82   13.27
   0  -8  -3  268.84   12.72
   0   8  -3  250.02    8.91
   0  -8  -3  256.95   11.71
   0   8  -4   79.67    4.54
   0  -8   4   84.77    7.10
   0  -8  -4   79.71    6.04
   0  -8  -4   88.06    7.16
   0  -8  -5  271.80   13.98
   0   8  -5  254.94   12.12
   0  -8   5  302.24   16.12
   0  -8  -5  320.64   16.54
   0  -8  -6   13.00    2.20
   0   8  -6   11.05    1.61
   0  -8   6   14.98    2.93
   0  -8  -6   15.79    3.01
   0   8   7  132.25    6.91
   0   8  -7  158.14   10.22
   0   8  -7  109.85    7.08
   0  -8  -7  103.95    7.51
   0  -8  -7  140.63   10.56
   0  -8   7  142.43   10.24
   0  -8  -8    2.63    1.85
   0   8  -8    5.31    1.91
   0  -8   8    2.82    1.30
   0   8  -8    2.68    1.15
   0   8   8    2.92    0.61
   0  -8  -8    2.28    0.93
   0   8  -8    3.09    0.96
   0  -8  -9   10.37    3.01
   0  -8   9   11.18    2.78
   0   8  -9    8.81    2.16
   0   8  -9   10.09    2.37
   0  -8  10   10.68    2.71
   0   8 -10    9.04    2.16
   0   8 -10    9.20    2.41
   0  -8 -10   10.19    2.91
   0   8 -11    5.85    2.06
   0   8 -11    3.27    1.24
   0  -8 -11    9.00    2.64
   0  -8  11    9.17    2.65
   0  -8  12    0.41    1.18
   0   8 -12    0.08    1.26
   0   8 -12    0.21    0.50
   0   8 -12    0.00    0.78
   0  -8 -12    0.42    0.85
   0  -8  13    6.62    2.37
   0   8 -13    9.36    2.99
   0  -8 -13    8.33    2.84
   0  -8  14    4.03    1.84
   0  -8 -14    3.57    1.78
   0   8 -14    3.72    2.23
   0  -8  15    0.77    0.67
   0   8 -15    1.74    0.85
   0  -8 -15    0.53    1.22
   0   8 -16   -1.50    1.49
   0  -8 -16   -1.44    1.30
   0   8 -17    1.84    1.62
   0  -8 -17    0.55    1.12
   0  -8 -18    2.07    1.79
   0   8 -18   -0.03    1.19
   0  -8 -19   -0.69    0.53
   0   8 -19    0.34    0.50
   0   8 -20   -0.51    0.70
   0  -8 -20    1.78    1.49
   0   8 -20    0.82    1.75
   0  -9   0    0.56    1.03
   0  -9   0    0.67    0.68
   0   9  -1   12.88    1.89
   0  -9  -1   15.23    2.87
   0  -9   1   12.96    2.78
   0  -9  -1   14.93    2.74
   0   9  -2   49.99    3.96
   0  -9  -2   50.01    5.12
   0  -9   2   57.69    5.74
   0  -9  -2   55.92    5.90
   0   9  -3   54.10    3.60
   0  -9  -3   54.19    5.85
   0  -9   3   55.36    5.90
   0  -9  -3   56.26    5.16
   0  -9  -4  172.65   11.24
   0  -9  -4  161.82   10.08
   0   9  -4  160.97    7.77
   0  -9   4  186.01   11.82
   0  -9  -5   18.68    2.74
   0   9  -5   18.44    1.89
   0  -9   5   17.25    3.18
   0  -9  -5   17.40    3.17
   0   9  -6   69.61    4.67
   0  -9   6   81.36    7.63
   0  -9  -6   76.98    6.38
   0  -9  -6   86.03    7.73
   0   9  -7   -0.03    0.33
   0  -9   7   -0.23    0.43
   0  -9  -7    0.70    0.90
   0  -9  -7   -0.19    0.31
   0  -9   8   32.75    4.78
   0   9  -8   33.26    3.37
   0  -9  -8   30.63    3.63
   0   9  -8   33.99    4.06
   0   9  -8   36.87    4.92
   0   9   8   20.66    2.26
   0  -9  -8   35.97    5.23
   0   9  -9   -0.08    0.92
   0  -9   9    2.07    1.44
   0   9  -9   -0.20    0.98
   0  -9  -9    2.70    1.53
   0   9 -10    0.81    0.97
   0   9 -10    0.26    1.22
   0  -9 -10    0.53    1.38
   0  -9  10    1.29    1.14
   0   9 -11   -1.38    1.23
   0  -9 -11    1.95    1.47
   0   9 -11    1.70    1.12
   0  -9  11    0.77    0.75
   0   9 -12    4.84    1.81
   0   9 -12    1.45    0.88
   0  -9 -12    4.38    2.65
   0  -9  12    2.69    1.35
   0  -9  13    0.93    0.89
   0   9 -13    0.21    0.53
   0  -9 -13    0.48    1.24
   0   9 -13    1.16    1.19
   0  -9  14    8.86    2.91
   0   9 -14    7.22    3.24
   0  -9 -14    8.33    3.20
   0  -9  15    0.47    0.84
   0   9 -15    1.87    2.06
   0  -9 -15    0.37    1.04
   0  -9 -16   -0.77    0.77
   0   9 -16   -0.53    0.77
   0   9 -17    1.80    2.34
   0  -9 -17   -0.24    1.17
   0  -9 -18    0.60    0.78
   0   9 -18    1.16    0.88
   0   9 -19    0.95    1.05
   0  -9 -19    0.27    0.30
   0   9 -20    1.78    1.80
   0 -10   0    0.96    0.45
   0 -10   0    0.40    1.02
   0  10   0    0.20    0.35
   0 -10  -1   33.37    4.52
   0 -10   1   41.14    5.07
   0  10  -1   30.89    3.18
   0 -10  -1   32.97    4.50
   0 -10  -2   14.24    2.61
   0 -10   2   16.07    3.02
   0  10  -2   13.89    2.10
   0 -10  -2   18.34    3.56
   0 -10  -3  154.98   10.34
   0 -10  -3  176.91   12.09
   0  10  -3  165.18    8.34
   0 -10   3  166.48   11.68
   0 -10  -4   29.48    4.43
   0 -10   4   30.77    4.39
   0  10  -4   24.55    2.10
   0 -10  -4   26.29    3.56
   0 -10  -5   23.39    3.30
   0 -10  -5   25.39    4.10
   0 -10   5   26.39    4.27
   0  10  -5   25.99    2.26
   0  10  -6    0.06    0.12
   0 -10  -6   -0.20    0.18
   0 -10   6    0.15    0.45
   0 -10   7    5.10    1.99
   0 -10  -7    1.65    0.90
   0 -10  -7    3.24    1.62
   0  10  -7    3.16    0.88
   0  10  -8   66.16    6.98
   0 -10   8   61.63    6.92
   0 -10  -8   45.07    4.64
   0 -10  -8   52.31    6.46
   0 -10  -9    0.68    0.48
   0 -10  -9    3.95    2.06
   0  10  -9    1.55    0.80
   0  10  -9    1.28    0.15
   0 -10   9    2.15    1.49
   0  10 -10   31.41    4.48
   0  10 -10   27.90    4.49
   0 -10 -10   30.97    5.16
   0 -10  10   28.52    4.91
   0  10 -11    3.16    1.55
   0 -10  11    3.48    1.94
   0  10 -11    4.01    1.72
   0 -10 -11    1.70    1.03
   0  10 -12    1.56    0.86
   0 -10 -12    0.58    0.78
   0  10 -12   -0.04    0.11
   0 -10  12   -0.53    0.85
   0  10 -13    0.49    0.57
   0 -10 -13   -0.02    0.83
   0  10 -13    0.84    0.36
   0  10 -13    0.71    0.62
   0 -10  13    1.26    1.37
   0 -10 -14    3.10    2.12
   0  10 -14   -2.08    2.01
   0 -10  14    2.81    1.95
   0 -10 -15   -0.16    1.12
   0  10 -15    1.42    2.21
   0 -10  15    0.30    0.75
   0 -10 -16    3.55    2.13
   0  10 -16    5.83    3.05
   0  10 -17    2.34    1.65
   0 -10 -17    0.11    0.36
   0  10 -18    1.85    1.89
   0 -10 -18    1.00    1.37
   0 -10 -19   -2.17    1.78
   0  10 -19    0.46    0.63
   0  10 -20    1.08    1.72
   0 -11   0    0.21    0.50
   0  11   0    0.41    0.28
   0 -11   1   68.07    6.87
   0 -11  -1   56.60    6.22
   0  11  -1   47.69    4.32
   0 -11  -1   59.61    6.31
   0 -11  -2   11.61    2.94
   0 -11   2   11.86    2.82
   0 -11  -2   11.29    2.33
   0  11  -2    9.42    1.72
   0 -11  -3    6.76    1.91
   0  11  -3    8.38    1.32
   0 -11   3    8.54    2.37
   0 -11  -3    8.74    2.62
   0 -11  -4  104.31    9.13
   0  11  -4   84.73    4.80
   0 -11  -4   87.53    7.54
   0 -11   4   99.07    9.05
   0 -11  -5   68.41    6.95
   0 -11   5   66.25    7.42
   0  11  -5   53.89    3.59
   0 -11  -5   55.63    5.64
   0 -11  -6   26.91    3.88
   0 -11  -6   33.06    4.77
   0 -11   6   31.47    5.00
   0  11  -6   22.72    2.19
   0 -11   7    2.59    1.25
   0 -11  -7    3.29    1.42
   0 -11  -7    1.60    1.28
   0  11  -7    0.87    0.36
   0 -11  -8    3.63    1.30
   0 -11  -8    6.68    2.37
   0  11  -8    6.34    2.09
   0 -11   8    7.32    2.52
   0 -11   9    0.84    1.11
   0  11  -9    1.60    0.98
   0 -11  -9    0.26    0.47
   0 -11  -9    2.84    1.90
   0  11  -9    1.42    1.62
   0  11 -10    6.70    2.63
   0  11 -10    3.31    1.39
   0 -11  10    3.52    1.90
   0 -11 -10    7.41    2.73
   0  11 -11    1.05    1.00
   0  11 -11    0.33    0.92
   0 -11  11    0.54    0.21
   0 -11  12    5.03    2.12
   0 -11 -12    6.53    2.73
   0  11 -12    3.99    1.63
   0  11 -12    3.99    1.94
   0  11 -13    1.13    0.92
   0 -11  13    2.61    1.84
   0 -11 -13    3.13    1.38
   0  11 -13    4.62    1.92
   0 -11 -14    6.92    2.65
   0  11 -14    5.25    2.00
   0 -11  14    6.05    2.43
   0  11 -14    8.13    3.12
   0 -11  15   -0.08    0.48
   0 -11 -15   -0.54    1.00
   0  11 -16    3.69    2.49
   0 -11 -16    2.81    2.07
   0 -11 -17    0.56    0.87
   0  11 -17    0.21    0.12
   0 -11 -18    1.20    1.08
   0  11 -18    0.16    0.81
   0 -11 -19    0.63    1.39
   0  11 -19   -0.58    1.77
   0 -12   0    3.03    1.62
   0  12   0    2.99    0.97
   0 -12  -1    2.16    1.40
   0 -12  -1   -0.13    0.64
   0  12  -1    0.86    0.53
   0 -12   1   -0.13    1.33
   0  12  -2   67.38    5.43
   0 -12  -2   78.48    7.82
   0 -12   2   81.78    8.21
   0 -12  -2   72.15    7.15
   0  12  -3    1.50    0.58
   0 -12  -3    1.55    1.28
   0 -12  -3    0.91    0.80
   0 -12   3    1.09    1.51
   0 -12  -4   20.99    3.46
   0 -12   4   22.86    4.24
   0 -12  -4   20.00    3.98
   0  12  -4   15.95    1.67
   0  12  -5    1.11    0.39
   0 -12  -5    1.98    1.38
   0 -12  -5    1.80    0.85
   0 -12   5    3.20    1.72
   0 -12  -6    5.40    2.13
   0 -12   6    3.71    1.86
   0  12  -6    2.10    0.59
   0 -12  -6    2.37    1.29
   0  12  -7    0.09    0.10
   0 -12   7   -0.36    0.80
   0 -12  -7   -0.82    0.70
   0 -12   8   63.36    7.72
   0 -12  -8   57.61    6.96
   0 -12  -9    0.58    0.45
   0  12  -9    0.24    0.38
   0 -12   9    0.27    1.17
   0 -12  -9    1.98    1.82
   0  12  -9   -0.58    0.29
   0 -12 -10   10.05    2.33
   0  12 -10   17.30    3.84
   0  12 -10   16.63    3.38
   0 -12 -10   22.07    4.60
   0 -12  10   21.49    4.49
   0 -12 -11    7.44    2.75
   0  12 -11    6.19    2.13
   0 -12  11    9.68    3.35
   0  12 -11    9.30    2.87
   0 -12  12    0.69    1.16
   0  12 -12    0.31    0.95
   0 -12 -12    1.02    1.40
   0  12 -12   -0.92    0.95
   0 -12 -13    3.79    2.33
   0 -12  13    3.07    1.90
   0  12 -13    0.64    1.10
   0  12 -13    2.29    1.68
   0 -12 -14    1.75    1.53
   0  12 -14    2.27    2.85
   0 -12  14    0.74    1.20
   0  12 -15    0.85    1.00
   0 -12 -15    0.08    1.31
   0  12 -16    6.47    3.33
   0 -12 -16    3.10    2.08
   0  12 -17    1.27    2.09
   0 -12 -17    2.96    1.96
   0 -12 -18    3.88    2.10
   0  12 -18    0.92    0.86
   0  12 -19    0.12    0.37
   0 -13   0    0.41    0.79
   0  13   0    1.68    0.87
   0 -13  -1   23.29    4.29
   0 -13  -1   22.47    4.03
   0 -13   1   29.59    4.87
   0  13  -1   18.79    2.73
   0  13  -2   38.57    4.02
   0 -13  -2   42.17    5.45
   0 -13  -2   40.01    5.70
   0 -13   2   43.67    6.18
   0 -13  -3    1.51    0.97
   0 -13  -3    1.06    0.66
   0  13  -3    0.65    0.18
   0 -13  -4   65.10    7.63
   0 -13   4   57.96    7.28
   0 -13  -4   51.63    5.75
   0 -13  -5   -0.01    0.61
   0 -13  -5   -0.29    0.78
   0 -13   5   -0.33    0.54
   0  13  -5   -0.02    0.11
   0 -13  -6   15.16    3.26
   0 -13   6   23.58    4.80
   0 -13  -6   17.82    3.88
   0 -13  -7   10.92    2.73
   0 -13  -7    9.33    2.82
   0 -13   7   12.19    3.31
   0 -13  -8    2.14    1.51
   0 -13   8    1.10    1.60
   0 -13  -8    2.98    1.43
   0 -13   9    7.86    3.11
   0  13  -9    5.70    2.46
   0 -13  -9    3.43    1.45
   0 -13  -9    7.71    2.76
   0 -13 -10    0.47    1.20
   0  13 -10   -0.82    0.65
   0  13 -10    1.48    0.80
   0 -13  10    3.04    1.66
   0 -13 -10    1.24    0.90
   0 -13 -11   -0.01    0.52
   0 -13  11    1.05    1.36
   0  13 -11   -0.70    1.15
   0  13 -11   -0.80    1.19
   0  13 -12    4.77    2.02
   0 -13  12   11.57    3.71
   0 -13 -12    9.37    3.18
   0  13 -13    0.56    0.85
   0 -13 -13   -0.34    0.87
   0 -13  13   -0.07    0.24
   0 -13  14    7.76    3.14
   0 -13 -14    7.29    3.23
   0 -13 -15    0.45    1.58
   0 -13  15   -0.05    0.94
   0  13 -15    2.60    2.07
   0  13 -16    0.66    1.02
   0 -13 -16   -1.92    1.83
   0  13 -17    2.13    2.02
   0 -13 -17    4.35    2.49
   0  13 -18    1.60    1.78
   0 -13 -18    0.21    1.63
   0  14   0    4.85    1.49
   0 -14   0    4.85    2.01
   0  14  -1   28.67    3.47
   0 -14  -1   31.95    5.21
   0 -14   1   34.75    5.61
   0 -14  -1   38.40    5.64
   0  14   1   24.76    3.53
   0 -14  -2   17.83    3.83
   0 -14   2   21.90    4.63
   0  14  -2   17.39    2.74
   0 -14  -2   20.80    3.81
   0  14  -2   11.35    1.94
   0 -14  -3   26.37    4.79
   0 -14  -3   21.47    3.90
   0  14  -3   10.66    1.68
   0 -14   3   21.85    4.72
   0 -14   4   -0.43    1.34
   0 -14  -4    0.03    0.19
   0 -14  -4   -0.08    0.42
   0 -14   5    2.90    1.64
   0 -14  -5    0.88    0.57
   0 -14  -5    3.04    1.54
   0 -14   6   26.35    5.16
   0 -14  -6   16.37    3.40
   0 -14  -6   22.88    4.65
   0 -14  -7    0.29    0.35
   0 -14   7    0.13    0.37
   0 -14  -7    0.75    0.37
   0 -14   8    5.20    2.73
   0 -14  -8    5.76    2.32
   0 -14  -8    1.16    0.91
   0 -14   9    1.08    1.62
   0 -14  -9    0.10    0.58
   0  14  -9   -1.18    1.83
   0 -14  -9   -2.26    1.84
   0  14 -10    6.45    2.54
   0 -14  10    4.06    2.29
   0 -14 -10    2.76    1.57
   0  14 -10    4.38    1.80
   0 -14  11   -0.58    0.37
   0  14 -11   -0.47    1.17
   0 -14 -11   -0.09    0.49
   0  14 -12   -0.77    0.99
   0 -14 -12    0.33    0.44
   0 -14 -13   10.87    3.68
   0 -14  13   11.72    4.26
   0  14 -13    3.98    1.95
   0 -14  14   -1.70    1.45
   0 -14 -14    5.34    2.77
   0  14 -15    0.44    0.83
   0 -14 -15   -0.74    0.54
   0 -14 -16    0.02    1.44
   0  14 -16   -0.66    0.98
   0  14 -17   -0.71    0.99
   0 -14 -17    0.51    1.04
   0  14 -18    1.98    1.96
   0  15   0   -0.23    0.11
   0 -15   0   -0.35    0.36
   0 -15   1    1.65    1.54
   0  15  -1   -0.05    0.53
   0  15   1    2.19    1.14
   0 -15  -1    0.84    0.81
   0 -15   2   43.93    6.46
   0 -15  -2   38.71    6.03
   0 -15  -2   44.78    5.91
   0  15  -2   31.57    3.75
   0 -15   3   36.07    6.22
   0 -15  -3   33.40    5.62
   0 -15  -3   28.62    4.88
   0 -15   4    8.69    3.25
   0 -15  -4    6.58    2.31
   0 -15  -4    6.55    2.52
   0 -15   5    0.14    1.20
   0 -15  -5   -2.21    1.36
   0 -15  -5   -0.11    0.25
   0 -15  -6    3.76    2.40
   0 -15   6    0.89    0.83
   0 -15  -6    0.80    0.96
   0 -15  -7   17.18    3.72
   0 -15  -7   24.69    5.06
   0 -15   7   26.12    5.54
   0 -15  -8   22.78    4.58
   0 -15   8   29.80    5.90
   0 -15  -9   25.14    4.95
   0 -15   9   24.62    5.50
   0  15  -9   31.73    5.92
   0 -15  -9    9.67    2.67
   0 -15  10    1.33    1.24
   0 -15 -10    2.13    1.70
   0  15 -10    1.69    1.24
   0 -15 -11    0.09    1.00
   0  15 -11   -0.52    0.81
   0 -15  11   -0.77    1.10
   0 -15 -12   16.94    4.50
   0  15 -12    8.21    3.18
   0 -15  12   18.01    5.11
   0 -15 -13    2.78    2.12
   0  15 -13    0.30    0.49
   0 -15  13    3.39    2.24
   0 -15 -14   -0.29    0.91
   0 -15  14    2.59    2.83
   0 -15  15    0.56    2.16
   0  15 -15   -2.66    2.21
   0 -15 -15   -0.04    1.22
   0 -15 -16    0.20    0.52
   0  15 -16    0.96    1.51
   0 -15 -17    0.22    0.85
   0  15 -17   -0.35    1.52
   0  16   0    1.89    1.23
   0 -16   0    0.61    0.82
   0 -16  -1   18.03    3.99
   0 -16   1   21.62    4.50
   0  16  -1   13.72    2.52
   0  16   1   11.80    2.54
   0 -16   2    1.76    1.74
   0  16   2    0.68    0.80
   0  16  -2    1.69    0.97
   0 -16  -2    3.52    1.93
   0 -16  -2    1.54    1.41
   0 -16  -3   62.73    8.13
   0 -16   3   73.46    9.15
   0 -16  -3   56.44    7.19
   0 -16   4    3.75    2.21
   0 -16  -4    1.72    1.25
   0 -16  -4    1.17    1.12
   0 -16   5   28.97    5.90
   0 -16  -5   17.43    3.66
   0 -16  -5   30.33    5.73
   0 -16  -6   -0.04    1.53
   0 -16   6    2.98    2.27
   0 -16  -6    2.43    1.52
   0 -16   7    1.02    1.45
   0 -16  -7   -0.01    0.27
   0 -16  -7    0.86    1.41
   0 -16  -8    3.24    1.64
   0 -16   8    8.32    3.40
   0 -16  -8    5.68    2.50
   0  16  -9    6.36    3.39
   0 -16   9    2.74    2.27
   0 -16  -9    1.86    1.26
   0 -16  -9    5.29    2.49
   0 -16 -10    1.80    1.85
   0  16 -10    1.67    1.19
   0 -16  10    0.32    0.55
   0  16 -11   -1.28    1.27
   0 -16 -11   -0.16    0.35
   0 -16  11   -1.57    1.91
   0 -16 -12   -0.29    0.73
   0 -16  12    0.04    0.69
   0  16 -12   -0.83    1.16
   0 -16  13    7.93    3.77
   0  16 -13    1.72    1.40
   0 -16 -13    7.48    3.00
   0 -16 -14    0.08    0.29
   0 -16  14   -1.24    1.66
   0 -16  15    1.31    1.76
   0 -16 -15    0.65    1.08
   0 -16  16   -0.55    0.85
   0 -16 -16    0.53    0.90
   0  16 -16    0.80    0.55
   0  17   0   -1.08    0.93
   0 -17   0    0.53    0.52
   0 -17  -1    2.98    1.45
   0 -17   1    4.24    2.15
   0  17   1    3.53    1.27
   0 -17   2    0.81    1.18
   0 -17  -2    0.44    0.45
   0  17   2   -0.36    0.57
   0 -17  -2   -0.25    1.32
   0 -17   3    0.97    0.09
   0 -17  -3    0.92    1.28
   0 -17  -3    1.49    0.44
   0 -17  -4    0.35    1.14
   0 -17   4   -0.37    0.74
   0 -17  -5    0.25    0.43
   0 -17   5   -0.09    0.29
   0 -17  -5    0.72    0.26
   0 -17   6    7.33    2.98
   0 -17  -6    9.69    3.26
   0 -17  -6    4.51    1.95
   0 -17  -7    9.71    3.41
   0 -17   7    9.42    3.71
   0 -17  -7    2.77    1.59
   0 -17  -8    3.32    1.81
   0 -17   8   10.95    4.04
   0 -17  -8   11.33    4.07
   0 -17  -9    2.56    1.62
   0 -17   9    9.30    3.85
   0 -17  -9    8.33    3.34
   0  17  -9    9.26    3.88
   0 -17 -10    1.40    1.06
   0 -17  10    1.09    2.31
   0  17 -10    1.98    1.91
   0 -17 -11    0.13    0.67
   0  17 -11    0.01    0.85
   0 -17  11    0.42    1.53
   0 -17 -12   -1.40    1.73
   0  17 -12   -0.16    0.61
   0 -17  12    1.30    1.96
   0 -17 -13    3.89    2.30
   0  17 -13    1.10    1.22
   0 -17  13    4.06    2.70
   0 -17 -14   -0.91    1.49
   0 -17  14   -2.08    2.22
   0 -17 -15    2.30    1.65
   0 -17  15    1.04    1.64
   0 -17  16    1.20    1.67
   0 -18   0   14.18    3.93
   0 -18  -1   -0.38    0.37
   0 -18   1    0.93    1.41
   0  18   1    0.19    0.43
   0 -18  -2    1.85    1.24
   0  18   2    1.02    0.52
   0 -18   2    1.50    1.44
   0 -18  -3   12.64    3.84
   0 -18  -3   10.24    3.29
   0 -18   3   12.22    3.62
   0  18   3    9.11    2.56
   0 -18   4   35.67    6.56
   0 -18  -4   20.53    4.44
   0 -18  -4   29.12    5.87
   0 -18  -5   20.00    4.98
   0 -18   5   18.98    4.91
   0 -18  -5   19.08    4.36
   0 -18   6   -0.27    1.51
   0 -18  -6    1.78    1.41
   0 -18  -6   -0.02    0.40
   0 -18   7   -0.26    1.22
   0 -18  -7    0.30    0.54
   0 -18  -7   -0.79    0.86
   0 -18  -8    2.87    1.59
   0 -18  -8    8.00    3.08
   0 -18   8    9.20    3.77
   0  18  -9    0.13    1.25
   0 -18   9   -0.91    1.30
   0 -18  -9   -1.36    1.84
   0  18 -10    0.66    0.43
   0 -18 -10   -1.01    1.99
   0 -18  10   -0.21    1.57
   0  18 -11   -0.25    0.64
   0 -18 -11    0.15    0.98
   0 -18  11   -0.19    0.54
   0  18 -12   -0.50    0.54
   0 -18 -12    0.78    1.12
   0 -18  13    0.73    0.55
   0  18 -13    0.11    0.63
   0 -18 -13    0.74    1.00
   0 -18  14   -0.50    1.17
   0 -18 -14   -0.57    1.19
   0 -18  15   -0.71    1.21
   0 -18 -15    1.52    0.95
   0 -18  16   -0.80    1.27
   0 -19   0   -0.11    1.35
   0 -19   1    0.36    1.18
   0 -19  -1   -0.20    0.47
   0 -19   2    1.21    1.46
   0 -19  -2    2.98    2.01
   0 -19  -3    0.89    1.52
   0  19   3   -0.17    0.52
   0 -19  -3    0.67    0.34
   0 -19   3   -1.01    0.79
   0  19   4    6.34    2.27
   0 -19   4   11.10    4.00
   0 -19  -4   11.86    3.91
   0 -19  -4    6.04    2.45
   0 -19  -5   10.91    3.56
   0 -19  -5   16.97    4.55
   0 -19   5   13.48    4.31
   0 -19   6    2.66    1.78
   0 -19  -6    1.27    1.06
   0 -19  -6    2.28    1.44
   0 -19   7    8.36    3.76
   0 -19  -7    3.44    1.90
   0 -19  -7   11.92    4.26
   0 -19  -8    0.58    0.86
   0 -19  -8    0.10    0.39
   0 -19   8    2.44    2.45
   0 -19   9    4.58    2.77
   0 -19  -9    1.74    1.93
   0  19  -9    3.08    2.72
   0  19 -10    0.92    0.91
   0 -19  10    2.49    2.03
   0 -19 -10    0.79    1.47
   0 -19 -11    1.38    2.00
   0 -19  11   -0.10    0.14
   0  19 -11    0.36    0.85
   0  19 -12    0.11    1.13
   0 -19  12    1.02    1.71
   0 -19 -12    0.23    0.93
   0  19 -13    0.46    1.42
   0 -19 -13   -0.47    1.01
   0 -19  13    0.30    1.75
   0 -19  14   -0.12    0.63
   0 -19 -14   -0.31    0.58
   0 -19  15    0.58    1.16
   0 -19  16   -0.20    0.73
   0 -20   0    1.61    2.05
   0 -20   1    0.31    0.76
   0 -20  -1    1.33    0.91
   0 -20   2    0.45    1.18
   0 -20  -2   -0.64    1.19
   0 -20   3   -0.55    0.56
   0 -20  -3   -0.29    1.40
   0 -20  -4    1.33    1.33
   0 -20   4   -0.48    1.46
   0 -20  -4    0.69    0.98
   0 -20   5   -2.49    2.09
   0 -20  -5    0.68    1.19
   0 -20  -5    0.52    1.03
   0 -20  -6    0.14    0.44
   0 -20  -6    0.16    0.47
   0 -20   7   -0.08    0.40
   0 -20  -7    0.02    0.54
   0 -20  -8    0.13    1.58
   0 -20  -8    0.34    0.74
   0 -20   8    0.44    1.10
   0  20  -9   -2.02    2.09
   0 -20  -9    0.48    1.23
   0 -20   9    2.73    1.90
   0  20 -10    0.18    0.45
   0 -20 -10    0.48    1.08
   0 -20  10   -0.74    1.19
   0 -20  11    2.46    2.23
   0 -20 -11    1.88    1.59
   0  20 -11   -0.42    0.66
   0 -20  12    2.18    2.45
   0 -20 -12    0.87    0.71
   0  20 -12    0.24    0.74
   0 -20  13    0.20    1.11
   0 -20 -13   -1.50    1.77
   0  20 -13   -0.78    1.10
   0 -20  14   -0.45    1.17
   0 -21   0    0.80    0.64
   0 -21  -1    1.46    1.88
   0 -21   1    0.07    1.43
   0 -21   2    0.84    1.55
   0 -21  -2   -0.20    0.99
   0 -21  -3   -0.17    0.68
   0 -21   3    0.35    1.07
   0 -21   4   16.41    5.00
   0 -21  -4   14.55    4.16
   0 -21  -5    0.19    0.48
   0 -21   5    1.06    1.70
   0 -21  -5    0.03    1.05
   0 -21  -6    0.36    0.23
   0 -21  -6   -0.31    0.42
   0 -21  -7   -0.06    0.57
   0 -21   7    1.18    0.78
   0 -21  -7    2.42    2.33
   0 -21  -8    1.60    1.81
   0 -21   8    3.28    2.99
   0 -21   9   -0.82    1.76
   0 -21  -9    1.38    1.52
   0  21  -9   -0.95    0.86
   0  21 -10   -0.46    1.21
   0 -21  10    0.52    0.85
   0 -21 -10   -0.62    1.54
   0 -21 -11   -0.30    1.78
   0 -21  11    1.60    1.64
   0  21 -11   -0.43    1.22
   0  21 -12    0.65    1.46
   0 -21 -12    1.63    1.33
   0 -21  12   -0.06    0.67
   0 -21  13   -0.82    1.29
   0 -22   0    1.14    1.81
   0 -22  -1    1.27    1.66
   0 -22   1    2.04    0.66
   0 -22   2   -0.77    1.92
   0 -22  -2    1.27    1.79
   0 -22  -3    0.58    1.36
   0 -22   3    0.19    0.52
   0 -22   4    5.71    3.17
   0 -22  -4    1.80    1.62
   0 -22  -5    0.38    0.46
   0 -22   5    7.51    3.45
   0 -22  -5    5.36    3.21
   0 -22  -6    0.03    0.91
   0 -22  -6    0.30    0.31
   0 -22   6    0.83    1.62
   0 -22   7    1.37    0.95
   0 -22  -7    0.07    0.50
   0 -22  -7    0.05    0.35
   0 -22  -8    6.64    3.26
   0 -22   8    5.86    3.45
   0 -22  -9   -0.80    1.69
   0  22  -9   -0.24    1.15
   0 -22   9    0.32    1.50
   0 -22 -10   -0.39    1.50
   0  22 -10   -0.97    1.66
   0 -22  10    1.19    1.79
   0  22 -11   -0.51    1.52
   0 -22  11    0.33    1.30
   0  22 -12   -0.21    0.15
   0 -23   0   -1.99    1.67
   0 -23  -1    4.04    2.20
   0 -23   1    1.73    1.20
   0 -23  -2    4.70    2.40
   0 -23   2    8.36    3.61
   0 -23  -3    1.05    1.22
   0 -23   3    1.40    0.92
   0 -23   4   -1.19    0.46
   0 -23  -4    0.80    1.15
   0 -23   5    0.50    1.81
   0 -23  -5    1.07    1.26
   0 -23  -6   -0.70    0.99
   0 -23  -6    0.81    1.07
   0 -23   6    0.47    1.56
   0 -23  -7   -0.12    0.62
   0 -23   7    3.14    2.60
   0 -23  -7    1.52    1.91
   0  23  -8    0.44    1.17
   0 -23  -8    2.25    1.89
   0 -23   8   -0.29    0.31
   0  23  -9    0.09    1.05
   0 -23   9   -0.10    1.40
   0 -23  -9   -0.25    0.85
   0  23 -10   -1.74    1.66
   0 -24   0   -0.20    0.90
   0 -24  -1   -0.46    1.00
   0 -24   1   -0.60    0.69
   0 -24  -2   -0.38    0.87
   0 -24   2    0.89    1.18
   0 -24   3    8.67    4.06
   0 -24  -3    2.00    1.72
   0 -24   4    3.37    2.54
   0 -24  -4    0.69    0.94
   0 -24  -5    1.63    1.71
   0 -24   5    0.09    0.88
   0 -24  -6   -0.93    1.50
   0 -24   6   -0.29    1.32
   0 -24  -7    0.53    1.30
   0 -25   0   -0.49    0.86
   0 -25  -1    0.97    1.54
   0 -25   1    3.69    2.74
   0 -25   2    0.39    0.99
   0 -25  -2    0.20    1.00
   0 -25   3   -1.10    1.13
   0 -25  -3    0.72    1.17
   0 -25  -4    1.69    2.37
   0 -25  -5   -0.83    0.88
   0 -25  -6    0.42    0.73
   1   0 -21    1.05    1.66
   1   0 -20   -0.46    0.88
   1   0 -19   -1.90    0.43
   1   0 -18    0.90    0.71
   1   0 -17    8.92    3.17
   1   0 -16    1.59    2.22
   1   0 -15    6.80    1.82
   1   0 -15   14.35    3.62
   1   0 -15   18.95    4.18
   1   0 -14   -1.90    2.02
   1   0 -14   -0.57    1.05
   1   0 -14    0.11    0.24
   1   0 -13   40.08    5.84
   1   0 -13   46.02    5.78
   1   0 -12   -0.09    0.45
   1   0 -12   -0.24    0.46
   1   0 -12    0.55    0.73
   1   0 -11   89.95    8.12
   1   0 -11   88.14    7.43
   1   0 -10   -0.13    0.66
  -1   0  10   -0.01    0.14
   1   0 -10   -0.30    0.50
   1   0 -10   -0.49    0.61
  -1   0   9    8.54    1.01
   1   0  -9    7.53    2.11
   1   0  -9    4.63    1.30
   1   0  -9    5.30    1.77
   1   0  -8   -0.03    0.62
   1   0  -8    0.09    0.22
  -1   0   8    0.12    0.04
  -1   0   7  300.10   12.58
   1   0  -7  390.77   16.78
  -1   0   6    0.14    0.10
   1   0  -6   -0.85    0.73
  -1   0   5  297.06   13.21
   1   0  -5  358.23   16.22
   1   0  -4    0.33    0.52
   1   0  -3   71.65    4.27
  -1   0   3   55.49    2.84
   1   0  -3   60.46    2.88
   1   0  -2   -0.32    0.18
   1   0   1  144.34    6.48
   1   0   2   -0.11    0.30
  -1   0  -2   -0.08    0.29
  -1   0  -2    0.01    0.26
  -1   0  -2    0.71    0.33
  -1   0  -3 6776.33  244.99
  -1   0  -3 6862.36  243.86
  -1   0  -3 6553.42  244.89
  -1   0  -4   -1.09    0.81
  -1   0  -4    1.45    0.95
  -1   0  -4    0.24    0.44
  -1   0  -4    0.64    0.46
  -1   0  -5  876.55   35.43
  -1   0  -5  927.27   36.98
  -1   0  -5  844.64   36.17
  -1   0  -5  867.02   36.30
   1   0   6    0.20    0.26
  -1   0  -6   -0.11    0.21
  -1   0  -6    0.07    0.12
  -1   0  -6   -0.31    0.56
  -1   0  -6    0.71    0.27
  -1   0  -6    0.60    0.70
  -1   0  -7  544.14   22.35
  -1   0  -7  520.26   20.86
  -1   0  -7  502.70   21.23
  -1   0  -7  524.45   21.67
  -1   0  -8    0.11    0.71
   1   0   8   -0.09    0.09
  -1   0  -8   -0.82    0.21
  -1   0  -8    1.24    1.15
  -1   0  -8    0.67    0.18
  -1   0  -9  278.38   15.11
  -1   0  -9  282.86   16.19
  -1   0  -9  283.86   16.59
  -1   0 -10    0.01    0.49
  -1   0 -10    1.62    1.38
  -1   0 -11  140.22   11.36
  -1   0 -11  122.57    9.36
  -1   0 -12   -0.03    0.44
  -1   0 -12   -0.33    0.59
  -1   0 -13    5.43    2.22
  -1   0 -13    6.79    2.12
  -1   0 -14    0.39    0.75
  -1   0 -14   -1.13    1.32
  -1   0 -15    4.88    2.41
  -1   0 -16    2.23    1.74
  -1   0 -17    1.65    2.02
  -1   0 -18    0.39    0.84
  -1   0 -19    3.44    2.08
  -1   0 -20   -1.17    1.60
   1  -1 -21    1.94    1.23
   1   1 -21   -1.16    1.18
   1  -1 -20   -1.15    1.53
   1   1 -20   -0.64    1.40
   1  -1 -19    8.23    2.95
   1   1 -19    8.05    3.33
   1  -1 -18   -0.92    0.84
   1   1 -18    0.32    0.36
   1  -1 -17    7.07    2.81
   1   1 -17    6.92    2.83
   1   1 -17    8.28    2.83
   1  -1 -16    0.95    1.05
   1   1 -16   -0.79    0.82
   1   1 -16   -0.93    0.62
   1   1 -15    1.73    1.69
   1  -1 -15   -1.51    1.10
   1   1 -15   -2.18    1.76
   1   1 -15    0.37    0.60
   1   1 -14    0.43    1.09
   1  -1 -14   -0.14    0.31
   1   1 -14   -0.15    0.34
   1  -1 -14    1.78    1.09
   1   1 -14   -0.98    1.66
   1  -1 -13   19.56    4.20
   1   1 -13   18.20    4.16
   1   1 -13   18.86    3.73
   1  -1 -13    6.10    1.80
   1   1 -13   10.03    2.15
   1  -1 -12   13.05    2.94
   1   1 -12   13.94    3.18
   1  -1 -12   12.81    3.20
   1   1 -12    8.78    1.90
   1  -1 -12    8.83    1.95
  -1  -1  12    4.52    0.96
   1   1 -12   14.21    3.40
   1  -1 -11   42.78    5.71
   1   1 -11   31.44    3.57
   1   1 -11   49.80    5.77
   1  -1 -11   53.47    5.87
  -1  -1  11   41.29    3.27
   1  -1 -11   36.61    3.99
   1  -1 -10    0.63    0.46
  -1  -1  10    0.27    0.31
   1  -1 -10    0.61    1.38
   1   1 -10    2.40    1.41
   1  -1 -10    0.57    0.91
   1   1  -9   14.97    2.84
   1  -1  -9    9.86    1.83
   1  -1  -9   11.03    2.37
  -1  -1   9   11.61    1.54
   1  -1  -9   12.01    2.44
   1   1  -8    8.94    2.19
   1  -1  -8    8.17    1.86
   1  -1  -8    9.02    2.20
  -1  -1   8    7.81    1.20
   1  -1  -8    8.36    1.72
   1  -1  -7  161.08    9.19
   1   1  -7  179.71   10.75
  -1  -1   7  172.01    8.24
   1  -1  -7  176.36   10.51
   1  -1  -7  183.72   10.97
   1  -1  -6    3.74    1.37
   1  -1  -6    4.57    1.15
   1   1  -6    4.92    1.36
   1  -1  -6    3.23    1.25
  -1  -1   6    5.78    0.86
   1  -1  -5  142.93    7.50
   1  -1  -5  122.23    6.30
  -1  -1   5  123.77    5.23
   1  -1  -5  144.41    7.34
   1   1  -5  150.19    7.76
   1   1  -4   10.24    1.23
  -1  -1   4   16.74    1.39
   1  -1  -4   18.22    2.19
   1  -1  -4   18.57    2.13
   1   1  -4   17.50    2.13
   1  -1  -4   14.14    1.76
   1   1  -3  917.96   33.02
   1  -1  -3  838.42   31.22
   1  -1  -3  724.72   31.98
   1   1  -3  727.93   31.30
   1  -1  -3  827.24   32.40
  -1  -1   3  767.20   31.25
  -1   1   2   49.19    2.85
  -1  -1   2   42.32    3.06
  -1   1   2   37.95    2.93
  -1  -1   2   45.49    2.71
   1  -1  -2   52.93    2.98
   1   1  -2   44.55    2.97
   1   1   1  341.33   13.04
  -1   1  -1  321.82   14.13
   1   1   1  321.20   13.94
   1   1   1  298.11   13.59
   1  -1   2  216.18   11.53
  -1  -1  -2  336.47   12.43
  -1  -1  -2  307.98   12.21
  -1  -1  -2  269.89   11.86
   1   1   2  210.53   11.65
   1   1   2  347.41   12.61
  -1   1  -2  342.01   12.36
   1   1   2  304.79   12.31
  -1  -1  -2  403.86   13.23
   1   1   2  205.91   10.68
  -1  -1  -3  171.47    6.93
  -1   1  -3  166.75    8.05
  -1  -1  -3  160.87    7.81
  -1  -1  -3  165.91    7.99
   1   1   3  145.84    6.83
  -1  -1  -3  166.24    7.96
  -1  -1  -4  513.21   19.78
  -1  -1  -4  562.23   18.78
  -1   1  -4  576.83   20.20
  -1  -1  -4  296.02   17.92
  -1   1  -4  577.45   20.62
  -1  -1  -4  579.82   20.39
  -1  -1  -4  552.38   20.19
   1   1   4  267.28   17.71
  -1   1  -5   42.31    3.69
  -1  -1  -5   38.94    3.94
  -1  -1  -5   43.37    4.62
  -1  -1  -5   44.46    4.15
  -1   1  -5   42.28    3.94
  -1  -1  -5   39.36    3.40
  -1   1  -5   45.79    4.02
  -1   1  -6    3.04    0.91
  -1  -1  -6    4.40    1.23
  -1   1  -6    3.63    0.99
  -1  -1  -6    5.26    1.21
  -1   1  -6    3.15    1.05
  -1  -1  -6    3.89    1.21
  -1  -1  -6    6.46    1.79
  -1   1  -7  415.87   18.78
  -1  -1  -7  432.47   19.00
  -1  -1  -7  438.25   19.85
  -1  -1  -7  378.98   17.31
  -1   1  -7  426.44   18.76
  -1   1  -7  405.91   18.13
  -1  -1  -8   88.13    7.20
  -1   1  -8   61.24    3.41
  -1  -1  -8   77.45    5.72
  -1   1  -8   73.63    6.50
  -1  -1  -8   79.16    6.62
  -1   1  -8   73.45    6.04
  -1   1  -8   70.25    5.74
  -1   1  -8   83.04    6.52
  -1   1  -9   73.50    6.21
  -1   1  -9   85.62    6.88
  -1  -1  -9   90.28    7.55
  -1   1  -9   78.79    6.19
  -1   1  -9   80.49    6.97
  -1  -1  -9   76.49    5.86
  -1   1  -9   34.38    2.63
  -1   1 -10   20.02    3.71
  -1   1 -10    4.97    0.95
  -1  -1 -10   17.46    2.88
   1   1  10    8.00    1.19
  -1   1 -10   23.98    3.87
  -1   1 -10   15.98    3.06
  -1  -1 -10   19.27    3.69
  -1  -1 -11   22.20    3.76
  -1   1 -11   28.49    4.59
  -1   1 -11   23.88    3.84
  -1  -1 -11   21.56    4.03
  -1   1 -12    8.56    2.45
  -1  -1 -12   10.25    2.70
  -1   1 -12    7.17    2.64
  -1  -1 -13    4.12    2.00
  -1   1 -13    3.70    1.79
  -1   1 -13    2.65    1.56
  -1   1 -14    0.14    0.11
  -1   1 -14    1.27    1.61
  -1  -1 -14    1.91    0.84
  -1  -1 -15   10.94    3.55
  -1   1 -15   10.05    3.07
  -1   1 -15    9.30    3.50
  -1   1 -16    1.14    0.95
  -1   1 -16   -0.31    0.94
  -1  -1 -17    2.00    1.68
  -1   1 -17    1.22    0.99
  -1  -1 -18    0.54    0.85
  -1   1 -18    0.10    0.84
  -1  -1 -19    2.89    2.19
  -1   1 -19    1.82    1.78
  -1   1 -20   -0.46    0.20
  -1  -1 -20    2.44    2.27
   1  -2 -21   -0.87    1.09
   1   2 -21   -0.10    1.29
   1   2 -20    2.13    1.87
   1  -2 -20   -1.04    1.47
   1  -2 -19    0.90    0.73
   1   2 -19   -1.28    0.71
   1   2 -18    2.19    1.82
   1   2 -18   -0.28    0.84
   1  -2 -18   -1.19    1.52
   1  -2 -17    4.35    2.39
   1   2 -17    3.53    1.28
   1   2 -17    5.28    3.01
   1  -2 -16   -0.82    1.19
   1   2 -16    1.28    0.96
   1   2 -16    2.03    2.04
   1  -2 -15    6.00    2.51
   1   2 -15    4.00    2.66
   1   2 -15    2.80    1.56
   1   2 -15    1.95    0.96
   1   2 -14   28.35    4.93
   1   2 -14   32.13    5.55
   1  -2 -14   24.91    4.53
   1   2 -13    1.03    0.60
  -1  -2  13    0.15    0.21
   1  -2 -13    0.76    0.78
   1   2 -13    2.34    0.97
   1  -2 -12   34.71    5.14
   1   2 -12   33.76    5.10
  -1  -2  12   24.18    2.83
   1   2 -11   32.84    4.71
  -1  -2  11   29.65    3.07
   1  -2 -11   21.87    3.09
   1  -2 -11   34.05    4.95
   1  -2 -10    0.45    0.48
   1  -2 -10    2.11    1.54
  -1  -2  10    1.59    0.59
   1   2 -10    2.28    1.02
  -1  -2   9    1.90    0.62
   1   2  -9    0.38    0.51
   1  -2  -9    1.06    0.86
   1  -2  -9    1.76    0.87
  -1  -2   8    4.59    1.02
   1   2  -8    6.58    1.86
   1  -2  -8    3.97    1.24
   1  -2  -8    5.86    1.46
   1  -2  -7  542.32   25.58
   1  -2  -7  494.43   23.67
  -1  -2   7  551.70   22.98
   1   2  -6   91.09    6.71
   1  -2  -6   90.20    6.58
   1  -2  -6   82.10    5.66
  -1  -2   6   82.20    5.07
   1  -2  -5  146.10    7.63
   1   2  -5  139.14    7.57
  -1  -2   5  136.24    6.24
   1  -2  -5  146.23    7.22
   1   2  -4  212.26   12.73
   1   2  -4  403.26   14.93
   1  -2  -4  429.31   15.04
  -1  -2   4  221.17   12.53
   1   2  -4  427.60   15.19
  -1  -2   4  377.82   13.62
   1  -2  -4  431.67   14.95
   1   2  -3  116.85    6.64
  -1  -2   3  116.42    5.84
   1  -2  -3  161.16    7.42
   1   2  -3  155.96    7.36
  -1  -2   3  123.63    6.53
   1  -2  -3  150.78    7.37
  -1   2   3  163.91    6.25
   1   2  -2  366.98   15.25
  -1   2   2  462.99   15.80
   1   2  -2  421.06   15.63
  -1  -2   2  248.18   14.97
   1  -2  -2  453.04   15.49
  -1  -2   2  404.11   15.29
  -1   2   2  312.99   15.59
   1   2  -1  248.67   10.56
  -1  -2   1  204.29   10.27
   1  -2  -1  258.96    9.95
  -1   2   1  224.87   10.33
   1   2   0 2067.78   80.16
   1   2   0 2340.65   80.00
   1   2   0 2231.75   79.48
   1   2   0 2117.70   79.74
   1   2   0 2204.61   79.17
   1  -2   1   16.21    1.80
   1   2   1   23.83    2.17
  -1   2  -1   20.24    2.01
   1   2   1   20.34    1.69
  -1  -2  -1   22.83    1.86
   1   2   1   18.49    1.90
   1   2   1   21.76    2.09
  -1  -2  -1   19.04    1.70
  -1  -2  -1   25.68    2.12
   1   2   1   19.54    1.76
  -1  -2  -1   25.36    2.16
  -1  -2  -2  335.29   13.81
  -1  -2  -2  324.73   13.60
   1   2   2  408.93   14.30
  -1  -2  -2  449.75   14.94
   1  -2   2  199.59   12.96
   1   2   2  258.94   13.23
  -1  -2  -2  358.65   14.10
  -1   2  -2  385.73   14.01
  -1  -2  -3  273.28   10.89
  -1  -2  -3  251.78   10.18
  -1   2  -3  244.84   10.00
  -1  -2  -3  127.34    8.59
  -1  -2  -3  267.59   10.50
   1   2   3  276.74   10.18
   1   2   3  131.48    8.52
  -1  -2  -4  135.37    7.05
  -1  -2  -4  160.96    8.05
  -1   2  -4  135.69    6.87
  -1  -2  -5  116.40    7.12
  -1  -2  -5  125.97    7.71
  -1   2  -5  126.77    7.13
  -1   2  -5  111.77    5.12
  -1   2  -5  132.20    7.55
  -1   2  -6   58.18    4.94
  -1   2  -6   59.39    4.43
  -1   2  -6   51.98    3.14
  -1   2  -6   65.72    5.06
  -1  -2  -6   59.77    4.93
  -1  -2  -6   67.86    5.46
  -1  -2  -7    1.48    0.89
  -1   2  -7    1.09    0.62
  -1   2  -7    1.48    0.72
  -1  -2  -7    2.16    1.15
  -1   2  -7    2.32    1.13
  -1   2  -8   11.26    2.39
  -1  -2  -8   11.02    2.27
  -1   2  -8   16.00    2.79
  -1   2  -8   13.45    2.38
  -1   2  -9   45.40    5.06
  -1   2  -9   42.31    4.88
  -1   2  -9   37.46    4.77
  -1  -2  -9   39.57    5.05
  -1   2 -10   25.32    4.04
  -1  -2 -10   25.09    4.08
  -1   2 -10   25.57    3.92
  -1   2 -10   22.08    3.82
  -1   2 -11  148.41    9.60
  -1  -2 -11  148.07   10.24
  -1   2 -11  155.84   10.87
  -1   2 -12    7.89    2.62
  -1  -2 -12    5.30    2.08
  -1   2 -12    5.28    1.88
  -1   2 -13    2.68    1.45
  -1   2 -13    2.76    1.99
  -1  -2 -13    1.19    1.27
  -1   2 -14    2.41    1.15
  -1   2 -14    0.61    0.68
  -1  -2 -14    2.01    1.65
   1  -2  14    2.79    1.52
  -1   2 -15    2.14    1.34
  -1  -2 -15    0.85    1.02
  -1  -2 -16   -0.32    0.17
  -1   2 -16    0.99    0.67
  -1   2 -16    0.78    1.04
  -1   2 -17   -0.05    0.40
  -1  -2 -17    1.36    1.18
  -1   2 -17    2.83    1.57
  -1  -2 -18    8.25    3.60
  -1   2 -18    3.22    2.49
  -1   2 -19    0.62    0.36
  -1  -2 -19    4.23    2.87
  -1  -2 -20    0.81    0.39
  -1   2 -20    0.08    0.77
   1   3 -21   -0.74    1.74
   1  -3 -21    0.52    1.12
   1  -3 -20    1.09    1.51
   1   3 -20    1.63    1.37
   1  -3 -19    0.13    0.22
   1   3 -19    0.04    1.38
   1  -3 -18    2.26    1.52
   1   3 -18    2.69    2.54
   1   3 -18   -0.22    0.54
   1   3 -17    9.40    3.29
   1  -3 -17    7.32    2.76
   1   3 -17   12.83    3.63
   1   3 -16   -0.35    1.44
   1   3 -16    0.93    0.73
   1  -3 -15    3.63    1.84
   1   3 -15   -0.06    0.18
   1   3 -15    2.01    1.59
   1   3 -15    0.71    1.06
   1   3 -14   -0.11    0.20
   1  -3 -14   -0.32    1.06
   1   3 -13   56.38    6.94
   1  -3 -13   54.24    6.80
   1   3 -12    8.36    2.61
  -1  -3  12    7.18    1.69
   1  -3 -12    8.42    2.53
   1  -3 -11   55.01    6.41
  -1  -3  11   56.33    4.91
   1   3 -11   62.14    6.85
  -1  -3  10    0.08    0.09
   1  -3 -10    0.16    0.57
   1   3  -9    3.36    1.04
  -1  -3   9    2.45    0.91
   1  -3  -9    3.19    1.66
   1   3  -8    3.14    1.44
   1  -3  -8    2.69    1.10
  -1  -3   8    2.31    0.85
   1   3  -7   46.46    4.81
  -1  -3   7   44.74    3.82
   1  -3  -7   42.08    4.53
   1  -3  -6    9.67    1.99
   1   3  -6    7.63    1.76
   1   3  -6    9.09    1.83
  -1  -3   6    8.22    1.44
   1  -3  -5  236.22   12.60
   1   3  -5  242.66   12.09
  -1  -3   5  239.83   11.68
  -1  -3   4   82.40    5.02
   1  -3  -4   74.62    3.78
   1   3  -4   67.30    4.82
   1  -3  -4   84.77    5.60
   1   3  -3  112.60    6.38
  -1  -3   3   97.70    5.86
   1  -3  -3  109.75    6.19
   1  -3  -3  113.71    5.31
  -1   3   2    6.70    1.20
   1  -3  -2   10.27    1.43
  -1  -3   2   10.39    1.38
   1   3  -2   10.81    1.56
  -1   3   1 4519.78  148.97
  -1   3   1 4325.85  148.51
   1  -3  -1 4303.23  148.22
  -1  -3   1 4100.62  148.84
  -1  -3   0 1331.08   41.16
  -1   3   0 1041.81   39.59
   1   3   0  750.23   38.94
  -1  -3   0 1259.65   39.52
   1  -3   0  785.75   39.67
  -1   3   0 1262.02   40.47
  -1  -3   0 1482.56   41.54
   1   3   0  995.80   40.15
   1   3   1  360.45   14.27
  -1   3  -1  387.81   14.77
  -1  -3  -1  399.55   14.39
  -1  -3  -1  412.12   15.23
  -1  -3  -1  375.10   14.80
  -1   3  -2  430.69   14.90
  -1  -3  -2  461.31   15.88
  -1  -3  -2  372.86   14.23
  -1  -3  -2  369.86   14.30
   1   3   2  330.72   14.08
  -1  -3  -3  901.91   33.74
   1   3   3  853.08   32.28
  -1   3  -3  793.22   32.11
  -1  -3  -3  767.52   32.53
   1   3   4   11.43    1.60
  -1  -3  -4   11.40    1.80
  -1  -3  -4   10.21    1.69
  -1   3  -4   14.09    1.92
  -1  -3  -5   33.70    3.52
  -1   3  -5   36.63    3.48
  -1  -3  -5   39.59    3.85
  -1   3  -6   24.39    2.24
  -1   3  -6   27.44    3.16
  -1   3  -6   31.09    3.56
  -1  -3  -6   28.78    3.71
  -1  -3  -6   28.57    3.40
  -1  -3  -7   43.33    4.85
  -1   3  -7   45.76    4.37
  -1   3  -7   40.72    4.30
  -1   3  -7   34.12    2.78
  -1   3  -8    0.79    0.40
  -1  -3  -8    1.93    0.82
  -1   3  -8    1.48    0.72
  -1   3  -8    1.47    1.08
  -1   3  -9   60.09    6.00
  -1  -3  -9   63.77    6.65
  -1   3  -9   58.35    6.10
  -1   3  -9   63.93    6.40
  -1   3 -10   78.41    7.41
  -1  -3 -10   82.86    8.00
  -1   3 -10   90.94    8.06
  -1   3 -10   75.25    7.41
  -1   3 -11   30.57    4.69
  -1  -3 -11   37.83    5.34
  -1   3 -11   28.86    4.65
  -1   3 -12   91.29    8.02
  -1  -3 -12   99.04    9.10
  -1   3 -13   20.37    3.79
   1  -3  13   14.41    3.23
  -1   3 -13   19.20    4.12
  -1  -3 -13   19.40    4.32
  -1  -3 -14    4.50    2.17
  -1   3 -14    1.41    1.39
  -1   3 -14    1.89    1.56
   1  -3  14    2.58    1.55
  -1   3 -15   17.20    3.89
  -1  -3 -15   18.37    4.63
  -1   3 -15   15.39    4.20
  -1   3 -16   12.69    3.74
  -1   3 -16    7.00    2.75
  -1  -3 -16   10.45    3.75
  -1   3 -17    1.55    1.18
  -1   3 -17    0.00    1.57
  -1  -3 -17    1.99    2.02
  -1  -3 -18    0.59    1.53
  -1   3 -18    1.77    1.77
  -1   3 -18    0.90    0.92
  -1   3 -19   -2.13    1.65
  -1   3 -19    0.50    1.08
  -1  -3 -19    1.44    1.13
  -1  -3 -20    1.10    1.13
  -1   3 -20   -0.78    1.40
   1   4 -21    1.12    1.53
   1   4 -21    3.28    2.94
   1  -4 -21    1.07    0.36
   1   4 -20    0.72    1.01
   1  -4 -20   -0.25    0.34
   1   4 -20   -0.08    0.26
   1  -4 -19    2.24    2.09
   1   4 -19   -0.62    0.91
   1   4 -19    1.58    1.87
   1   4 -18   10.73    3.82
   1  -4 -18   16.15    4.67
   1   4 -18   10.76    3.70
   1  -4 -17    1.12    1.42
   1   4 -17    1.43    1.23
   1   4 -17    0.09    1.29
   1   4 -16    2.82    1.95
   1  -4 -16    3.79    2.47
   1  -4 -15    1.37    1.61
   1   4 -15   -0.35    1.19
   1   4 -14    3.69    2.19
   1  -4 -14    4.78    2.24
  -1  -4  13   54.40    5.40
   1   4 -13   59.89    7.35
   1  -4 -13   57.53    7.20
   1  -4 -12   12.74    3.13
   1   4 -12   13.92    3.50
  -1  -4  12   11.87    2.33
  -1  -4  11    0.75    0.74
   1   4 -11    0.92    1.38
   1  -4 -11   -1.35    1.39
   1  -4 -10    2.45    1.31
   1   4 -10    2.39    1.71
  -1  -4  10    2.74    1.09
  -1  -4   9   19.21    2.71
   1   4  -9   18.50    3.60
   1  -4  -9   18.25    3.40
  -1  -4   8   25.92    3.13
   1   4  -8   25.43    3.69
   1  -4  -8   23.44    3.84
  -1  -4   7   36.40    3.72
   1   4  -7   42.88    4.28
   1  -4  -7   47.29    4.94
   1   4  -6  168.79    9.53
   1  -4  -6  182.33   10.45
   1  -4  -6  162.03    7.26
  -1  -4   6  169.57    9.46
   1  -4  -5  123.36    7.10
   1   4  -5  102.04    5.10
   1   4  -5  110.86    6.44
   1  -4  -5   99.43    4.66
  -1  -4   5  124.81    6.87
   1  -4  -4   59.43    3.25
   1   4  -4   61.92    4.43
  -1  -4   4   67.72    4.50
   1   4  -4   60.44    2.95
   1  -4  -4   65.44    4.51
   1  -4  -3    3.69    0.80
   1   4  -3    3.70    0.50
  -1  -4   3    4.73    1.05
   1  -4  -3    5.58    1.11
   1   4  -3    5.41    0.96
   1  -4  -2  161.09    8.13
   1  -4  -2  179.68    8.68
  -1  -4   2  155.20    8.46
  -1   4   1   89.73    5.08
   1  -4  -1  107.76    5.31
  -1  -4   1   93.81    5.35
  -1  -4   0  701.79   23.12
  -1   4   0  759.88   24.53
   1  -4   0  720.88   24.11
  -1  -4   0  704.79   24.82
   1   4   0  726.64   23.39
  -1  -4  -1   15.65    1.93
  -1  -4  -1   13.83    1.53
   1   4   1    7.49    1.22
  -1  -4  -1   15.91    2.05
  -1   4  -1   11.21    1.55
  -1   4  -1   14.23    1.87
  -1  -4  -2  179.12    9.35
  -1   4  -2  196.27    9.46
  -1  -4  -2  198.49   10.30
  -1  -4  -2  180.84    9.09
  -1  -4  -3   35.34    3.57
  -1   4  -3   25.66    2.53
  -1  -4  -3   25.29    2.61
  -1  -4  -3   29.20    2.81
   1   4   3   30.10    2.85
  -1  -4  -4   22.55    2.79
  -1  -4  -4   26.46    3.29
   1   4   4   24.09    2.48
  -1   4  -4   22.73    2.55
  -1   4  -5    4.94    1.16
  -1  -4  -5    2.83    1.05
   1   4   5    4.01    1.02
  -1  -4  -6    7.81    1.76
  -1   4  -6    7.31    1.36
  -1   4  -6    8.60    1.79
  -1   4  -6    8.88    2.00
  -1  -4  -7   50.96    5.38
  -1   4  -7   53.37    5.26
  -1   4  -7   52.71    4.93
  -1   4  -7   40.96    3.62
  -1   4  -8   26.74    3.71
  -1   4  -8   21.28    2.49
  -1   4  -8   22.95    3.32
  -1  -4  -8   25.33    3.87
  -1   4  -9    1.31    0.86
  -1  -4  -9    4.59    1.97
  -1   4  -9    1.45    0.41
  -1   4  -9    2.72    1.32
  -1   4 -10    0.51    0.98
  -1   4 -10   -0.39    0.44
  -1   4 -10    1.13    0.89
  -1  -4 -10    0.44    0.53
  -1   4 -11    5.18    2.03
  -1  -4 -11    3.40    1.76
  -1   4 -11    4.76    2.28
  -1   4 -11    3.69    1.46
   1  -4  12    5.28    2.00
  -1   4 -12    7.41    2.34
  -1   4 -12    5.80    2.20
  -1  -4 -12    6.76    2.26
  -1  -4 -13    1.01    1.40
   1  -4  13    1.28    0.91
  -1   4 -13    0.68    0.61
  -1   4 -14   29.58    5.10
  -1   4 -14   28.50    5.38
   1  -4  14   19.82    3.75
  -1  -4 -14   32.59    5.83
  -1   4 -15    2.78    1.63
  -1   4 -15    1.16    1.18
  -1  -4 -15    2.55    1.24
  -1   4 -16    2.23    1.16
  -1   4 -16    4.63    2.62
  -1  -4 -16    3.57    2.35
  -1  -4 -17   -2.19    1.53
  -1   4 -17    2.33    2.09
  -1   4 -17   -0.47    1.02
  -1   4 -18    0.53    1.16
  -1  -4 -18    0.14    0.55
  -1   4 -18   -0.27    2.06
  -1   4 -19    0.54    0.76
  -1  -4 -19   -0.65    0.28
  -1   4 -19   -0.69    1.02
  -1  -4 -20   -0.88    1.05
  -1   4 -20    0.04    0.80
   1   5 -21    1.30    2.01
   1  -5 -21   -1.96    1.79
   1   5 -20   -0.36    0.29
   1   5 -20   -0.56    0.63
   1  -5 -20    0.04    1.23
   1   5 -19   -1.70    1.31
   1  -5 -19   -0.81    0.66
   1   5 -19   -0.21    1.14
   1   5 -18   -0.52    1.84
   1   5 -18    1.26    1.04
   1  -5 -18    0.11    0.95
   1  -5 -17    3.46    2.16
   1   5 -17    0.39    0.73
   1   5 -16    0.92    1.90
   1  -5 -16    1.95    1.22
   1   5 -15   -2.42    1.52
   1  -5 -15   -0.22    0.30
   1  -5 -14   17.02    4.02
   1   5 -14   12.34    3.72
  -1  -5  14    7.06    1.91
  -1  -5  13    7.53    2.03
   1   5 -13    8.04    2.57
   1  -5 -13    6.46    2.29
   1   5 -12    2.25    2.30
  -1  -5  12    2.67    1.15
   1  -5 -12    5.26    2.07
   1   5 -11   13.67    3.71
  -1  -5  11   10.16    2.38
   1  -5 -11   11.31    2.78
   1   5 -10    6.96    2.51
  -1  -5  10    6.63    1.79
   1  -5 -10    9.05    2.51
   1   5  -9    1.04    1.05
   1  -5  -9    0.84    0.92
  -1  -5   9    0.55    0.72
   1   5  -8    2.59    0.86
  -1  -5   8    3.17    1.20
   1  -5  -8    1.62    0.86
  -1  -5   7   34.91    3.82
   1   5  -7   30.33    2.97
   1  -5  -7   31.71    2.30
   1  -5  -7   31.68    3.89
   1   5  -7   33.14    3.75
  -1  -5   6  108.81    7.28
   1   5  -6  102.64    7.00
   1   5  -6   97.26    5.78
   1  -5  -6  111.29    7.61
   1  -5  -6   94.69    5.29
  -1  -5   5    2.55    0.58
   1   5  -5   10.28    1.31
   1  -5  -5    8.92    1.26
   1   5  -5   11.55    2.15
   1  -5  -5   10.22    1.92
  -1  -5   5   11.42    2.01
  -1  -5   4   81.77    5.43
   1   5  -4   81.04    5.48
   1   5  -4   69.40    3.25
   1  -5  -4   69.46    3.97
   1  -5  -4   79.58    5.44
   1  -5  -3  117.47    6.83
  -1  -5   3  137.99    8.06
   1  -5  -3  142.14    8.03
   1  -5  -2  289.65   13.37
   1  -5  -2  278.65   13.01
  -1  -5   2  282.03   13.67
   1  -5  -1   26.83    2.77
  -1   5   1   25.66    2.55
   1   5  -1   24.98    1.54
  -1  -5   1   25.67    2.78
   1  -5  -1   25.45    2.73
   1   5   0  399.59   17.13
   1  -5   0  404.36   18.27
  -1  -5   0  463.63   19.46
  -1   5   0  471.03   18.63
  -1  -5   0  424.58   18.77
  -1  -5  -1   79.01    5.02
  -1   5  -1   84.57    5.00
  -1  -5  -1   96.80    6.00
  -1   5  -2    6.69    1.22
  -1  -5  -2    7.14    1.46
  -1  -5  -2    8.58    1.49
  -1  -5  -3   11.66    1.82
  -1  -5  -3   12.43    2.18
  -1   5  -3   11.33    1.66
  -1   5  -4   13.44    1.89
  -1  -5  -4   19.89    3.00
   1   5   4   15.43    2.08
  -1  -5  -4   11.57    1.92
   1   5   5  255.97   12.57
  -1   5  -5  258.44   13.16
  -1  -5  -5  287.62   15.13
  -1  -5  -6   28.38    3.91
  -1   5  -6   25.61    3.12
   1   5   6   28.28    2.90
  -1   5  -7   63.36    6.06
  -1   5  -7   60.78    5.00
  -1  -5  -7   65.44    6.29
  -1   5  -7   71.14    5.86
  -1   5  -8   35.40    4.10
  -1   5  -8   31.39    3.24
  -1   5  -8   29.04    4.25
  -1  -5  -8   33.54    4.52
  -1  -5  -9   10.45    2.46
  -1   5  -9    9.47    1.79
  -1   5  -9   13.76    2.69
  -1   5  -9   11.94    2.49
  -1  -5 -10   59.03    6.75
  -1   5 -10   62.52    6.31
  -1   5 -10   60.33    6.45
  -1   5 -10   54.04    6.15
   1  -5  11    2.85    1.52
  -1   5 -11    3.98    1.79
  -1  -5 -11    4.17    1.78
  -1   5 -11    2.99    1.34
  -1   5 -11    2.54    1.14
  -1   5 -12   10.84    3.21
  -1  -5 -12    4.85    1.98
   1  -5  12    7.24    2.33
  -1   5 -12    7.21    2.29
  -1   5 -13    0.88    0.86
  -1  -5 -13   -0.40    0.69
   1  -5  13    1.84    1.29
  -1   5 -13    2.21    2.09
   1  -5  14    0.63    0.42
  -1  -5 -14    0.91    0.89
  -1   5 -14   -0.17    0.87
  -1  -5 -15   -0.05    0.42
  -1   5 -15    1.43    0.92
  -1  -5 -16    6.78    2.34
  -1   5 -16    7.80    3.14
  -1   5 -16    7.40    3.06
  -1   5 -17   -1.02    1.01
  -1   5 -17   -0.12    1.22
  -1  -5 -17    0.05    0.93
  -1   5 -18    1.61    1.31
  -1  -5 -18    0.05    0.60
  -1  -5 -19    0.69    0.99
  -1   5 -19   -0.78    0.98
  -1   5 -19    2.36    2.50
  -1   5 -20    3.18    2.60
  -1  -5 -20   -0.43    0.78
   1   6 -21   -1.00    1.53
   1   6 -20    2.45    1.36
   1  -6 -20    0.02    0.44
   1   6 -20    0.92    1.39
   1   6 -19    0.22    0.94
   1  -6 -19    0.24    0.38
   1   6 -19   -2.36    2.39
   1   6 -18    6.42    2.93
   1  -6 -18    4.78    2.60
   1   6 -17   -1.42    1.40
   1  -6 -17    1.05    0.86
   1  -6 -16    0.40    1.73
   1   6 -16    4.11    2.90
   1   6 -15    1.75    2.09
   1  -6 -15   -0.10    0.86
  -1  -6  14   14.12    3.01
   1   6 -14   18.18    4.31
   1  -6 -14   13.77    3.40
   1   6 -13   12.96    3.69
   1  -6 -13    8.87    2.82
  -1  -6  13    8.18    2.37
   1  -6 -12    8.04    2.50
   1   6 -12    7.55    2.23
  -1  -6  12    4.91    1.71
   1  -6 -11    0.02    0.32
  -1  -6  11    0.90    1.04
   1   6 -10    0.82    0.91
   1   6 -10    0.52    0.51
   1  -6 -10   -1.48    1.32
  -1  -6  10   -0.86    1.03
  -1  -6   9    8.33    2.07
   1  -6  -9    9.43    2.39
   1   6  -9    6.74    2.01
  -1  -6   8    2.76    1.15
   1   6  -8    2.37    1.01
   1  -6  -8    2.21    1.24
   1   6  -8    1.44    0.67
   1   6  -7    0.09    0.29
   1  -6  -7    0.32    0.32
   1  -6  -7    1.43    1.00
   1   6  -7    1.20    0.92
  -1  -6   7    0.08    0.18
   1  -6  -6    9.43    2.10
   1  -6  -6    7.00    1.15
  -1  -6   6    8.09    1.75
   1   6  -6    7.58    1.34
   1   6  -6    8.90    2.00
  -1  -6   6    3.23    0.72
   1  -6  -5   17.09    1.98
   1   6  -5   19.49    1.88
   1   6  -5   24.91    3.17
   1  -6  -5   20.46    2.87
  -1  -6   5   21.44    3.01
  -1  -6   4    3.61    1.11
   1  -6  -4    2.55    0.96
   1  -6  -4    3.17    0.89
   1   6  -4    4.04    1.31
   1  -6  -3    0.40    0.35
   1  -6  -3    1.23    0.22
  -1  -6   2  252.31   13.05
   1  -6  -2  271.44   12.96
   1  -6  -2  241.80   12.32
   1  -6  -1  460.78   20.73
   1   6  -1  437.44   18.28
  -1  -6   1  471.12   21.09
  -1   6   1  436.39   20.45
  -1  -6   0    1.46    0.78
   1  -6   0    1.23    0.75
   1   6   0    0.21    0.17
  -1   6   0   -0.15    0.24
   1  -6   0    1.05    0.48
  -1  -6   0    0.08    0.34
   1  -6   1   75.28    5.80
  -1   6  -1   67.30    4.84
  -1  -6  -1   60.69    5.03
  -1  -6  -2   12.09    1.96
  -1   6  -2   15.23    2.01
  -1  -6  -2   12.31    2.21
   1  -6   2   14.24    2.39
  -1  -6  -3    1.15    0.78
  -1   6  -3    0.10    0.26
  -1  -6  -4    8.98    2.04
  -1   6  -4    7.23    1.36
  -1  -6  -4    7.52    1.63
   1   6   5    0.01    0.29
  -1  -6  -5    0.31    0.28
  -1   6  -5    0.76    0.49
  -1  -6  -5    1.06    0.74
  -1   6  -6  190.66   10.49
  -1  -6  -6  210.59   12.84
   1   6   7    1.98    0.93
  -1   6  -7    2.36    1.24
  -1  -6  -7    3.04    1.39
  -1  -6  -8    4.42    1.35
  -1   6  -8    1.10    0.60
  -1   6  -8    2.16    1.05
  -1   6  -8    3.13    1.26
   1  -6   9    0.62    0.90
  -1   6  -9   -0.12    0.43
  -1   6  -9    0.28    0.65
  -1   6  -9    0.44    0.78
  -1  -6  -9    0.05    0.74
  -1   6 -10    2.32    1.00
   1  -6  10    3.63    1.85
  -1   6 -10    2.26    1.14
  -1  -6 -10    0.40    0.74
  -1   6 -10    1.05    0.78
  -1   6 -11   57.90    6.91
  -1  -6 -11   56.89    6.81
  -1   6 -11   49.30    6.05
   1  -6  11   61.89    6.98
  -1   6 -11   63.29    6.96
  -1  -6 -12    1.01    1.21
  -1   6 -12   -0.22    1.00
  -1   6 -12    2.74    1.57
   1  -6  12    0.83    0.93
  -1   6 -13    4.46    2.17
   1  -6  13    5.47    2.02
  -1  -6 -13    5.34    2.31
  -1   6 -13    4.05    1.40
  -1   6 -14    5.33    2.35
   1  -6  14    1.91    1.08
  -1  -6 -14    3.53    1.74
   1  -6  15    2.77    1.51
  -1  -6 -15    3.55    1.59
  -1   6 -15    5.42    2.53
  -1   6 -16    7.20    3.04
  -1  -6 -16    4.73    2.56
  -1  -6 -17    1.50    1.89
  -1   6 -17   -0.99    1.32
  -1   6 -17   -1.04    0.79
  -1   6 -18    0.44    0.88
  -1  -6 -18    1.57    1.27
  -1   6 -19   -0.18    1.28
  -1  -6 -19   -0.17    0.31
  -1   6 -19    1.21    1.20
  -1  -6 -20    1.33    1.77
  -1   6 -20   -0.32    0.80
  -1   6 -20    1.46    1.72
   1   7 -21    1.00    1.59
   1   7 -20    0.12    1.51
   1   7 -20    0.46    0.27
   1  -7 -20    0.83    0.88
   1   7 -19    0.79    1.09
   1   7 -19   -1.72    1.88
   1  -7 -19    1.07    0.93
   1   7 -18    2.63    2.28
   1  -7 -18    0.74    0.70
   1   7 -17    4.54    2.04
   1  -7 -17    2.15    1.66
   1  -7 -16    1.90    1.32
   1   7 -16    0.08    1.74
   1   7 -15    9.16    3.35
   1  -7 -15    1.62    1.56
   1  -7 -14   11.14    3.20
   1   7 -14   12.10    3.72
  -1  -7  14    9.07    2.52
   1   7 -13   16.41    4.20
   1  -7 -13   12.85    3.09
  -1  -7  13   11.74    2.87
  -1  -7  12    8.39    2.47
   1  -7 -12    9.19    2.54
   1   7 -12    9.11    3.24
   1   7 -11   24.90    4.70
   1  -7 -11   27.83    4.56
  -1  -7  11   32.97    4.67
   1   7 -10    1.51    1.42
   1  -7 -10   -0.11    0.57
  -1  -7  10   -0.86    0.96
   1   7  -9    0.75    0.15
   1   7  -9    0.40    0.47
   1  -7  -9    1.95    0.97
  -1  -7   9    1.20    0.81
   1  -7  -8   -0.31    0.34
   1   7  -8    0.48    0.67
   1   7  -8    0.04    0.13
  -1  -7   8   -0.21    0.37
   1  -7  -8   -0.11    0.85
   1  -7  -7   31.29    4.23
   1  -7  -7   26.04    2.74
  -1  -7   7   32.42    4.19
   1   7  -7   29.41    3.04
   1   7  -7   31.69    4.17
   1  -7  -6   69.16    4.49
  -1  -7   6   86.48    6.73
   1   7  -6   87.37    6.71
   1  -7  -6   79.87    6.57
   1   7  -6   72.65    4.48
   1   7  -5  125.50    8.11
   1  -7  -5  104.55    5.88
  -1  -7   5  122.15    8.02
   1  -7  -5  122.53    7.95
  -1  -7   4    0.32    0.38
   1  -7  -4   -0.04    0.43
   1  -7  -4    0.03    0.84
   1  -7  -3    4.15    1.16
   1  -7  -3    5.97    1.51
  -1  -7   3    7.24    1.66
   1  -7  -2   17.03    2.66
  -1  -7   2   14.97    2.56
   1  -7  -2   14.45    2.20
  -1  -7   1  324.85   13.91
   1  -7  -1  313.77   13.46
   1  -7  -1  344.37   13.91
  -1   7   1  318.71   12.93
  -1   7   0    0.42    0.32
  -1  -7   0   -0.32    0.32
  -1  -7   0    1.38    1.11
   1  -7   0    0.02    0.68
   1   7   0    0.92    0.49
   1  -7   0   -0.44    0.20
  -1  -7  -1   19.00    3.08
   1  -7   1   17.56    2.69
  -1  -7  -1   16.12    2.39
  -1   7  -1   15.30    2.10
  -1  -7  -2   11.40    2.15
   1  -7   2   11.32    2.10
  -1  -7  -2   10.43    1.98
  -1   7  -2   10.45    1.72
  -1  -7  -3   31.00    3.72
  -1   7  -3   35.20    3.54
   1  -7   3   35.00    4.29
  -1  -7  -3   36.86    4.09
  -1   7  -4    9.76    1.68
  -1  -7  -4    7.67    1.70
   1  -7   4   11.17    2.40
  -1  -7  -4   11.70    2.46
  -1  -7  -5   22.58    3.56
  -1  -7  -5   18.30    2.67
  -1   7  -5   18.52    2.50
   1  -7   5   21.77    3.48
  -1  -7  -6    0.25    0.23
   1  -7   6   -0.10    0.09
  -1  -7  -6    0.20    1.09
  -1   7  -6    0.32    0.35
   1   7   6    0.46    0.40
   1  -7   7   31.16    4.61
  -1  -7  -7   32.84    4.63
  -1   7  -7   32.41    3.70
   1   7   7   26.04    2.91
  -1   7  -8    6.69    1.74
   1  -7   8    6.07    1.90
  -1   7  -8    3.71    1.37
  -1  -7  -8    7.98    2.53
  -1   7  -8    6.97    2.04
  -1   7  -9    1.49    1.03
  -1   7  -9    4.67    1.44
  -1   7  -9    1.66    1.45
  -1  -7  -9    0.60    0.72
   1  -7   9    2.15    1.22
  -1   7 -10   14.85    3.03
  -1  -7 -10   12.69    3.05
  -1   7 -10   13.29    2.85
  -1   7 -10    6.18    1.63
   1  -7  10   13.82    3.15
  -1   7 -11    0.13    0.63
  -1  -7 -11    0.64    0.63
  -1   7 -11    0.36    0.63
   1  -7  11    0.58    1.08
  -1   7 -11   -0.75    0.22
   1  -7  12   -0.51    1.02
  -1  -7 -12   -0.49    0.68
  -1   7 -12    0.37    0.94
  -1   7 -12   -0.62    0.64
   1  -7  13    1.66    1.48
  -1   7 -13    1.71    1.95
  -1   7 -13    1.77    1.40
  -1  -7 -13    0.16    0.88
  -1   7 -14    1.29    1.16
  -1   7 -14    0.87    1.42
  -1  -7 -14    2.01    1.76
   1  -7  14   -0.46    0.57
   1  -7  15    1.79    1.33
  -1  -7 -15    1.43    0.51
  -1   7 -15    3.41    1.95
  -1  -7 -16    0.04    0.46
  -1   7 -16    3.44    1.71
  -1   7 -17    2.20    1.73
  -1  -7 -17   -0.99    1.46
  -1   7 -17   -0.53    0.78
  -1  -7 -18    0.14    0.88
  -1   7 -18    2.49    2.69
  -1   7 -18   -0.14    0.63
  -1   7 -19    0.21    1.19
  -1  -7 -19    1.60    1.58
  -1   7 -19   -0.11    0.53
  -1   7 -20   -1.74    1.94
  -1   7 -20    0.03    1.11
   1   8 -20    0.33    0.86
   1  -8 -20   -0.37    0.81
   1   8 -20   -2.54    2.22
   1   8 -19   -0.36    0.56
   1  -8 -19   -0.82    1.06
   1   8 -18    1.39    1.66
   1  -8 -18    0.04    0.50
   1   8 -17    6.73    3.46
   1  -8 -17    5.59    2.57
   1  -8 -16    2.08    1.84
   1   8 -16    2.15    2.22
   1  -8 -15    5.71    2.30
   1   8 -15    8.67    3.65
  -1  -8  14    2.78    1.50
   1   8 -14    4.02    2.06
   1  -8 -14    2.58    1.56
   1   8 -13   10.23    3.43
   1  -8 -13    7.82    2.81
  -1  -8  13    9.26    2.78
   1   8 -12    6.38    2.35
  -1  -8  12    5.62    2.23
   1  -8 -12    5.61    2.01
   1  -8 -11    4.78    2.04
   1   8 -11    5.03    1.72
   1   8 -11    2.51    1.34
  -1  -8  11    3.67    1.61
   1  -8 -10    7.21    2.19
   1   8 -10    3.55    1.04
  -1  -8  10    5.22    1.84
   1   8 -10    5.96    2.18
   1   8  -9    6.45    1.58
   1   8  -9    5.80    1.80
   1  -8  -9    6.16    2.11
   1  -8  -9    1.98    0.68
  -1  -8   9    5.78    1.91
   1  -8  -8    9.19    2.55
   1  -8  -8    7.02    1.45
   1   8  -8   11.11    1.95
  -1  -8   8   11.09    2.53
   1   8  -8   11.59    2.51
   1  -8  -7    0.83    0.52
   1   8  -7   -0.23    0.61
  -1  -8   7    0.03    0.11
   1  -8  -7    0.17    0.28
   1   8  -7    0.50    0.28
  -1  -8   7    0.39    0.77
   1  -8  -6   14.55    2.77
   1  -8  -6   12.88    2.05
  -1  -8   6   18.15    3.26
   1   8  -6   20.73    3.43
  -1  -8   5  182.55   10.29
   1  -8  -5  159.73    7.46
   1  -8  -5  173.36    9.39
   1  -8  -4    2.41    1.22
  -1  -8   4    4.13    1.51
   1  -8  -4    3.91    1.44
   1  -8  -3    1.98    0.72
  -1  -8   3    2.72    0.80
   1  -8  -3    0.41    0.41
  -1  -8   2  102.80    7.60
   1  -8  -2  105.16    7.37
   1   8  -2   89.35    4.50
   1   8  -1    3.59    0.60
   1  -8  -1    8.64    1.88
  -1   8   1    7.35    1.47
   1  -8  -1    7.34    1.79
  -1  -8   1    8.81    1.95
   1  -8   0   88.03    6.31
  -1  -8   0   90.71    6.39
  -1  -8   0   97.65    6.98
  -1   8   0   88.39    5.54
  -1  -8  -1   12.80    2.29
  -1   8  -1   12.56    1.95
   1  -8   1   12.78    2.44
  -1  -8  -1   17.14    3.05
  -1  -8  -2   49.69    5.48
  -1  -8  -2   43.56    4.40
   1  -8   2   44.02    4.81
  -1   8  -2   44.61    3.79
  -1   8  -3  140.59    8.37
   1  -8   3  138.73    9.79
  -1  -8  -3  144.66    9.77
  -1  -8  -3  131.60    8.90
  -1  -8  -4   -0.38    0.57
  -1  -8  -4    0.87    0.36
  -1   8  -4    0.79    0.69
   1  -8   4    0.08    0.71
  -1  -8  -5   13.61    2.47
   1  -8   5   16.72    3.16
  -1   8  -5   16.98    2.27
  -1  -8  -5   18.78    3.22
   1  -8   6    1.98    1.26
  -1  -8  -6    2.90    1.81
  -1  -8  -6    1.23    0.89
  -1   8  -6    0.75    0.51
   1   8   6    1.11    0.62
  -1   8  -7    0.27    0.47
  -1  -8  -7    0.31    0.99
   1  -8   7   -0.46    0.42
   1   8   7   -0.05    0.29
   1   8   8    4.65    1.25
  -1   8  -8    4.19    1.29
  -1   8  -8    6.62    1.71
   1  -8   8    5.40    1.84
  -1  -8  -8    2.16    1.15
  -1  -8  -9   14.73    3.37
  -1   8  -9    5.79    1.83
  -1   8  -9    9.03    2.30
  -1   8  -9    9.35    2.30
   1  -8   9    8.56    2.57
  -1   8 -10    6.22    1.78
  -1   8 -10    7.29    2.51
  -1  -8 -10    6.79    2.46
   1  -8  10    5.54    2.10
  -1   8 -10    4.71    1.52
  -1   8 -11   21.99    3.67
   1  -8  11   26.51    4.56
  -1   8 -11   27.15    4.44
  -1   8 -11   11.50    2.42
  -1  -8 -11   26.68    4.95
  -1   8 -12    7.74    2.56
  -1  -8 -12   11.71    3.29
   1  -8  12   10.38    3.05
  -1   8 -12    8.86    2.56
  -1   8 -12    4.64    1.69
  -1   8 -13   -0.33    0.80
   1  -8  13    0.09    0.28
  -1  -8 -13   -0.40    1.34
  -1   8 -13    1.07    1.38
   1  -8  14    1.82    1.60
  -1  -8 -14    0.90    1.58
  -1   8 -14    1.25    1.72
  -1   8 -14   -1.34    1.61
   1  -8  15    2.48    1.47
  -1  -8 -15    2.71    2.07
  -1   8 -15    3.88    2.13
  -1   8 -16    0.71    0.56
  -1  -8 -16    3.07    2.32
  -1  -8 -17    2.73    1.35
  -1   8 -17    0.54    0.78
  -1  -8 -18    0.64    0.23
  -1   8 -18    0.56    1.05
  -1   8 -19   -0.51    1.42
  -1  -8 -19   -0.28    0.49
  -1   8 -19    0.63    0.98
  -1   8 -20    0.01    0.27
   1   9 -20    0.18    0.64
   1  -9 -20   -0.15    0.94
   1   9 -19    0.22    1.19
   1  -9 -19    0.15    0.95
   1   9 -18    0.93    2.04
   1  -9 -18   -0.37    1.14
   1  -9 -17    4.18    2.31
   1   9 -17    0.15    1.28
   1   9 -16    4.69    2.83
   1  -9 -16    2.00    0.98
   1   9 -15    5.62    2.05
  -1  -9  15    3.69    1.83
   1  -9 -15    2.38    1.42
   1  -9 -14    0.70    0.77
   1   9 -14   -1.59    1.09
  -1  -9  14    1.62    1.46
  -1  -9  13    2.34    1.73
   1  -9 -13    1.50    1.09
   1   9 -13    2.43    1.90
   1   9 -12    1.30    1.69
   1  -9 -12    3.29    1.99
   1   9 -12    4.38    1.91
  -1  -9  12    2.08    1.26
   1  -9 -11   74.98    8.41
  -1  -9  11   79.06    8.49
   1   9 -11   80.93    8.00
   1  -9 -10    1.36    0.90
  -1  -9  10    1.43    1.39
   1   9 -10    1.65    0.16
   1   9 -10    1.11    0.62
   1  -9  -9   24.16    4.19
   1   9  -9   23.96    3.90
  -1  -9   9   27.22    4.34
   1   9  -9   23.86    3.04
   1   9  -8   60.19    6.49
  -1  -9   8   59.77    6.67
   1   9  -8   50.46    4.54
   1  -9  -8   54.13    6.37
   1  -9  -8   41.70    4.26
   1  -9  -7   44.83    3.98
   1   9  -7   74.43    6.99
  -1  -9   7   74.38    7.16
   1   9  -7   56.68    4.31
  -1  -9   7   22.79    2.13
  -1  -9   7   21.52    2.12
   1  -9  -7   65.90    6.45
   1  -9  -6    1.03    0.55
  -1  -9   6    3.81    1.71
   1  -9  -6    1.97    1.38
   1   9  -6    2.12    1.07
  -1  -9   6    1.19    0.33
   1  -9  -5    4.67    1.58
  -1  -9   5    5.72    1.89
   1  -9  -5    4.80    1.44
  -1  -9   4    5.24    1.68
   1  -9  -4    4.44    1.42
   1  -9  -4    6.38    1.86
  -1  -9   3    4.22    1.34
   1  -9  -3    5.08    1.58
   1  -9  -3    3.46    1.20
   1   9  -2    0.30    0.20
  -1  -9   2   -0.37    0.21
   1  -9  -2   -0.15    0.44
  -1  -9   1  170.18    9.71
   1  -9  -1  171.18    9.55
  -1   9   1  167.56    8.38
   1  -9  -1  177.31    9.81
  -1  -9   0    0.00    0.40
  -1   9   0    0.64    0.54
   1  -9   0   -0.68    0.76
  -1  -9   0    0.02    0.34
  -1   9  -1  138.16    8.63
   1  -9   1  147.17   10.07
  -1  -9  -1  139.99    9.56
  -1  -9  -1  166.88   10.87
   1  -9   2   41.48    4.94
  -1  -9  -2   55.75    6.09
  -1  -9  -2   36.64    4.23
  -1   9  -2   41.49    3.92
  -1   9  -2   43.63    4.08
  -1  -9  -3   28.21    4.21
  -1   9  -3   22.55    2.81
   1  -9   3   22.38    3.60
  -1  -9  -3   24.24    3.45
  -1   9  -4   12.92    2.00
  -1  -9  -4   15.20    2.96
  -1  -9  -4   15.74    2.76
   1  -9   4   10.33    2.51
   1  -9   5  139.85   10.36
  -1  -9  -5  117.49    8.81
  -1   9  -5  130.88    7.93
  -1  -9  -5  138.68   10.55
   1  -9   6    0.49    0.55
  -1  -9  -6    1.13    0.61
  -1   9  -6    0.94    0.44
  -1  -9  -6    1.71    0.96
  -1  -9  -7   30.48    3.94
  -1  -9  -7   38.93    5.40
   1   9   7   27.96    3.40
   1  -9   7   33.18    4.95
  -1   9  -7   31.52    3.66
   1   9   8    3.90    1.04
  -1  -9  -8    3.60    1.54
  -1   9  -8    4.49    1.29
   1  -9   8    6.20    2.24
  -1   9  -9    3.42    1.30
  -1   9  -9    5.33    1.77
  -1  -9  -9    7.48    2.51
  -1   9  -9    4.06    1.34
   1  -9   9    5.67    2.20
  -1   9 -10   -0.79    1.08
   1  -9  10    1.50    1.28
  -1  -9 -10    0.82    0.63
  -1   9 -10    2.55    1.20
  -1   9 -10    3.65    2.15
   1  -9  11   -0.65    0.50
  -1   9 -11    0.44    0.71
  -1   9 -11    0.57    0.85
  -1   9 -11    0.16    0.40
  -1  -9 -11   -0.61    0.91
   1  -9  12    3.43    1.96
  -1   9 -12    0.40    0.18
  -1  -9 -12    3.32    1.76
  -1   9 -12    0.65    0.58
  -1  -9 -13    3.22    1.74
   1  -9  13    2.82    1.42
  -1   9 -13    7.71    2.95
  -1   9 -13    4.66    2.00
  -1  -9 -14   -1.03    1.42
  -1   9 -14    3.06    2.27
   1  -9  14    0.26    1.03
  -1   9 -14    2.38    1.88
  -1   9 -15    3.73    2.13
   1  -9  15    3.05    1.68
  -1   9 -15    3.74    1.98
  -1  -9 -15    4.07    2.29
  -1  -9 -16    2.15    1.80
  -1   9 -16    0.34    1.78
  -1   9 -17    0.54    0.21
  -1  -9 -17    0.93    0.68
  -1  -9 -18   -0.20    0.86
  -1   9 -18    0.02    0.82
  -1  -9 -19    0.92    1.65
  -1   9 -19   -0.40    0.72
  -1   9 -19    0.35    3.02
  -1   9 -20    0.30    0.25
   1  10 -20    0.77    1.14
   1 -10 -19   -0.84    1.27
   1  10 -19    0.23    0.43
   1  10 -18   -0.25    0.63
   1 -10 -18    2.03    1.75
   1  10 -17    9.05    3.77
   1 -10 -17    7.92    3.11
   1 -10 -16    3.13    2.15
   1  10 -16   -0.09    1.01
   1  10 -15   21.88    5.86
  -1 -10  15   16.10    3.96
   1 -10 -15   20.14    4.60
  -1 -10  14    2.11    1.47
   1 -10 -14    2.46    1.61
   1  10 -14    4.73    2.66
   1 -10 -13   -0.96    1.29
   1  10 -13    0.10    0.63
  -1 -10  13    0.14    0.53
   1 -10 -12    2.69    1.85
  -1 -10  12    2.53    1.19
   1  10 -12    4.64    2.39
  -1 -10  11    2.41    1.11
   1 -10 -11    2.64    1.42
   1  10 -11    1.26    0.82
   1  10 -11    1.48    0.37
  -1 -10  10    1.55    1.50
   1 -10 -10    0.10    0.20
   1  10 -10    1.39    1.41
   1  10 -10    1.36    0.94
   1 -10 -10    1.48    1.00
   1 -10  -9    6.75    2.36
  -1 -10   9    5.70    2.14
   1 -10  -9    2.09    0.90
   1  10  -9    5.75    2.16
   1  10  -9    6.04    1.58
   1 -10  -8   50.61    6.11
   1  10  -8   44.17    4.41
   1  10  -8   59.92    6.95
   1 -10  -8   43.67    4.56
  -1 -10   8   61.95    7.16
   1  10  -7   57.36    6.36
  -1 -10   7   56.77    6.58
   1 -10  -7   54.40    6.07
   1 -10  -7   44.67    4.31
   1 -10  -6   11.35    2.70
  -1 -10   6   12.12    2.81
   1 -10  -6    9.05    1.99
  -1 -10   5  228.32   14.37
   1 -10  -5  187.57   12.77
   1 -10  -5  203.85   12.03
   1 -10  -4    1.24    0.80
   1 -10  -4    1.41    1.02
  -1 -10   4    2.45    1.24
   1 -10  -3    0.21    0.58
  -1 -10   3    0.83    0.59
   1 -10  -3   -0.28    0.47
   1  10  -2    3.50    0.69
   1 -10  -2    3.21    1.04
   1  10  -2    3.46    0.53
   1 -10  -2    3.70    1.60
  -1 -10   2    3.84    1.50
   1 -10  -1  141.75    8.99
  -1 -10   1  140.29    9.21
  -1  10   1  123.12    7.59
   1 -10  -1  143.84    9.10
  -1  10   0  120.40    8.11
  -1 -10   0  132.08    9.41
  -1 -10   0  129.17   10.01
   1 -10   0  132.20    9.63
  -1 -10  -1   89.85    7.69
  -1  10  -1   93.59    6.75
   1 -10   1  106.29    8.50
  -1 -10  -1  113.45    8.93
  -1  10  -2   12.51    2.12
  -1 -10  -2   13.31    2.59
  -1  10  -2   14.07    2.36
  -1 -10  -2   17.30    3.26
   1 -10   2   14.45    2.98
  -1 -10  -3    0.76    0.72
   1 -10   3    0.00    0.61
  -1 -10  -3    0.71    0.72
  -1  10  -3    0.62    0.43
  -1 -10  -4    3.11    1.07
  -1  10  -4    2.78    0.95
   1 -10   4    5.38    2.13
  -1 -10  -4    4.02    1.59
  -1  10  -5    0.54    0.61
  -1 -10  -5   -0.17    0.79
  -1 -10  -5    0.81    0.31
  -1 -10  -6   22.28    4.10
  -1  10  -6   21.06    2.88
   1 -10   6   19.84    3.81
  -1 -10  -6   20.48    3.35
  -1 -10  -7    2.74    1.44
   1  10   7    2.72    1.14
  -1 -10  -7    3.02    1.33
   1 -10   7    2.53    1.33
  -1  10  -7    3.30    1.30
   1 -10   8   11.42    3.24
  -1  10  -8    8.98    1.94
  -1 -10  -8   10.01    2.84
   1  10   8    6.88    1.64
  -1 -10  -9   -0.16    0.10
  -1  10  -9    1.11    0.90
   1  10   9    0.09    0.35
   1 -10   9    0.76    1.36
  -1  10  -9    1.13    0.91
  -1 -10 -10    0.10    1.52
  -1  10 -10   -0.49    0.30
  -1  10 -10    0.51    1.46
   1 -10  10    1.53    0.89
  -1  10 -10   -0.41    0.90
  -1 -10 -11   11.81    3.27
  -1  10 -11   10.11    2.46
  -1  10 -11    9.30    2.79
  -1  10 -11    4.56    1.90
   1 -10  11   11.93    3.38
   1 -10  12    2.89    1.54
  -1  10 -12    0.13    0.35
  -1  10 -12    3.10    1.86
  -1  10 -13   15.11    3.80
  -1 -10 -13   23.36    5.04
   1 -10  13   19.42    4.56
  -1  10 -14    0.04    0.71
  -1  10 -14    0.47    0.19
   1 -10  14   -0.68    1.08
  -1 -10 -14   -1.43    1.72
  -1 -10 -15    2.39    1.86
   1 -10  15    1.03    1.23
  -1  10 -15   -2.16    1.83
  -1  10 -15   -1.31    1.22
  -1  10 -16    0.23    0.77
  -1 -10 -16    0.38    0.70
  -1  10 -17    0.98    0.78
  -1 -10 -17    2.48    1.91
  -1  10 -18    0.09    1.09
  -1 -10 -18   -0.04    1.06
  -1  10 -19    1.82    1.51
  -1  10 -20    1.46    1.24
   1  11 -19    1.38    1.73
   1 -11 -19    1.78    1.63
   1  11 -18    0.41    1.09
   1 -11 -18    0.78    1.39
   1  11 -17    5.45    3.62
   1 -11 -17    3.20    2.02
   1 -11 -16   -0.74    1.02
   1  11 -16    0.56    1.88
   1  11 -15    7.99    3.47
   1 -11 -15    5.13    2.29
  -1 -11  15    2.16    1.23
  -1 -11  14    3.08    1.95
   1  11 -14    2.61    2.01
   1 -11 -14    2.02    0.69
   1 -11 -13   11.29    3.73
   1  11 -13    4.47    2.13
  -1 -11  13    9.18    2.96
   1  11 -13    8.03    3.26
  -1 -11  12    2.26    1.15
   1 -11 -12    2.86    1.31
   1  11 -12    2.51    1.77
   1  11 -11   52.14    5.60
   1 -11 -11   78.41    8.78
  -1 -11  11   81.56    9.08
   1  11 -11   77.91    8.16
   1 -11 -10    2.52    1.40
   1 -11 -10    0.45    0.50
   1  11 -10    1.62    1.38
  -1 -11  10    2.28    1.86
   1  11 -10    0.24    0.13
  -1 -11   9    8.52    2.71
   1  11  -9    4.52    1.34
   1  11  -9   10.19    2.76
   1 -11  -9    8.84    2.65
   1 -11  -9    2.80    1.11
   1 -11  -8   27.38    4.60
   1  11  -8   17.93    2.74
  -1 -11   8   23.21    4.39
   1  11  -8   33.35    5.16
   1 -11  -7   17.76    3.59
   1  11  -7   18.53    3.81
   1 -11  -7    9.83    2.16
  -1 -11   7   17.49    3.90
   1 -11  -6   -0.37    1.18
   1 -11  -6   -0.38    0.25
  -1 -11   6    1.55    1.04
   1 -11  -5   10.80    2.35
   1 -11  -5    9.08    2.33
  -1 -11   5    9.42    2.64
  -1 -11   4   63.06    6.91
   1 -11  -4   72.48    7.17
   1 -11  -4   63.01    6.31
   1 -11  -3    6.09    1.90
   1 -11  -3    5.37    1.98
  -1 -11   3    5.99    2.08
  -1 -11   2   39.37    5.03
   1 -11  -2   40.44    4.83
   1  11  -2   31.58    2.46
   1 -11  -2   37.23    4.72
   1  11  -1  112.86    5.94
  -1 -11   1  143.06    9.57
  -1  11   1  122.21    7.79
   1 -11  -1  150.47    9.83
   1 -11  -1  140.56    9.36
  -1 -11   0  226.60   14.21
  -1 -11   0  207.43   13.22
   1 -11   0  205.07   13.56
  -1  11   0  197.23   11.76
  -1  11  -1    3.36    1.25
   1 -11   1    5.95    1.98
  -1 -11  -1    3.88    1.56
  -1 -11  -1    8.59    2.31
  -1  11  -2   28.04    3.37
  -1  11  -2   28.58    3.61
  -1 -11  -2   29.91    4.18
   1 -11   2   27.33    4.29
  -1 -11  -2   37.44    5.24
  -1 -11  -3   21.44    3.50
  -1 -11  -3   26.99    4.73
   1 -11   3   20.59    3.79
  -1  11  -3   19.05    2.76
  -1 -11  -4   45.17    5.47
  -1 -11  -4   58.95    6.97
  -1  11  -4   44.17    4.26
   1 -11   4   50.67    6.25
  -1 -11  -5   58.16    6.12
  -1 -11  -5   61.04    6.72
   1 -11   5   60.57    6.95
  -1  11  -5   53.35    4.64
  -1  11  -6    0.41    0.58
  -1 -11  -6    0.02    0.39
   1 -11   6    1.64    1.17
  -1 -11  -6    2.22    1.68
  -1 -11  -7    6.72    2.40
   1 -11   7    4.67    2.27
   1  11   7    4.22    1.48
  -1 -11  -7    4.69    1.53
  -1  11  -7    6.53    1.63
   1  11   8    0.03    0.56
  -1 -11  -8   -0.15    0.52
  -1  11  -8   -0.38    0.71
   1 -11   8    1.55    1.36
  -1 -11  -8   -0.37    0.15
  -1  11  -9   10.57    2.59
   1 -11   9    6.94    2.30
  -1 -11  -9   10.95    3.15
  -1  11  -9    5.93    1.75
  -1  11 -10    2.32    1.65
  -1  11 -10    2.14    1.03
  -1 -11 -10    3.35    1.72
  -1  11 -10    1.95    1.41
   1 -11  10    1.96    1.50
  -1  11 -11    0.57    1.07
  -1  11 -11    1.79    0.90
  -1 -11 -11    1.11    1.70
  -1  11 -11    0.64    0.65
   1 -11  11   -0.37    0.71
  -1 -11 -12    5.10    2.27
   1 -11  12    3.66    1.99
  -1  11 -12    1.48    0.91
  -1  11 -12    3.56    2.02
   1 -11  13    4.13    1.96
  -1 -11 -13    5.22    2.32
  -1  11 -13    2.55    1.62
   1 -11  14    0.33    0.71
  -1 -11 -14    0.30    0.68
  -1  11 -14   -0.08    1.38
  -1  11 -14    0.49    0.78
  -1  11 -15    3.03    1.69
  -1 -11 -15    6.60    2.75
  -1  11 -15    3.19    2.42
   1 -11  15    3.86    2.26
  -1 -11 -16   -0.40    0.39
  -1  11 -16    0.13    0.82
  -1 -11 -17    1.06    0.09
  -1  11 -17   -0.39    0.86
  -1  11 -18   -0.37    0.07
  -1 -11 -18   -2.19    1.91
  -1  11 -19   -0.87    0.84
   1  12 -19   -0.38    0.65
   1 -12 -19   -0.47    0.57
   1  12 -18    1.58    1.36
   1 -12 -18    1.26    1.14
   1  12 -17   -0.84    0.36
   1 -12 -17   -0.07    0.73
   1  12 -16   -0.73    2.18
   1 -12 -16    0.95    0.85
   1  12 -15   13.11    4.50
   1 -12 -15   10.52    3.40
  -1 -12  15    7.04    2.75
   1  12 -14    0.50    0.49
  -1 -12  14    1.24    0.96
   1 -12 -14    2.60    1.88
   1  12 -14   -1.58    0.99
   1 -12 -13   26.85    5.24
   1  12 -13   20.30    4.66
  -1 -12  13   28.71    5.48
  -1 -12  12    2.34    1.72
   1 -12 -12    1.86    0.94
   1  12 -12    1.44    1.17
   1  12 -11    8.80    2.99
   1 -12 -11    7.19    2.70
  -1 -12  11   11.34    3.36
   1 -12 -10    0.87    0.10
  -1 -12  10    2.80    1.75
   1  12 -10    1.72    0.68
   1  12 -10    2.84    1.65
   1  12  -9   24.88    4.70
   1  12  -9   17.44    2.79
   1 -12  -9   16.12    3.83
   1 -12  -9    7.61    1.99
  -1 -12   9   17.94    3.97
   1  12  -8    4.57    1.42
   1 -12  -8    7.46    2.46
  -1 -12   8    6.35    2.60
   1 -12  -8    1.25    0.76
   1  12  -8    9.36    3.13
   1 -12  -7   61.02    6.88
  -1 -12   7   64.85    7.68
   1  12  -7   80.29    8.43
   1 -12  -6    5.76    2.14
   1 -12  -6    2.76    1.16
  -1 -12   6    5.19    2.01
   1 -12  -5   51.55    6.20
   1 -12  -5   41.23    5.09
  -1 -12   5   47.05    6.31
   1 -12  -4   72.63    7.65
  -1 -12   4   68.49    7.44
   1 -12  -4   54.95    6.31
   1 -12  -3    0.31    0.48
  -1 -12   3    0.23    1.14
   1 -12  -3    0.17    0.25
   1  12  -2    5.67    1.07
  -1  12   2    2.87    1.14
   1 -12  -2    7.04    2.20
   1  12  -2    2.32    0.50
   1 -12  -2    4.71    1.97
  -1 -12   2    7.32    2.27
  -1 -12   1    3.10    1.46
   1 -12  -1    1.96    1.00
   1  12  -1    1.34    0.64
  -1  12   1    0.73    0.54
   1  12  -1    0.68    0.38
   1 -12  -1   -0.33    0.83
   1 -12   0    5.62    1.90
  -1 -12   0    5.71    1.95
  -1 -12   0    7.80    2.27
  -1  12   0    4.66    1.41
  -1 -12  -1   78.88    8.07
   1 -12   1   68.73    7.44
  -1 -12  -1   69.48    6.94
  -1  12  -1   66.87    5.84
   1 -12   2    1.94    1.56
  -1 -12  -2    1.33    0.55
  -1  12  -2    2.57    1.14
  -1 -12  -2    0.46    0.76
  -1  12  -2    0.71    0.57
   1 -12   3   44.82    6.00
  -1 -12  -3   50.82    6.81
  -1 -12  -3   38.86    5.05
  -1  12  -3   45.40    4.42
  -1  12  -4    0.45    0.42
  -1 -12  -4    1.45    1.49
  -1 -12  -4    1.21    0.67
   1 -12   4    0.17    1.33
  -1  12  -5   46.66    4.33
   1 -12   5   50.65    6.79
  -1 -12  -5   55.58    6.35
  -1 -12  -5   67.14    7.52
  -1 -12  -6    1.26    1.15
   1 -12   6    1.79    0.86
  -1 -12  -6    1.53    1.48
  -1  12  -6    2.54    1.01
   1 -12   7    2.11    1.41
  -1  12  -7    1.29    0.81
  -1 -12  -7    0.19    1.71
  -1 -12  -7   -0.05    0.41
  -1 -12  -8    6.42    2.00
  -1  12  -8    3.81    1.10
   1 -12   8    4.45    2.12
  -1 -12  -8    6.71    2.20
   1  12   8    4.62    1.62
  -1 -12  -9   24.66    4.96
   1 -12   9   19.82    4.64
  -1  12  -9   19.67    3.05
  -1 -12 -10    0.62    1.54
  -1  12 -10    1.74    2.08
  -1  12 -10    0.86    0.80
   1 -12  10   -0.25    1.15
  -1 -12 -11    8.91    3.09
  -1  12 -11    6.71    2.93
  -1  12 -11    3.08    1.82
   1 -12  11    9.26    3.13
  -1  12 -12    0.01    0.51
  -1 -12 -12    1.07    0.88
  -1  12 -12   -0.19    0.34
   1 -12  12   -0.02    0.36
  -1  12 -13    1.93    1.74
   1 -12  13    2.58    1.91
  -1 -12 -13    4.38    2.41
   1 -12  14   -0.21    0.91
  -1 -12 -14    1.05    0.14
  -1  12 -14    0.86    0.82
   1 -12  15   -1.27    1.01
  -1  12 -15   -0.22    0.43
  -1 -12 -15    0.62    0.47
  -1  12 -15   -0.01    0.90
  -1  12 -16   -2.12    1.62
  -1 -12 -16    0.78    0.58
  -1  12 -17   -0.13    0.75
  -1 -12 -17   -0.05    0.85
  -1 -12 -18    0.87    0.35
  -1  12 -18   -0.19    0.92
  -1  12 -19   -2.16    1.90
   1  13 -18   -0.11    0.90
   1 -13 -18    0.48    1.31
   1 -13 -17   -0.38    1.06
   1  13 -17    1.98    2.68
   1  13 -16    3.09    2.27
   1 -13 -16    3.14    2.20
  -1 -13  15   -0.67    1.40
   1 -13 -15    0.37    0.82
   1  13 -15    2.68    1.87
  -1 -13  14   15.30    4.30
   1  13 -14    9.14    3.44
   1  13 -14   16.31    4.73
   1 -13 -14   13.25    3.97
   1 -13 -13    0.79    1.42
   1  13 -13    1.39    1.13
  -1 -13  13   -0.77    1.05
   1 -13 -12    0.03    0.17
   1  13 -12    1.08    1.71
  -1 -13  12   -0.09    1.07
  -1 -13  11    4.27    2.23
   1  13 -11    3.47    1.90
   1 -13 -11    3.30    1.87
   1 -13 -10   13.42    3.62
  -1 -13  10   14.62    3.97
   1  13 -10   13.94    3.83
   1  13  -9   20.33    4.45
   1 -13  -9   19.28    3.84
   1 -13  -9    9.42    2.43
  -1 -13   9   22.31    4.67
   1  13  -9   15.35    2.78
  -1 -13   8    3.17    1.78
   1 -13  -8    1.17    0.98
   1  13  -8    4.85    2.46
   1 -13  -8    2.79    1.68
   1 -13  -7    2.92    1.84
   1  13  -7    1.48    0.77
   1 -13  -7    1.27    0.88
  -1 -13   7    1.11    0.64
  -1 -13   6    4.58    1.91
   1 -13  -6    9.16    2.99
   1 -13  -6    5.54    1.74
   1 -13  -5   15.22    3.56
  -1 -13   5   14.60    3.56
   1 -13  -5   11.00    2.76
  -1 -13   4    6.27    2.09
   1 -13  -4    9.73    2.75
   1 -13  -4    6.78    2.18
   1 -13  -3   41.53    5.77
  -1 -13   3   38.25    5.57
   1 -13  -3   48.45    6.07
  -1 -13   2    1.10    0.78
   1 -13  -2    3.76    1.56
   1  13  -2    2.10    0.68
   1 -13  -2    2.44    0.92
  -1  13   2    1.90    1.06
   1 -13  -1   56.66    6.67
   1  13  -1   47.91    4.15
  -1 -13   1   53.57    6.38
  -1  13   1   53.62    5.51
   1 -13  -1   63.78    6.77
   1 -13   0   20.95    3.92
  -1  13   0   15.62    2.65
  -1 -13   0   17.15    3.40
  -1  13  -1    0.37    0.76
   1 -13   1    1.66    1.08
  -1 -13  -1    1.11    1.28
  -1 -13  -1    0.41    0.69
   1 -13   2   49.15    6.37
  -1  13  -2   40.17    4.27
  -1  13  -2   38.06    4.50
  -1 -13  -2   38.16    5.17
  -1 -13  -2   50.14    6.55
  -1  13  -3   10.43    2.07
   1 -13   3   10.76    2.81
  -1 -13  -3   11.90    3.44
  -1 -13  -3   11.45    2.88
  -1 -13  -4    2.07    1.65
  -1 -13  -4    0.47    0.39
   1 -13   4    0.69    0.43
  -1 -13  -5   16.83    3.52
  -1  13  -5   13.90    2.26
   1 -13   5   15.33    3.61
  -1 -13  -5   20.05    4.27
  -1 -13  -6    1.05    1.54
  -1  13  -6    0.38    0.27
   1 -13   6    1.57    1.83
  -1 -13  -6    2.36    1.20
  -1 -13  -7   24.76    4.22
  -1 -13  -7   39.46    5.84
   1 -13   7   37.78    6.05
   1 -13   8    2.79    1.81
   1  13   8    1.48    0.80
  -1 -13  -8    2.00    1.29
  -1 -13  -8    0.89    1.27
  -1 -13  -9    0.21    0.31
   1 -13   9   -0.75    0.55
  -1 -13 -10    3.83    2.41
  -1  13 -10    3.98    2.05
   1 -13  10    2.45    1.37
  -1  13 -11   -0.01    0.14
   1 -13  11   -0.18    0.78
  -1 -13 -11   -0.66    1.40
  -1  13 -11   -0.18    0.56
  -1 -13 -12    9.44    3.32
   1 -13  12    6.49    3.03
  -1  13 -12    2.75    1.64
  -1  13 -12    6.41    2.61
  -1 -13 -13    5.63    2.66
   1 -13  13    4.21    2.22
  -1  13 -13    3.89    2.28
   1 -13  14   -0.39    0.57
  -1 -13 -14    2.32    1.68
  -1 -13 -15    3.00    2.06
   1 -13  15    2.43    1.72
  -1  13 -15    3.89    2.57
   1 -13  16    1.48    0.62
  -1 -13 -16    0.70    1.28
  -1  13 -16    1.51    1.16
  -1  13 -17    1.36    1.67
  -1 -13 -17    1.10    1.87
  -1  13 -18    0.45    0.12
   1 -14 -18    3.02    1.95
   1  14 -18    0.85    2.18
   1  14 -17   -0.24    1.15
   1 -14 -17   -0.49    1.42
   1  14 -16    3.02    3.36
   1 -14 -16    2.37    1.89
   1  14 -15   -1.36    2.38
   1 -14 -15   -0.44    0.63
   1  14 -15    1.26    1.76
  -1 -14  15   -0.06    0.24
  -1 -14  14    0.19    1.04
   1 -14 -14    0.77    1.20
   1  14 -14    1.02    1.17
   1  14 -13    5.05    2.22
  -1 -14  13    6.43    2.76
   1 -14 -13    7.75    2.93
   1  14 -12    2.01    1.80
   1 -14 -12    1.91    1.37
  -1 -14  12    1.80    1.40
  -1 -14  11    2.04    1.69
   1  14 -11    0.86    0.48
   1 -14 -11    1.29    1.33
   1 -14 -10   23.23    4.59
  -1 -14  10   22.10    4.92
   1  14 -10   25.71    5.22
   1  14  -9    8.94    3.34
  -1 -14   9    4.12    2.64
   1 -14  -9    2.13    1.25
   1 -14  -9    4.05    1.87
   1 -14  -8    0.27    0.39
  -1 -14   8    1.22    0.81
   1 -14  -8    0.29    0.34
   1  14  -8    0.32    0.18
   1 -14  -7    3.93    1.56
  -1 -14   7    6.13    2.57
   1 -14  -7   10.57    3.03
   1 -14  -6    7.98    2.41
   1 -14  -6    8.99    2.92
  -1 -14   6    8.34    2.71
  -1 -14   5   23.64    4.65
   1 -14  -5   24.04    4.71
   1 -14  -5   12.92    2.98
  -1 -14   4    0.98    1.39
   1 -14  -4    0.31    0.10
   1 -14  -4   -0.12    0.42
   1 -14  -3    0.20    0.08
   1 -14  -3   -0.39    0.60
  -1  14   3    0.09    0.48
  -1 -14   3    1.04    1.24
   1 -14  -2   20.98    3.92
  -1  14   2   17.28    3.12
   1 -14  -2   17.83    3.84
   1  14  -2    9.58    1.64
  -1 -14   2   18.91    3.87
  -1  14   1   10.07    2.47
   1  14  -1   17.05    2.40
   1 -14  -1   21.10    4.24
  -1 -14   1   17.91    3.88
   1 -14   0    2.27    1.03
  -1  14   0    1.83    1.28
  -1 -14   0   -0.74    0.69
  -1 -14  -1    5.03    1.82
   1 -14   1    8.73    2.71
  -1 -14  -1    8.23    2.36
  -1  14  -1    6.84    1.83
  -1  14  -2    0.71    0.32
  -1 -14  -2    1.15    0.77
  -1  14  -2    1.77    1.11
   1 -14   2    0.98    0.65
  -1 -14  -2    0.49    1.15
  -1 -14  -3   62.76    7.76
  -1  14  -3   46.52    4.71
   1 -14   3   55.60    7.31
  -1 -14  -3   49.96    6.29
  -1 -14  -4   11.81    3.71
  -1  14  -4    5.04    1.37
   1 -14   4   12.03    3.21
  -1 -14  -4    6.94    2.20
   1 -14   5   14.82    3.89
  -1 -14  -5   14.20    3.53
  -1  14  -5    5.97    1.41
  -1 -14  -5   19.72    4.46
  -1 -14  -6   18.82    3.83
   1 -14   6   18.76    4.45
  -1 -14  -6   20.26    4.75
  -1 -14  -7    1.78    1.59
   1 -14   7    1.24    1.13
  -1 -14  -7   -0.07    0.85
  -1 -14  -8    2.32    1.46
   1 -14   8    1.32    0.73
  -1 -14  -8    0.93    0.89
   1 -14   9   21.37    5.21
  -1 -14  -9   18.76    4.23
  -1 -14  -9    9.77    2.69
  -1 -14 -10   -0.70    0.78
  -1  14 -10    0.27    0.61
   1 -14  10   -1.67    2.10
  -1 -14 -11   -1.07    1.73
  -1  14 -11    2.76    1.70
  -1  14 -11    1.43    1.45
   1 -14  11    2.21    1.52
  -1  14 -12    2.13    1.29
   1 -14  12    2.93    1.82
  -1  14 -12    0.55    0.90
  -1 -14 -12    3.16    2.33
  -1 -14 -13    1.41    1.51
   1 -14  13    0.79    1.41
   1 -14  14   -0.77    1.64
  -1 -14 -14   -0.56    0.74
   1 -14  15   -0.45    0.90
  -1 -14 -15    1.43    1.89
  -1  14 -15   -0.37    0.97
   1 -14  16    1.72    2.10
  -1  14 -16   -0.06    0.89
  -1 -14 -16    0.95    2.23
  -1  14 -17   -0.29    0.81
  -1 -14 -17    0.93    1.23
   1 -15 -17   -0.72    0.83
   1  15 -17    0.70    1.26
   1  15 -16   -1.72    1.19
   1 -15 -16    0.25    1.24
   1 -15 -15    3.61    2.04
  -1 -15  15    3.20    2.22
   1  15 -15    6.03    3.42
   1  15 -14    0.01    0.63
   1 -15 -14    2.47    1.60
  -1 -15  14    2.59    1.96
   1  15 -13   -0.52    0.90
   1 -15 -13    2.10    1.55
  -1 -15  13   -1.25    1.62
  -1 -15  12    1.13    1.54
   1 -15 -12    4.76    2.44
   1  15 -12    1.05    1.07
   1  15 -11    0.26    1.29
   1 -15 -11   -0.11    0.29
  -1 -15  11    1.32    1.61
  -1 -15  10    0.38    0.90
   1  15 -10    0.03    1.64
   1 -15 -10   -0.65    0.83
   1  15  -9   19.58    4.70
   1 -15  -9   12.96    3.62
  -1 -15   9   12.46    3.82
   1 -15  -9    6.77    2.28
   1 -15  -8    2.16    1.34
  -1 -15   8    4.79    2.39
   1  15  -8    8.00    3.31
   1 -15  -8    4.42    2.13
   1 -15  -7    8.91    2.62
  -1 -15   7   13.39    3.67
   1 -15  -7   14.77    3.78
  -1 -15   6   58.25    7.64
   1 -15  -6   71.14    8.69
   1 -15  -5   44.81    6.01
  -1 -15   5   44.09    6.70
   1 -15  -5   55.46    7.82
   1 -15  -4    8.19    2.89
   1 -15  -4   10.72    2.84
  -1 -15   4    5.89    2.33
  -1 -15   3   18.36    4.04
  -1  15   3   14.84    3.11
   1 -15  -3   12.98    3.48
   1 -15  -3   13.84    3.25
   1 -15  -2    1.45    1.20
   1 -15  -2   -0.44    1.01
   1  15  -2    0.09    0.20
  -1 -15   2   -0.01    1.51
  -1  15   2   -1.27    0.49
  -1  15   1    1.79    1.25
   1  15  -1   -0.50    0.53
  -1 -15   1   -0.96    0.67
   1 -15  -1    2.00    1.67
   1  15   0    0.56    0.39
  -1  15   0    0.20    0.68
   1 -15   0    0.74    0.87
  -1 -15   0    1.40    1.49
  -1 -15  -1   15.61    3.67
   1 -15   1   14.91    3.48
  -1 -15  -1   12.24    3.26
  -1  15  -1    9.98    2.38
   1 -15   2   50.21    7.09
  -1 -15  -2   42.28    5.83
  -1 -15  -2   55.49    7.43
  -1  15  -2   43.48    5.13
  -1  15  -2   32.02    4.07
  -1 -15  -3    1.75    1.29
   1 -15   3    2.72    1.16
  -1 -15  -3    2.46    1.88
  -1  15  -3   -0.05    0.51
  -1 -15  -4   20.94    4.64
   1 -15   4   18.56    4.51
  -1 -15  -4   17.81    3.75
  -1 -15  -5   11.35    3.03
  -1 -15  -5   12.65    3.90
   1 -15   5   12.51    3.65
   1 -15   6   -0.03    0.87
  -1 -15  -6   -0.27    0.96
  -1 -15  -6   -1.83    1.18
   1 -15   7   64.19    8.83
  -1 -15  -7   45.95    6.39
  -1 -15  -7   70.36    8.98
  -1 -15  -8   -0.13    0.98
   1 -15   8    0.26    0.90
  -1 -15  -8   -0.22    0.21
  -1 -15  -9   -0.03    0.44
   1 -15   9   -0.16    1.62
  -1 -15  -9    0.17    1.42
   1 -15  10   13.90    4.41
  -1  15 -10    4.36    2.39
  -1 -15 -10    8.11    3.13
  -1  15 -11   -0.68    1.28
  -1 -15 -11    1.34    1.41
  -1  15 -11    0.92    0.85
   1 -15  11    0.86    1.12
   1 -15  12    1.60    1.59
  -1  15 -12    1.50    1.27
  -1 -15 -12    2.62    1.86
  -1 -15 -13    0.43    0.84
   1 -15  13    0.27    0.84
   1 -15  14    1.66    1.12
  -1 -15 -14   -0.10    1.15
  -1 -15 -15    2.08    1.83
   1 -15  15    2.51    2.33
  -1  15 -16   -0.16    0.67
   1 -15  16   -0.88    1.33
  -1 -15 -16    0.26    1.07
  -1  15 -17    1.27    1.84
   1 -16 -16    0.81    1.43
   1  16 -16   -1.95    1.62
  -1 -16  15    0.30    1.04
   1  16 -15   -1.80    2.17
   1 -16 -15   -0.75    1.14
   1 -16 -14    1.20    1.61
   1  16 -14    0.54    1.06
  -1 -16  14    0.37    0.48
   1 -16 -13   -0.22    0.83
  -1 -16  13    2.66    1.57
   1  16 -13    0.74    1.08
   1 -16 -12    0.05    0.96
   1  16 -12   -0.48    0.75
  -1 -16  12    1.01    0.80
   1  16 -11    1.49    1.07
   1 -16 -11    2.29    2.08
  -1 -16  11    1.04    1.81
   1 -16 -10   16.47    4.15
   1  16 -10   19.50    5.21
  -1 -16  10   14.67    4.43
   1 -16  -9    1.71    0.60
   1 -16  -9    0.23    0.34
   1  16  -9   -0.07    1.65
  -1 -16   9   -0.18    0.68
  -1 -16   8    0.59    1.19
   1 -16  -8   -0.87    1.09
   1  16  -8   -0.45    0.81
   1 -16  -8   -0.40    0.61
   1 -16  -7    0.02    0.45
   1 -16  -7    0.67    1.80
  -1 -16   7   -0.42    0.59
  -1 -16   6   12.62    3.60
   1 -16  -6   16.68    4.33
   1 -16  -6   13.10    3.31
   1 -16  -5    0.77    0.99
  -1 -16   5    0.07    1.15
   1 -16  -5    1.60    1.42
  -1 -16   4   -0.88    1.46
   1 -16  -4   -0.87    0.19
  -1  16   4    0.59    0.88
   1 -16  -4   -0.14    0.80
   1 -16  -3    6.88    2.21
  -1 -16   3    9.65    3.16
   1 -16  -3   11.18    3.27
  -1  16   3    6.21    1.93
   1 -16  -2   29.55    5.27
  -1  16   2   11.83    2.78
  -1 -16   2   24.26    4.82
   1 -16  -2   28.34    5.09
   1 -16  -1   -0.28    0.87
  -1 -16   1    0.05    0.64
  -1  16   1    0.85    1.35
   1  16   0    0.97    0.69
  -1 -16   0    2.18    1.49
   1 -16   0    1.93    1.43
  -1  16   0    1.51    0.87
  -1  16  -1   -0.28    0.33
   1 -16   1    1.62    1.31
  -1 -16  -1    1.08    0.65
   1 -16   2    1.96    1.67
  -1 -16  -2    1.84    0.77
  -1  16  -2    0.65    0.62
   1 -16   3    4.41    2.25
  -1 -16  -3    3.98    2.11
  -1 -16  -3    4.61    2.11
  -1 -16  -4    2.38    1.53
   1 -16   4    2.15    1.74
  -1 -16  -4    1.11    0.91
  -1 -16  -5    7.47    2.45
   1 -16   5   10.15    3.66
  -1 -16  -5   14.10    3.91
   1 -16   6   90.32   10.79
  -1 -16  -6   66.35    8.23
  -1 -16  -7    1.96    1.27
   1 -16   7    3.72    1.40
  -1 -16  -8   13.68    3.87
  -1 -16  -8    5.65    2.29
   1 -16   8   16.52    4.69
  -1 -16  -9    0.68    0.48
  -1 -16  -9   -0.11    0.17
   1 -16   9    1.37    1.40
   1 -16  10    2.53    2.39
  -1  16 -10    2.39    1.78
  -1 -16 -10    2.35    1.92
  -1  16 -11   -0.43    1.24
  -1 -16 -11    1.21    1.42
   1 -16  11    0.93    1.36
  -1 -16 -12    9.90    3.44
  -1  16 -12    1.99    1.74
   1 -16  12    6.86    3.33
   1 -16  13   -0.19    1.46
  -1 -16 -13    0.13    0.40
  -1 -16 -14    0.25    0.30
   1 -16  14    0.61    1.21
  -1 -16 -15    0.25    0.88
   1 -16  15   -0.03    0.42
   1 -16  16   -0.26    1.34
  -1  16 -16    0.43    0.58
   1 -17 -16   -0.76    1.08
   1 -17 -15    0.82    1.18
  -1 -17  15    0.36    0.43
   1 -17 -14    1.43    0.57
  -1 -17  14    1.68    0.96
   1  17 -14    0.53    0.74
   1  17 -13    1.20    1.38
  -1 -17  13   -0.55    1.22
   1 -17 -13    0.42    0.89
   1 -17 -12    0.10    1.64
   1  17 -12   -0.68    1.42
  -1 -17  12    0.82    1.24
  -1 -17  11    0.78    1.93
   1 -17 -11    0.84    1.33
   1  17 -11    1.93    2.53
  -1 -17  10    1.75    1.64
   1  17 -10    1.30    1.15
   1 -17 -10    0.58    0.91
   1  17  -9   -1.55    1.91
   1 -17  -9    2.68    2.14
  -1 -17   9    1.04    1.75
   1 -17  -8   -0.30    0.49
  -1 -17   8    0.27    0.62
   1  17  -8   -0.22    1.71
   1 -17  -8    2.00    1.76
  -1 -17   7    4.54    2.46
   1 -17  -7    1.56    1.27
   1 -17  -7    4.89    2.51
   1 -17  -6    0.18    0.60
  -1 -17   6   -0.49    0.26
  -1 -17   5    3.11    1.82
   1 -17  -5    1.98    1.31
   1 -17  -5    4.06    2.31
   1 -17  -4   20.82    4.45
   1 -17  -4   20.94    4.41
  -1  17   4   21.62    4.13
  -1 -17   4   22.79    5.07
   1 -17  -3    0.78    1.43
   1 -17  -3    0.26    1.42
  -1 -17   3    1.49    1.54
  -1  17   3    0.94    0.85
  -1  17   2   10.65    2.86
  -1 -17   2   15.57    3.95
   1 -17  -2   10.12    3.36
  -1  17   1    2.04    1.32
   1 -17  -1    0.85    1.17
  -1 -17   1    0.04    0.87
  -1  17   0    2.14    1.43
  -1 -17   0    1.39    0.71
   1 -17   0    3.06    2.12
   1  17   1    2.46    1.17
  -1 -17  -1    3.84    1.95
   1 -17   1    3.79    1.94
  -1  17  -1    1.46    0.63
   1 -17   2   42.26    7.04
  -1 -17  -2   33.29    5.66
  -1 -17  -2   39.59    6.68
  -1 -17  -3    0.09    0.91
   1 -17   3    1.18    1.67
  -1 -17  -3   -0.04    1.28
   1 -17   4    6.78    2.56
  -1 -17  -4    9.33    3.25
  -1 -17  -4   10.59    3.14
  -1 -17  -5    1.52    1.85
   1 -17   5   -0.75    0.84
  -1 -17  -5    0.16    0.62
  -1 -17  -6    7.87    2.44
  -1 -17  -6   13.96    4.38
   1 -17   6   14.72    4.25
  -1 -17  -7    0.33    1.67
   1 -17   7    0.06    0.98
  -1 -17  -7   -1.44    1.11
   1 -17   8    0.21    1.78
  -1 -17  -8    0.44    0.68
  -1 -17  -8    0.76    1.83
  -1 -17  -9    1.58    2.10
   1 -17   9    2.18    1.68
  -1 -17  -9    1.10    1.03
   1 -17  10   -0.33    0.26
  -1 -17 -10   -0.95    1.64
  -1  17 -10   -0.20    0.73
   1 -17  11    1.24    1.26
  -1  17 -11   -0.38    0.90
  -1 -17 -11   -0.54    0.79
   1 -17  12    2.31    2.14
  -1  17 -12   -0.04    0.49
  -1 -17 -12    1.15    1.40
   1 -17  13    1.60    2.09
  -1 -17 -13   -0.15    0.85
   1 -17  14   -1.05    1.96
  -1 -17 -14    0.07    1.65
  -1 -17 -15    0.85    1.28
   1 -17  15   -0.20    1.19
   1 -17  16   -0.48    0.83
   1 -18 -15    0.09    0.93
  -1 -18  15   -0.55    1.22
  -1 -18  14   -0.49    1.59
   1  18 -14   -0.28    0.95
   1 -18 -14   -0.75    1.44
  -1 -18  13   -0.16    0.39
   1  18 -13   -1.16    1.26
   1 -18 -13    0.02    0.29
  -1 -18  12    0.49    1.33
   1 -18 -12    0.09    0.85
   1  18 -12    0.91    1.23
  -1 -18  11    1.19    1.52
   1  18 -11    0.72    0.92
   1 -18 -11    1.57    1.15
   1 -18 -10    9.16    3.38
  -1 -18  10    8.28    3.67
   1  18 -10    8.92    3.92
   1 -18  -9    3.98    2.56
  -1 -18   9    4.18    2.43
   1  18  -9    1.85    0.61
  -1 -18   8    1.38    2.06
   1 -18  -8    0.61    0.66
   1  18  -8   -0.37    0.70
   1 -18  -8    0.92    1.04
   1 -18  -7    0.35    0.84
   1 -18  -7   -0.80    0.88
  -1 -18   7    0.72    0.75
   1 -18  -6    0.96    1.05
   1 -18  -6    3.73    2.04
  -1 -18   6    3.64    2.15
   1 -18  -5   11.10    3.18
  -1 -18   5    9.88    3.29
  -1  18   5    6.66    2.12
   1 -18  -5   12.85    3.93
  -1  18   4   10.85    2.91
   1 -18  -4    8.51    3.13
   1 -18  -4   12.85    3.63
  -1 -18   4   11.06    3.43
  -1 -18   3    7.15    3.12
  -1  18   3    5.53    1.99
   1 -18  -3    5.75    2.45
   1 -18  -3    5.99    2.58
   1 -18  -2   -0.04    0.56
  -1 -18   2    0.81    1.43
  -1  18   2    0.08    0.48
  -1 -18   1    2.94    1.18
  -1  18   1    6.18    2.12
   1 -18  -1    7.00    2.69
  -1 -18   0    1.18    1.39
   1 -18   0    0.31    0.20
  -1  18   0   -0.73    0.99
  -1 -18  -1    3.63    1.95
   1 -18   1    7.79    3.28
  -1 -18  -2    1.00    1.01
   1 -18   2    2.33    1.93
  -1 -18  -3    8.72    3.15
   1 -18   3    7.94    3.14
  -1 -18  -3   13.13    4.31
   1 -18   4    0.65    0.97
  -1 -18  -4    0.58    0.45
  -1 -18  -4    0.60    0.98
  -1 -18  -5    5.17    2.32
  -1 -18  -5    6.50    2.71
   1 -18   5    5.95    3.32
   1 -18   6   12.68    4.70
  -1 -18  -6    8.54    2.89
  -1 -18  -6   14.25    4.28
  -1 -18  -7    2.22    1.65
   1 -18   7    1.85    2.01
  -1 -18  -7    0.05    2.08
  -1 -18  -8    6.04    2.55
   1 -18   8   21.60    5.99
  -1 -18  -8   22.78    5.77
  -1 -18  -9    2.23    1.60
   1 -18   9    3.99    1.74
  -1 -18  -9    6.61    2.93
  -1 -18 -10    0.14    0.95
   1 -18  10    1.38    1.33
  -1  18 -10   -0.01    0.18
  -1 -18 -11   -1.29    1.63
   1 -18  11    0.69    0.50
  -1  18 -11    0.46    1.03
  -1 -18 -12    2.66    1.83
  -1  18 -12    1.29    1.24
   1 -18  12    2.52    1.79
  -1 -18 -13    0.66    1.24
   1 -18  13    1.13    1.55
   1 -18  14    0.13    0.91
  -1 -18 -14    1.40    1.92
   1 -18  15   -1.05    1.29
   1 -18  16    0.32    0.92
  -1 -19  15    0.02    0.44
   1 -19 -14   -0.55    0.86
  -1 -19  14   -0.51    0.62
   1  19 -14   -1.34    1.34
   1 -19 -13    0.14    0.05
  -1 -19  13   -1.47    2.16
   1  19 -13   -0.08    0.55
   1  19 -12   -0.52    0.81
  -1 -19  12    0.79    0.75
   1 -19 -12    0.20    1.11
   1  19 -11   -0.85    1.57
   1 -19 -11    2.24    1.49
  -1 -19  11    3.65    2.55
   1  19 -10   -2.61    0.93
   1 -19 -10   -0.05    0.70
  -1 -19  10   -0.97    1.56
   1  19  -9    2.10    2.51
  -1 -19   9    0.55    0.29
   1 -19  -9   -2.59    1.87
   1 -19  -8    1.46    1.04
  -1 -19   8    2.50    2.11
   1 -19  -8    2.47    2.31
   1  19  -8    3.48    2.42
   1 -19  -7    1.77    0.80
   1 -19  -7    0.44    0.19
   1 -19  -6    0.78    1.15
  -1  19   6    0.27    0.42
  -1 -19   6    0.48    1.04
   1 -19  -6   -1.54    1.20
   1 -19  -5    2.66    1.45
   1 -19  -5    5.73    2.97
  -1 -19   5    7.34    3.06
  -1  19   5    4.85    2.24
  -1 -19   4    4.39    2.33
   1 -19  -4    5.60    2.39
   1 -19  -4    2.84    1.71
  -1  19   4    2.03    0.51
  -1 -19   3    0.02    0.26
  -1  19   3   -0.05    0.84
   1 -19  -3   -0.79    1.20
  -1  19   2    1.12    1.33
   1 -19  -2   -0.81    0.53
  -1 -19   2   -0.18    0.55
  -1 -19   1    3.31    2.20
   1 -19  -1    1.81    1.27
  -1  19   1    1.69    1.07
   1 -19   0    2.60    1.50
  -1 -19   0    4.46    2.15
  -1 -19  -1    0.82    0.51
   1 -19   1    0.86    1.07
   1 -19   2    0.06    1.87
  -1 -19  -2    2.78    1.52
  -1 -19  -3    0.68    1.38
   1 -19   3    1.88    1.68
  -1 -19  -3   -0.50    1.00
  -1 -19  -4    1.05    0.73
   1 -19   4    2.51    0.95
   1 -19   5    6.20    3.09
  -1 -19  -5    6.68    2.72
  -1 -19  -5    7.09    3.38
  -1 -19  -6    0.66    0.71
   1 -19   6    1.38    1.61
  -1 -19  -7   12.71    4.45
  -1 -19  -7    3.33    1.91
   1 -19   7    7.07    3.48
   1 -19   8   -0.32    1.50
  -1 -19  -8    0.13    0.35
  -1 -19  -8   -1.84    2.14
  -1 -19  -9    0.88    0.57
   1 -19   9   -0.22    2.15
   1 -19  10    1.53    2.20
  -1 -19 -10   -0.56    1.25
  -1  19 -10   -0.32    0.48
  -1  19 -11   -0.05    0.75
   1 -19  11    1.07    2.16
  -1 -19 -11   -0.13    0.97
  -1 -19 -12    2.38    2.42
   1 -19  12    1.01    1.98
   1 -19  13    0.62    1.56
  -1 -19 -13    1.74    1.27
   1 -19  14   -0.45    0.84
   1 -19  15    0.25    0.67
  -1 -20  15   -0.55    0.23
  -1 -20  14    0.17    0.53
   1  20 -14    0.99    1.17
   1 -20 -13   -0.24    0.77
  -1 -20  13    0.81    0.59
  -1 -20  12   -1.58    2.22
   1 -20 -12   -0.15    0.94
   1  20 -12   -0.69    1.40
  -1 -20  11    0.90    1.74
   1  20 -11    0.23    0.52
   1 -20 -11   -0.23    0.78
  -1 -20  10   -0.80    1.55
   1 -20 -10   -2.88    2.19
   1  20 -10    2.29    2.05
   1 -20  -9    0.10    0.87
   1  20  -9   -0.83    0.91
   1  20  -8    4.13    3.25
  -1 -20   8    3.34    2.67
   1 -20  -8    4.48    2.18
   1 -20  -7    0.66    0.95
  -1 -20   7    1.61    2.01
   1 -20  -7    2.81    2.00
   1 -20  -6    1.77    1.71
  -1 -20   6    1.81    1.92
   1 -20  -6    1.87    1.37
  -1  20   6    1.23    1.25
  -1  20   5    0.36    0.24
  -1 -20   5    1.65    2.15
   1 -20  -5   -0.15    0.79
   1 -20  -5   -0.67    0.40
   1 -20  -4    5.15    2.34
   1 -20  -4    9.35    3.46
  -1  20   4    3.03    1.55
  -1 -20   4    6.97    3.26
  -1 -20   3    5.82    2.76
  -1  20   3    3.55    2.00
   1 -20  -3    2.94    1.45
   1 -20  -2   -0.44    1.12
  -1 -20   2    0.49    0.62
   1 -20  -1    1.78    0.78
  -1 -20   1    1.53    1.39
  -1 -20   0   -0.27    1.05
   1 -20   0    2.39    1.65
  -1 -20  -1   -2.36    1.60
   1 -20   1   -0.20    1.06
  -1 -20  -2    1.59    0.83
   1 -20   2    0.33    1.41
   1 -20   3    0.59    0.38
  -1 -20  -3    1.39    1.67
  -1 -20  -4   -0.72    0.26
  -1 -20  -4    0.00    1.00
   1 -20   4   -0.61    0.40
   1 -20   5    3.47    2.61
  -1 -20  -5    3.10    2.12
  -1 -20  -6    1.75    1.26
  -1 -20  -6    3.09    2.22
   1 -20   6    4.77    3.03
  -1 -20  -7   -0.22    0.72
  -1 -20  -7    1.44    1.21
  -1 -20  -8    1.15    1.20
  -1 -20  -8    0.62    0.97
   1 -20   8    4.42    3.25
  -1 -20  -9   -1.48    1.58
   1 -20   9   -0.64    1.15
   1 -20  10    1.62    2.30
  -1  20 -10    1.10    1.46
  -1 -20 -10    2.15    2.90
  -1 -20 -11    1.24    1.38
  -1  20 -11    1.43    1.78
   1 -20  11    0.05    0.97
  -1 -20 -12   -1.74    1.70
   1 -20  12   -1.38    1.29
   1 -20  13    0.91    1.19
   1 -20  14   -0.85    1.53
  -1 -21  13   -0.09    0.69
   1  21 -13   -0.18    0.21
   1 -21 -12   -1.04    1.59
  -1 -21  12    0.62    1.25
   1  21 -12   -1.03    1.68
  -1 -21  11   -0.32    0.65
   1 -21 -11   -0.19    0.69
   1  21 -11    0.70    1.33
   1 -21 -10    1.46    1.13
   1  21 -10   -1.71    1.96
  -1 -21  10    1.76    2.38
  -1 -21   9    1.05    1.66
   1  21  -9    0.05    0.55
   1 -21  -9    0.10    1.33
  -1  21   8   -0.29    0.45
   1  21  -8    2.30    1.27
  -1 -21   8    0.76    0.43
   1 -21  -8   -0.07    1.80
   1 -21  -7   -0.11    0.44
  -1  21   7    0.48    0.68
   1 -21  -7    2.27    1.20
  -1 -21   7    2.05    1.73
   1 -21  -6    0.90    1.26
   1 -21  -6   -0.10    0.35
  -1  21   6   -0.90    1.37
  -1 -21   6    2.19    1.67
   1 -21  -5    7.07    3.02
   1 -21  -5    1.06    1.08
  -1 -21   5    7.49    3.34
  -1  21   5    2.16    1.43
  -1 -21   4    1.72    1.71
   1 -21  -4   -1.74    1.41
   1 -21  -3    3.30    2.20
  -1 -21   3    4.94    2.30
   1 -21  -2    0.81    1.07
  -1 -21   2   -0.65    1.51
  -1 -21   1    1.59    1.09
   1 -21  -1    4.20    2.41
   1 -21   0    1.18    1.44
  -1 -21   0   -1.68    1.42
   1 -21   1   -3.19    2.05
  -1 -21  -1    0.94    0.42
  -1 -21  -2   -0.01    0.38
   1 -21   2    0.09    0.69
  -1 -21  -3    2.87    2.10
   1 -21   3    1.11    0.56
  -1 -21  -4    3.72    2.44
   1 -21   4    2.23    2.35
  -1 -21  -4    4.00    2.44
  -1 -21  -5    0.08    0.13
   1 -21   5   -2.09    1.94
  -1 -21  -5   -0.61    1.65
   1 -21   6   -0.10    1.42
  -1 -21  -6    1.60    2.39
   1 -21   7    5.10    3.12
  -1 -21  -7    0.80    0.92
  -1 -21  -7    4.78    2.89
   1 -21   8    2.05    1.83
  -1 -21  -8    1.68    2.04
  -1 -21  -8    1.28    1.28
   1 -21   9    3.50    2.92
  -1 -21  -9   -0.62    0.76
  -1 -21 -10   -0.64    1.15
  -1  21 -10    1.38    1.47
   1 -21  10    1.62    1.23
  -1  21 -11   -1.42    1.73
  -1 -21 -11    2.25    2.24
   1 -21  11    2.11    2.37
   1 -21  12    1.76    1.45
   1  22 -12    0.32    1.32
  -1 -22  11    1.03    1.74
   1 -22 -11    2.24    2.12
   1  22 -11   -1.11    0.94
  -1 -22  10   -0.24    0.81
   1  22 -10    0.81    1.59
   1 -22 -10    0.79    0.54
  -1 -22   9    0.87    0.96
   1  22  -9    0.98    1.74
   1 -22  -9    2.36    1.63
  -1  22   9    0.77    1.43
   1  22  -8    0.34    1.26
  -1  22   8    0.94    1.16
  -1 -22   8    0.04    0.95
   1 -22  -8    2.66    1.54
  -1 -22   7    0.21    0.30
  -1  22   7    0.86    1.09
   1 -22  -7    1.22    1.53
   1 -22  -7   -0.10    0.23
   1 -22  -6   -0.39    0.93
  -1 -22   6   -0.45    0.77
   1 -22  -6   -0.69    1.57
  -1 -22   5   -1.08    1.46
   1 -22  -5   -0.55    0.80
   1 -22  -4    0.64    0.92
  -1 -22   4    2.39    2.19
  -1 -22   3    4.43    2.48
   1 -22  -3    0.17    1.00
   1 -22  -2    1.82    1.84
  -1 -22   2    0.68    1.55
  -1 -22   1   -0.31    0.99
   1 -22  -1   -0.71    1.22
  -1 -22   0   -0.84    1.30
   1 -22   0   -0.30    1.72
   1 -22   1    2.17    1.67
  -1 -22  -1    2.03    1.57
  -1 -22  -2    0.56    0.16
   1 -22   2    2.01    1.95
   1 -22   3    5.83    3.15
  -1 -22  -3    6.94    3.21
   1 -22   4    2.22    2.44
  -1 -22  -4    0.02    0.42
  -1 -22  -5    1.12    1.67
   1 -22   5    2.80    2.65
  -1 -22  -5   -0.19    0.60
  -1 -22  -6    0.16    0.63
   1 -22   6    1.87    2.33
  -1 -22  -6    0.25    1.30
  -1 -22  -7    1.15    1.54
   1 -22   7    1.96    2.14
  -1 -22  -7    2.20    2.13
   1 -22   8    1.34    2.23
  -1 -22  -8    2.76    2.39
   1 -22   9    1.84    1.90
  -1 -22  -9    0.56    0.60
   1 -22  10   -1.66    2.05
  -1  22 -10   -1.08    1.35
  -1 -22 -10    0.75    1.34
  -1  22 -11    0.93    1.67
   1  23 -10    1.28    0.92
   1 -23 -10    0.46    0.23
   1  23  -9    0.39    0.81
  -1 -23   9    1.28    1.65
   1 -23  -9    4.15    2.85
   1  23  -8    0.64    0.40
   1 -23  -8   -0.39    0.57
   1 -23  -7    0.74    1.46
  -1 -23   7   -1.46    2.08
   1  23  -7   -0.47    1.74
   1 -23  -6    0.79    0.65
   1 -23  -6    0.17    0.42
  -1 -23   6    1.79    1.88
   1 -23  -5   -0.22    0.49
  -1 -23   5    0.42    0.75
   1 -23  -4   -0.04    0.10
  -1 -23   4    0.58    1.48
   1 -23  -3    0.50    0.89
  -1 -23   3    4.27    2.40
  -1 -23   2    2.29    2.06
   1 -23  -2   -0.55    1.18
  -1 -23   1    0.29    1.16
   1 -23  -1    0.36    0.82
  -1 -23   0    0.06    1.25
   1 -23   0    0.34    0.55
  -1 -23  -1    2.92    2.45
   1 -23   1    0.18    0.29
  -1 -23  -2   -0.27    0.61
   1 -23   2   -4.12    2.95
  -1 -23  -3   -0.22    1.14
   1 -23   3    0.58    2.12
   1 -23   4    5.42    3.08
  -1 -23  -4    2.88    1.95
  -1 -23  -5    0.26    0.55
   1 -23   5   -1.46    2.58
  -1 -23  -6    0.76    1.18
  -1 -23  -6    0.58    0.49
   1 -23   6   -0.35    0.96
   1 -23   7    3.57    2.25
  -1 -23  -7    0.22    0.42
  -1 -23  -7    3.98    2.80
   1 -23   8    2.73    2.55
  -1 -23  -8    0.38    0.90
  -1  23 -10   -0.74    1.60
   1 -24  -8    1.30    2.00
   1  24  -7    1.51    2.62
   1 -24  -7    2.67    2.18
  -1 -24   6    1.50    2.00
   1 -24  -6    0.63    1.25
   1 -24  -5   -1.27    1.44
  -1 -24   5   -0.08    1.40
   1 -24  -4    0.01    0.18
  -1 -24   4   -0.22    0.54
  -1 -24   3    1.43    1.51
   1 -24  -3   -0.38    0.75
  -1 -24   2   -0.44    1.37
   1 -24  -2    0.08    0.56
   1 -24  -1    0.54    0.95
  -1 -24   1   -0.01    1.42
  -1 -24   0   -0.08    0.77
   1 -24   0    0.01    1.13
   1 -24   1    1.59    1.69
  -1 -24  -1    2.39    2.11
   1 -24   2    2.80    2.16
  -1 -24  -2    0.05    0.83
   1 -24   3    5.56    3.16
  -1 -24  -3    1.45    1.65
   1 -24   4    0.04    0.85
  -1 -24  -4    0.10    0.39
  -1 -24  -5    0.42    1.14
   1 -24   5    2.83    2.67
   1 -24   6    5.54    3.10
  -1 -24  -6    1.40    1.53
   1 -25  -5    0.20    0.49
   1 -25  -4    0.61    1.17
   1 -25  -3    2.47    2.06
  -1 -25   3   -0.61    1.77
   1 -25  -2    0.40    1.00
  -1 -25   2    1.06    1.30
   1 -25  -1   -1.13    1.32
  -1 -25   1    0.96    1.36
  -1 -25   0   -0.51    1.10
   1 -25   0    0.09    0.66
   1 -25   1    0.33    1.12
  -1 -25  -1    0.57    1.02
  -1 -25  -2    2.24    2.04
   1 -25   2    1.84    1.88
  -1 -25  -3    0.59    1.11
  -1 -25  -4    3.79    2.33
  -1 -25  -5   -0.06    0.00
  -1 -25  -6   -0.06    0.46
   2   0 -21   -0.64    0.15
   2   0 -20    0.69    0.70
   2   0 -19   -0.04    0.62
   2   0 -18   -0.30    1.08
   2   0 -17   -5.36    2.39
   2   0 -16   -0.68    1.49
   2   0 -16    0.62    0.64
   2   0 -15    0.80    0.77
   2   0 -15    1.46    1.55
   2   0 -14    3.88    2.18
   2   0 -14    1.21    1.01
   2   0 -14    2.21    1.47
   2   0 -13   -0.02    0.89
   2   0 -13    0.32    1.15
   2   0 -13    0.52    1.21
   2   0 -12   27.21    3.89
   2   0 -12   34.90    5.03
   2   0 -12   32.01    5.21
   2   0 -11   -0.24    0.71
   2   0 -11    0.40    1.16
   2   0 -11    0.71    0.85
   2   0 -10    1.68    0.29
   2   0 -10    1.29    0.35
   2   0 -10    0.33    0.59
   2   0  -9   -1.20    0.73
   2   0  -9    0.21    0.61
   2   0  -8    0.82    0.46
   2   0  -8    1.19    0.76
   2   0  -7   -0.09    0.15
   2   0  -7    0.45    0.52
   2   0  -6   17.58    1.65
   2   0  -6   55.53    4.40
   2   0  -5    0.19    0.17
   2   0  -5   -1.00    0.65
   2   0  -4  242.80   12.45
   2   0  -4  460.50   15.32
   2   0  -3   -1.37    0.75
  -2   0   3    0.01    0.38
   2   0  -3   -0.26    0.50
   2   0  -2 1729.79   38.22
   2   0  -2 1664.95   37.07
  -2   0   1    0.74    0.55
   2   0  -1   -0.09    0.42
  -2   0   1    0.90    0.53
  -2   0   0    6.63    1.26
   2   0   0    7.83    1.57
  -2   0   0    5.74    0.62
  -2   0  -1    0.45    0.54
  -2   0  -1    0.23    0.34
   2   0   1    1.05    0.57
   2   0   1   -0.12    0.11
   2   0   2  822.44   35.76
  -2   0  -2  940.75   37.77
  -2   0  -3    0.67    0.15
  -2   0  -3    0.35    0.28
  -2   0  -3   -0.25    0.48
  -2   0  -3    0.48    0.48
   2   0   3   -0.08    0.12
  -2   0  -4  404.35   18.31
  -2   0  -4  421.67   19.07
  -2   0  -4  380.60   18.57
  -2   0  -4  380.83   16.47
  -2   0  -5   -0.27    0.20
  -2   0  -5   -0.04    0.51
  -2   0  -5    0.88    0.25
  -2   0  -5   -0.10    0.64
  -2   0  -6   17.18    2.78
  -2   0  -6   18.48    2.94
  -2   0  -6   16.11    2.88
  -2   0  -6   16.72    2.11
  -2   0  -7    0.84    0.69
  -2   0  -7    0.16    0.28
  -2   0  -7   -0.17    0.41
  -2   0  -8  142.14   10.18
  -2   0  -8  141.24   10.31
  -2   0  -8  146.21   10.33
  -2   0  -8  120.52    8.22
  -2   0  -9    1.00    0.63
  -2   0  -9    1.61    1.53
  -2   0  -9   -1.20    0.85
  -2   0  -9    0.19    0.64
  -2   0 -10   -1.61    1.24
  -2   0 -10    0.02    0.09
  -2   0 -10    2.23    1.45
  -2   0 -10    0.26    1.68
  -2   0 -11    1.46    1.09
  -2   0 -11    0.61    1.14
  -2   0 -11   -2.29    1.30
  -2   0 -12  102.82   10.03
  -2   0 -12   94.70    9.10
  -2   0 -13    0.21    0.37
  -2   0 -13   -0.63    1.04
  -2   0 -14   79.68    9.04
  -2   0 -15   -0.78    1.80
  -2   0 -16    1.42    1.31
  -2   0 -17    4.77    2.42
  -2   0 -18   10.99    3.93
  -2   0 -19   -0.93    0.17
  -2   0 -20    0.87    1.24
   2   1 -21    1.28    1.40
   2  -1 -21    1.13    1.15
   2  -1 -20    1.77    1.56
   2   1 -20    2.35    1.46
   2  -1 -19    2.60    1.65
   2   1 -19   -0.07    0.46
   2  -1 -18    7.58    3.14
   2   1 -18    8.65    3.34
   2   1 -17    1.27    0.45
   2  -1 -17    1.54    0.92
   2   1 -16   10.29    3.21
   2   1 -16    9.19    2.98
   2  -1 -16    3.39    1.38
   2   1 -16    3.25    1.27
   2  -1 -16    8.86    3.07
   2  -1 -15    3.63    1.46
   2   1 -15   11.08    3.08
   2  -1 -15    9.14    2.91
   2   1 -15    4.75    1.73
   2   1 -15    8.55    2.90
   2   1 -14    9.24    2.52
   2  -1 -14    8.84    2.42
   2   1 -14   13.21    3.20
   2  -1 -14   13.54    3.42
   2   1 -14    8.99    3.16
   2   1 -13    9.99    2.35
   2  -1 -13   11.84    2.60
   2   1 -13   14.60    3.36
   2  -1 -13   14.34    3.36
   2   1 -13   10.31    2.89
   2   1 -12   11.15    2.80
  -2  -1  12    3.95    0.66
   2  -1 -12   12.97    3.05
   2  -1 -12    8.72    2.05
   2   1 -12   15.57    3.13
   2  -1 -11    0.67    0.16
   2  -1 -11    1.03    0.35
   2  -1 -11    1.78    1.26
   2   1 -11    2.09    1.31
   2   1 -11   -0.05    0.86
  -2  -1  11    0.54    0.26
   2   1 -10   27.50    3.94
   2  -1 -10   18.47    2.91
  -2  -1  10   22.52    1.93
   2  -1 -10   30.13    4.18
   2  -1 -10   22.96    3.98
   2   1  -9    1.83    0.77
  -2  -1   9    1.68    0.50
   2  -1  -9    2.28    1.08
   2  -1  -9    3.15    1.20
   2  -1  -9    1.04    0.82
   2  -1  -8  222.14   11.82
   2  -1  -8  210.49   10.65
   2   1  -8  239.06   12.29
   2  -1  -8  244.05   12.35
   2  -1  -7   10.81    1.90
   2   1  -7   11.30    2.20
   2  -1  -7   10.31    2.03
  -2  -1   7    9.47    1.22
   2  -1  -7   12.68    2.37
   2   1  -7    5.14    0.96
   2  -1  -6  376.39   14.34
  -2  -1   6  328.16   10.58
   2   1  -6  374.03   14.26
   2  -1  -6  327.06   12.81
   2  -1  -6  344.98   11.41
   2  -1  -6  338.28   13.19
  -2  -1   5   18.66    1.76
   2  -1  -5   21.30    2.03
   2  -1  -5   21.33    2.41
   2   1  -5   11.05    1.45
   2  -1  -5   20.73    2.48
   2   1  -5   19.95    2.56
   2   1  -4    4.93    0.98
   2  -1  -4    8.04    1.39
   2  -1  -4    9.83    1.38
   2   1  -4    9.92    1.54
   2  -1  -3   54.62    3.73
  -2   1   3   51.33    3.89
   2  -1  -3   52.02    3.26
   2  -1  -3   47.90    3.76
  -2  -1   3   52.63    3.49
   2   1  -3   52.96    3.94
   2   1  -2  151.34    6.69
  -2   1   2  140.74    7.13
   2  -1  -2  151.69    5.74
   2   1  -2   67.17    5.61
  -2  -1   2   71.56    5.65
   2  -1  -2  141.80    7.09
   2   1  -2  162.26    7.66
   2  -1  -2  159.76    7.20
  -2  -1   2  142.94    6.49
   2   1  -1  696.84   26.04
   2   1  -1  831.22   28.74
   2   1  -1  821.05   26.73
   2  -1  -1  993.49   29.46
   2   1  -1  470.84   26.52
  -2   1   1  831.62   28.17
  -2  -1   1  667.97   26.30
   2  -1  -1  804.65   27.74
  -2  -1   1  855.95   27.92
   2   1   0  489.94   18.42
   2  -1   0  449.07   17.12
  -2   1   0  478.33   18.04
  -2  -1   0  456.89   17.68
   2   1   0  424.41   15.62
  -2  -1   0  515.51   16.58
   2   1   0  438.95   16.19
  -2   1  -1   -0.20    0.26
   2   1   1    2.56    0.92
  -2  -1  -1    1.48    0.12
  -2   1  -1    1.81    0.36
  -2  -1  -1    1.59    0.60
   2  -1   1    2.18    0.68
  -2   1  -1    2.41    0.80
  -2  -1  -1    0.23    0.12
   2   1   1    0.43    0.27
   2   1   2   -0.03    0.16
  -2   1  -2   -1.76    0.68
  -2   1  -2   -0.93    0.50
  -2  -1  -2   -0.37    0.39
  -2  -1  -2   -1.23    0.52
  -2  -1  -2   -0.06    0.42
  -2   1  -3  412.94   20.46
  -2  -1  -3  474.05   20.98
  -2  -1  -3  444.84   20.66
  -2   1  -3  458.43   19.91
  -2  -1  -4  192.18    9.00
  -2   1  -4  211.02   11.31
  -2  -1  -4  204.57   11.22
  -2  -1  -4  207.06   11.16
  -2   1  -4  190.94   10.51
  -2  -1  -4  205.97   10.94
  -2   1  -5    3.47    0.92
  -2  -1  -5    4.32    1.40
  -2   1  -5    2.49    0.72
  -2  -1  -5    3.32    1.35
  -2   1  -5    3.32    1.15
  -2  -1  -5    4.64    1.47
  -2  -1  -5    4.38    0.95
  -2   1  -5    3.91    1.23
  -2  -1  -6  470.45   22.77
  -2  -1  -6  444.59   20.72
  -2   1  -6  476.87   21.53
  -2   1  -6  527.88   23.36
  -2  -1  -6  523.11   23.87
  -2   1  -6  494.31   23.63
  -2   1  -6  533.40   23.74
  -2  -1  -6  487.68   23.44
  -2   1  -7   91.08    6.51
  -2  -1  -7   80.73    6.01
  -2   1  -7  100.49    8.07
  -2   1  -7   99.10    7.86
  -2   1  -7   89.84    7.53
  -2  -1  -7   89.72    7.38
  -2  -1  -7  100.60    7.93
  -2  -1  -7   97.50    7.77
  -2  -1  -8  157.60    9.86
  -2  -1  -8  186.39   12.06
  -2   1  -8  183.64   11.94
  -2   1  -8  184.56   12.03
  -2   1  -8  173.43   11.79
  -2  -1  -8  178.64   11.75
  -2  -1  -8  180.64   11.67
  -2   1  -8  172.12   10.41
  -2  -1  -9    5.14    2.21
  -2   1  -9   11.55    2.84
  -2  -1  -9    6.32    1.70
  -2   1  -9    3.40    1.10
  -2   1  -9    6.59    2.05
  -2   1  -9    5.40    1.89
  -2  -1  -9    9.54    2.50
  -2  -1  -9    5.84    1.82
  -2   1 -10  389.35   21.10
  -2  -1 -10  374.53   20.68
  -2   1 -10  388.52   21.36
  -2   1 -10  364.19   20.53
  -2  -1 -10  381.69   21.24
  -2   1 -10  331.37   18.66
  -2   1 -11   29.31    4.17
  -2  -1 -11   38.93    5.31
  -2   1 -11   38.92    5.61
  -2   1 -11   33.87    5.25
  -2  -1 -11   42.16    5.90
  -2   1 -11   33.58    5.36
  -2   1 -12   11.51    3.30
  -2  -1 -12   15.08    3.46
  -2   1 -12    6.36    1.80
  -2   1 -12   10.65    3.10
  -2   1 -13   11.85    2.68
  -2  -1 -13   14.55    3.54
  -2   1 -13   17.69    4.00
  -2   1 -14   12.98    3.07
  -2   1 -14   25.20    5.18
  -2  -1 -14   24.47    4.85
  -2  -1 -15    2.10    0.41
  -2   1 -15    0.80    0.94
  -2   1 -15    0.54    0.81
  -2  -1 -16    4.68    2.64
  -2   1 -16    3.48    2.16
  -2  -1 -17    0.57    0.95
  -2   1 -17   -0.47    0.64
  -2   1 -18    1.64    1.56
  -2  -1 -18    0.21    0.45
  -2  -1 -19    0.04    1.05
  -2   1 -19    0.09    0.68
  -2   1 -20   -0.06    0.47
  -2  -1 -20   -0.43    1.04
   2  -2 -21    2.76    2.28
   2   2 -21   -1.22    1.15
   2  -2 -20   -0.56    0.75
   2   2 -20    2.52    2.50
   2   2 -19    2.91    2.06
   2  -2 -19    1.64    1.04
   2   2 -18    1.18    0.33
   2  -2 -18   -0.57    0.83
   2   2 -17    3.41    1.80
   2   2 -17    3.08    2.24
   2  -2 -17    1.00    0.94
   2  -2 -16    1.19    1.24
   2   2 -16   -0.34    0.66
   2   2 -16    0.32    0.21
   2   2 -15    2.92    1.73
   2   2 -15    2.41    1.24
   2   2 -15    0.43    0.51
   2  -2 -15    0.92    1.04
   2   2 -14    0.40    0.67
   2  -2 -14    1.47    0.88
   2   2 -14    0.88    0.93
   2  -2 -14    0.76    1.32
   2   2 -13   10.83    2.96
   2   2 -13    8.73    2.06
   2  -2 -13   11.88    2.51
   2  -2 -13   11.90    3.13
   2  -2 -12   49.80    5.06
   2   2 -12   61.10    6.63
   2  -2 -12   18.09    1.88
   2  -2 -12   62.29    6.86
  -2  -2  12   22.02    2.33
   2   2 -11   13.16    3.16
  -2  -2  11    7.89    1.32
   2  -2 -11    2.56    0.64
   2  -2 -11    9.03    2.61
   2  -2 -11    9.66    2.18
   2  -2 -10    7.25    1.10
   2  -2 -10   13.64    2.52
   2   2 -10   13.56    2.87
   2  -2 -10   12.56    2.70
  -2  -2  10   11.71    1.65
  -2  -2   9    0.77    0.39
   2  -2  -9   -0.09    0.21
   2  -2  -9    1.91    0.98
   2   2  -9    0.69    0.80
   2  -2  -9    1.01    0.72
   2  -2  -8    6.17    1.64
   2  -2  -8    2.20    0.99
   2  -2  -8    3.18    0.67
   2   2  -8    2.69    1.10
  -2  -2   8    2.62    0.74
   2   2  -7  276.16   14.72
   2  -2  -7  269.75   14.02
   2  -2  -7  255.91   13.50
  -2  -2   7  245.21   11.85
   2  -2  -7  256.01   11.31
   2  -2  -6   36.30    3.58
   2   2  -6   44.20    4.36
   2  -2  -6   44.76    2.83
  -2  -2   6   37.36    2.93
   2  -2  -6   43.05    4.00
  -2  -2   5    2.95    0.72
   2  -2  -5    3.84    0.73
   2  -2  -5    3.19    1.02
   2  -2  -5    2.06    0.71
   2   2  -5    4.95    1.31
   2  -2  -4  508.80   17.58
   2  -2  -4  506.73   19.24
   2  -2  -4  491.51   17.93
  -2  -2   4  472.66   17.68
  -2  -2   3    1.01    0.41
  -2   2   3    0.82    0.48
   2  -2  -3    2.24    0.74
  -2  -2   3    2.04    0.61
   2  -2  -3    2.33    0.76
  -2   2   3    1.70    0.80
   2   2  -3    2.39    0.86
   2  -2  -3    1.22    0.29
  -2   2   2   78.64    4.15
  -2   2   2   84.90    5.25
  -2  -2   2   91.32    4.58
  -2  -2   2   83.01    4.97
   2   2  -2   82.44    4.73
   2  -2  -2   92.03    4.11
   2  -2  -2   86.17    5.44
  -2  -2   1    0.70    0.51
   2   2  -1    0.43    0.20
   2   2  -1    0.62    0.47
   2   2  -1   -0.12    0.15
  -2   2   1    0.39    0.14
   2  -2  -1    0.82    0.40
   2   2   0   36.12    2.73
  -2   2   0   31.40    2.96
   2   2   0   38.51    3.39
  -2  -2   0   34.57    2.87
  -2   2   0   34.12    3.22
  -2  -2   0   41.79    2.82
   2   2   1   62.96    4.79
   2   2   1  109.47    5.23
   2   2   1  121.93    6.65
  -2  -2  -1  113.02    5.77
  -2  -2  -1  134.60    6.01
  -2  -2  -1   59.30    4.52
  -2   2  -1   58.82    4.60
  -2   2  -1  131.68    6.90
  -2  -2  -1  118.94    5.93
  -2  -2  -2    5.40    1.21
  -2  -2  -2    5.81    1.27
  -2   2  -2    2.60    0.65
  -2  -2  -2    6.40    1.21
   2   2   2    4.56    0.80
  -2   2  -2    4.19    1.07
   2   2   2    6.42    1.31
  -2  -2  -3    7.18    1.48
  -2   2  -3    1.84    0.37
  -2  -2  -3    7.06    1.42
   2   2   3    6.42    0.83
   2   2   3   11.04    1.86
  -2   2  -3    8.55    1.66
  -2  -2  -3    8.42    1.51
   2   2   3    6.05    0.78
  -2   2  -4  212.06    9.72
  -2  -2  -4  199.43    9.45
  -2  -2  -4  213.05    9.80
  -2  -2  -4  229.03    9.95
  -2  -2  -5  111.39    8.06
  -2   2  -5  115.22    8.20
  -2  -2  -5  124.87    8.20
  -2  -2  -5  102.37    7.66
  -2  -2  -6  139.78    8.87
  -2  -2  -6  118.01    7.94
  -2   2  -6  130.26    8.62
  -2  -2  -6  121.81    8.34
  -2   2  -6  126.65    8.42
  -2  -2  -7    0.80    0.23
  -2   2  -7    0.58    0.75
  -2  -2  -7    1.85    1.36
  -2   2  -7   -0.36    0.67
  -2  -2  -7   -0.49    0.25
  -2   2  -7    1.67    0.99
  -2   2  -8    7.39    1.94
  -2   2  -8   10.72    2.61
  -2  -2  -8    9.73    2.61
  -2   2  -8    8.99    2.30
  -2  -2  -8    9.79    2.43
  -2  -2  -9   25.05    3.94
  -2  -2  -9   30.12    4.44
  -2   2  -9   26.34    4.07
  -2   2  -9   26.56    4.21
  -2   2  -9   27.03    3.71
  -2   2  -9   22.98    3.93
  -2   2 -10   12.15    2.65
  -2   2 -10   15.05    3.21
  -2  -2 -10   16.99    3.37
  -2  -2 -10   16.44    3.67
  -2   2 -10   14.40    3.10
  -2   2 -10   11.89    2.98
  -2   2 -11   61.14    7.17
  -2   2 -11   53.33    5.93
  -2   2 -11   52.84    6.61
  -2  -2 -11   59.98    7.19
  -2   2 -11   59.34    7.29
  -2  -2 -11   53.24    6.63
  -2  -2 -12   -0.47    0.49
  -2   2 -12    2.06    2.00
  -2   2 -12    3.30    2.04
  -2   2 -12   -0.51    1.18
  -2   2 -12    0.46    1.22
  -2   2 -13    0.34    0.84
  -2  -2 -13   -0.30    0.91
  -2   2 -13    0.57    1.34
  -2   2 -13    1.07    1.19
  -2   2 -14   10.96    2.89
  -2   2 -14   23.80    4.79
  -2  -2 -14   24.80    5.12
  -2  -2 -15   15.28    4.06
  -2   2 -15    5.03    1.99
  -2   2 -15   13.75    3.85
  -2  -2 -16    4.79    2.83
  -2   2 -16    2.95    2.30
  -2   2 -16    0.63    0.81
  -2   2 -17    1.79    0.98
  -2   2 -17   -0.07    0.48
  -2  -2 -17   -1.03    1.79
  -2  -2 -18    0.46    0.33
  -2   2 -18    2.50    1.88
  -2  -2 -19    0.44    0.34
  -2   2 -19   -1.40    1.32
  -2  -2 -20    1.97    1.54
  -2   2 -20    0.45    0.61
   2  -3 -21    0.19    0.78
   2   3 -21   -0.43    0.81
   2  -3 -20    0.12    0.36
   2   3 -20    1.93    2.40
   2   3 -19    3.83    2.65
   2   3 -19   -2.51    1.13
   2  -3 -19    0.96    1.06
   2   3 -18    4.34    2.52
   2  -3 -18    4.68    2.56
   2   3 -18    3.99    1.99
   2   3 -17    0.25    1.12
   2  -3 -17    0.37    1.73
   2   3 -17    0.12    0.70
   2   3 -16    0.93    1.32
   2  -3 -16    5.45    2.25
   2   3 -16    4.91    2.36
   2   3 -16    1.86    1.13
   2   3 -15    9.32    2.75
   2   3 -15    2.91    1.38
   2  -3 -15    7.81    2.55
   2   3 -14   -0.29    0.72
   2  -3 -14    3.13    1.59
  -2  -3  13   -0.22    0.30
   2  -3 -13   -0.14    0.45
   2  -3 -12   14.17    3.11
  -2  -3  12    9.93    1.71
   2   3 -12   18.53    3.93
  -2  -3  11    0.32    0.40
   2   3 -11   -0.50    0.53
   2  -3 -11   -0.21    0.28
   2  -3 -11   -0.70    0.45
  -2  -3  10   24.17    2.64
   2   3 -10   31.73    4.55
   2  -3 -10   22.29    3.28
   2  -3 -10   25.64    3.90
  -2  -3   9    2.65    0.75
   2  -3  -9    1.92    1.19
   2  -3  -9    2.36    1.05
   2   3  -9    5.81    1.99
   2  -3  -8  119.73    8.56
   2  -3  -8  132.27    8.61
  -2  -3   8  110.77    6.89
   2  -3  -7    1.55    1.11
   2   3  -7    1.27    1.36
   2  -3  -7    0.05    0.79
  -2  -3   7    0.31    0.48
   2   3  -6  192.06   11.44
  -2  -3   6  183.21    9.59
   2  -3  -6  192.46   10.84
   2  -3  -6  183.82   10.42
  -2  -3   5    0.84    0.41
   2   3  -5   -0.12    0.15
  -2  -3   5   -0.13    0.24
   2  -3  -5    0.47    0.54
  -2   3   5    0.36    0.28
   2   3  -4  169.92    8.58
   2   3  -4  132.91    7.34
   2  -3  -4  151.32    7.36
  -2  -3   4  144.14    7.18
  -2  -3   4  142.00    6.01
   2  -3  -4  155.79    8.10
   2  -3  -3  320.61   13.13
  -2  -3   3  309.54   12.31
   2   3  -3  347.66   14.78
   2  -3  -3  334.43   14.66
  -2  -3   3  325.06   13.87
   2  -3  -2  618.15   20.45
   2   3  -2  509.81   19.95
  -2  -3   2  554.64   21.63
   2   3  -2  545.87   21.68
  -2  -3   2  578.04   20.52
  -2   3   2  584.19   21.97
  -2   3   1  651.20   24.49
  -2   3   1  597.93   22.72
  -2  -3   1  664.23   24.62
   2   3  -1  633.77   24.12
  -2  -3   1  665.62   22.55
   2  -3  -1  620.33   22.54
  -2  -3   0  261.37   10.44
  -2  -3   0  215.46   10.27
  -2  -3   0  216.10    9.35
  -2   3   0  244.30   10.77
  -2  -3   0  228.51    9.07
  -2   3   0  146.72    8.03
   2   3   0  172.39    9.28
  -2  -3  -1   54.81    3.95
  -2  -3  -1   51.64    3.74
   2   3   1   64.51    4.85
  -2  -3  -1   61.64    4.22
   2   3   1   52.71    3.83
  -2   3  -1   60.73    4.82
   2   3   2   82.99    5.24
   2   3   2   98.42    6.51
  -2  -3  -2   86.14    5.78
  -2  -3  -2  100.38    6.19
  -2   3  -2  100.25    6.80
   2   3   3  206.92   10.36
   2   3   3  254.19   12.43
  -2  -3  -3  227.77   12.14
  -2   3  -3  227.51   12.12
  -2  -3  -3  238.49   11.84
   2   3   4   18.49    2.47
  -2  -3  -4   15.53    2.33
  -2  -3  -4   21.18    2.78
  -2   3  -4   15.90    2.39
  -2  -3  -4   18.90    2.61
  -2  -3  -5   29.75    3.59
  -2   3  -5   33.91    3.95
  -2  -3  -5   30.37    3.69
  -2  -3  -5   32.48    3.76
  -2  -3  -6   69.63    6.14
  -2  -3  -6   63.66    6.10
  -2   3  -6   72.43    6.25
  -2   3  -7   63.36    5.92
  -2  -3  -7   59.73    5.80
  -2   3  -7   46.20    2.89
  -2   3  -7   53.66    5.59
  -2  -3  -7   56.50    5.69
  -2   3  -8   24.17    3.93
  -2  -3  -8   25.20    3.79
  -2   3  -8   23.22    3.65
  -2  -3  -8   28.73    4.29
  -2   3  -8   20.42    2.97
  -2  -3  -9    0.57    0.22
  -2   3  -9    0.26    0.81
  -2   3  -9    0.69    0.89
  -2  -3  -9   -0.15    0.28
  -2   3  -9    0.16    0.24
  -2   3 -10   10.97    3.30
  -2  -3 -10   14.69    3.24
  -2   3 -10   14.08    2.96
  -2  -3 -10   13.06    3.15
  -2   3 -10   14.65    3.14
  -2   3 -11   91.26    9.23
  -2   3 -11   87.91    8.77
  -2  -3 -11   94.60    9.38
  -2   3 -11   88.18    8.77
  -2   3 -11   93.08    8.41
  -2   3 -12    6.10    2.24
  -2   3 -12    6.23    2.13
  -2   3 -12    7.34    2.38
  -2  -3 -12    6.46    2.36
  -2   3 -12    4.17    1.89
  -2   3 -13    4.09    1.79
  -2   3 -13    5.90    2.41
  -2  -3 -13    8.77    2.97
  -2   3 -13    8.10    3.29
  -2   3 -13    5.53    2.29
  -2   3 -14   -0.12    0.82
  -2  -3 -14    1.85    1.18
  -2   3 -14    0.87    1.63
  -2   3 -15    0.13    0.64
  -2  -3 -15    0.07    0.81
  -2   3 -15    0.20    0.56
  -2   3 -16    0.30    0.35
  -2  -3 -16    1.66    1.85
  -2   3 -16    0.38    1.25
  -2  -3 -17   -1.77    2.13
  -2   3 -17   -0.51    0.83
  -2   3 -17    0.12    0.14
  -2  -3 -18    3.10    2.06
  -2   3 -18   10.08    3.60
  -2   3 -19    0.92    1.16
  -2  -3 -19    1.58    1.69
  -2   3 -20   -0.75    0.80
  -2  -3 -20   -1.28    1.22
   2  -4 -21    1.69    2.14
   2   4 -21   -0.75    1.21
   2  -4 -20    1.39    1.33
   2   4 -20    1.17    1.36
   2   4 -20    1.34    2.03
   2  -4 -19    4.27    2.34
   2   4 -19    3.39    2.70
   2   4 -19   -1.04    1.12
   2  -4 -18   -1.14    0.62
   2   4 -18   -0.52    1.06
   2  -4 -17    1.45    1.87
   2   4 -17    3.17    2.03
   2   4 -17    2.90    1.73
   2  -4 -16    0.14    0.69
   2   4 -16   -0.27    0.47
   2   4 -15    7.22    2.66
   2  -4 -15    9.39    3.02
   2  -4 -14    4.66    1.82
   2   4 -14    7.28    2.79
   2   4 -13   13.28    3.26
  -2  -4  13    8.03    1.69
   2  -4 -13   15.56    3.71
   2   4 -12   37.81    5.70
   2  -4 -12   28.85    4.57
   2   4 -11    6.91    2.57
  -2  -4  11    3.63    1.07
   2  -4 -11    5.97    2.20
   2   4 -10   65.38    7.03
  -2  -4  10   57.67    4.84
   2  -4 -10   69.38    6.76
  -2  -4   9    8.75    1.68
   2   4  -9   10.98    3.02
   2  -4  -9    9.13    2.30
  -2  -4   8    0.28    0.40
   2  -4  -8   -0.49    0.34
   2   4  -8    0.89    1.27
   2   4  -7  300.95   14.46
   2  -4  -7  300.88   14.24
   2  -4  -6  405.57   16.08
  -2  -4   6  348.12   14.49
   2   4  -6  366.73   16.09
   2  -4  -6  310.52   12.22
   2   4  -6  442.68   17.48
   2  -4  -5  139.57    6.72
   2   4  -5  159.11    8.14
  -2  -4   5  133.98    6.50
  -2  -4   4    5.76    1.26
   2   4  -4    6.10    1.39
  -2  -4   4    5.88    0.84
   2  -4  -4    6.18    1.31
  -2   4   4    3.38    0.92
   2   4  -3   89.67    6.15
  -2  -4   3   93.77    6.27
   2  -4  -3   97.37    5.84
   2  -4  -2    1.12    0.32
  -2  -4   2    2.35    0.57
   2   4  -2    0.32    0.31
  -2  -4   2    2.98    1.01
   2   4  -2    1.75    0.74
  -2   4   2    2.01    0.91
  -2   4   2    1.18    0.43
   2  -4  -1 2220.49   38.24
  -2   4   1 2272.61   41.87
  -2  -4   1 2245.44   42.02
  -2  -4   1 2182.31   38.07
  -2   4   0  264.01   11.19
  -2  -4   0  212.04   10.44
  -2  -4   0  219.21    9.19
   2   4   0  241.36   10.47
  -2  -4   0  258.07   10.72
  -2  -4  -1   23.35    2.37
  -2  -4  -1   21.81    2.71
  -2  -4  -1   25.89    2.80
   2   4   1   24.11    2.58
  -2   4  -1   21.08    2.69
  -2   4  -2   21.16    2.75
  -2  -4  -2   22.33    2.78
  -2  -4  -2   20.35    2.39
   2   4   2   18.93    2.52
  -2  -4  -3   39.57    4.02
   2   4   3   45.80    4.17
  -2   4  -3   45.13    4.37
  -2  -4  -3   48.93    4.66
   2   4   4   31.14    3.51
  -2   4  -4   28.77    3.43
  -2  -4  -4   26.11    3.31
  -2  -4  -4   30.93    3.79
  -2   4  -5    3.09    1.06
   2   4   5    1.73    0.82
  -2  -4  -5    1.69    1.15
  -2  -4  -5    2.91    1.20
  -2  -4  -6  155.67   10.48
  -2  -4  -6  160.68   10.55
  -2   4  -6  164.86   10.72
  -2   4  -7    1.52    0.57
  -2   4  -7    2.26    1.03
  -2  -4  -7    3.49    1.61
  -2   4  -7    2.57    1.41
  -2  -4  -7    2.38    1.11
  -2  -4  -8   -0.44    0.95
  -2   4  -8   -0.76    0.91
  -2   4  -8   -0.23    0.25
   2   4   8    0.26    0.23
  -2  -4  -8    0.24    0.96
  -2   4  -8    0.23    0.48
  -2  -4  -9   10.37    2.58
  -2  -4  -9    9.72    2.47
  -2   4  -9   11.74    2.87
  -2   4  -9    8.01    2.04
  -2   4  -9   11.13    2.71
  -2   4 -10    2.67    1.20
  -2   4 -10    6.82    1.94
  -2  -4 -10    4.60    1.77
  -2   4 -10    4.46    2.25
  -2   4 -11   88.16    8.69
  -2   4 -11   84.59    8.81
  -2  -4 -11   89.27    8.86
  -2   4 -11   81.02    8.30
  -2   4 -12    0.31    1.14
  -2  -4 -12    0.58    0.37
  -2   4 -12    2.54    1.78
  -2   4 -12    1.00    0.59
  -2   4 -13    2.05    1.20
  -2   4 -13   -0.45    0.98
  -2   4 -13   -0.22    0.72
  -2  -4 -13    0.31    0.29
  -2   4 -14   -1.25    1.19
  -2  -4 -14    2.21    1.42
  -2   4 -14    0.13    0.94
  -2   4 -15    6.96    2.41
  -2   4 -15    9.35    3.39
  -2  -4 -15   13.13    3.75
  -2   4 -16    2.31    1.99
  -2   4 -16    1.50    1.36
  -2  -4 -16    2.12    1.87
  -2  -4 -17    0.93    1.41
  -2   4 -17    0.82    0.94
  -2   4 -17    2.06    1.64
  -2   4 -18    2.37    2.50
  -2  -4 -18    1.70    1.30
  -2   4 -19    0.00    0.25
  -2  -4 -19   -0.04    0.38
  -2   4 -20    0.12    0.67
   2   5 -21   -0.84    1.09
   2  -5 -21    2.09    1.84
   2   5 -21    1.78    2.07
   2   5 -20    0.30    1.22
   2  -5 -20   -0.69    1.33
   2   5 -20    0.68    1.65
   2   5 -19    0.25    0.83
   2  -5 -19    1.50    1.42
   2   5 -19    0.04    0.55
   2   5 -18    2.28    1.50
   2  -5 -18    1.16    0.90
   2   5 -18    1.10    0.80
   2  -5 -17    1.50    1.46
   2   5 -17    4.24    2.81
   2   5 -16   -0.29    0.26
   2  -5 -16   -0.05    0.99
   2  -5 -15    4.27    2.22
   2   5 -15   10.19    3.58
   2   5 -14    1.74    1.38
   2  -5 -14    2.02    1.73
   2   5 -13   29.54    5.18
   2  -5 -13   28.07    4.97
  -2  -5  13   17.81    2.84
  -2  -5  12    4.58    1.39
   2   5 -12    5.68    2.02
   2  -5 -12    5.62    2.17
   2   5 -11   71.83    7.97
  -2  -5  11   50.82    4.97
   2  -5 -11   61.09    6.90
  -2  -5  10    1.02    0.80
   2  -5 -10    1.29    1.15
   2   5 -10   -0.34    1.21
   2  -5  -9    6.69    1.96
   2   5  -9    6.03    2.14
  -2  -5   9    6.06    1.55
  -2  -5   8   28.87    3.41
   2  -5  -8   32.20    4.13
   2   5  -8   29.66    4.23
   2  -5  -7  194.33    8.56
   2  -5  -7  173.62   10.80
   2   5  -7  200.59   11.95
   2   5  -6    7.82    1.92
   2  -5  -6    9.73    1.26
  -2   5   6    4.08    0.77
  -2  -5   6   10.38    1.94
   2  -5  -6   11.09    2.29
   2  -5  -5    8.40    1.67
  -2   5   5    2.77    0.83
  -2  -5   5    9.20    1.76
   2   5  -5    8.83    1.84
  -2  -5   5    8.24    0.95
   2  -5  -5    6.76    1.27
  -2  -5   4    8.49    1.59
   2   5  -4    7.73    1.55
   2  -5  -4    8.27    1.59
  -2  -5   4    8.18    0.83
  -2  -5   3   31.12    3.42
  -2  -5   3   33.61    2.32
   2  -5  -3   32.06    3.12
   2   5  -3   39.10    3.97
  -2   5   2  307.91   13.98
   2   5  -2  347.86   14.92
  -2  -5   2  316.32   14.38
  -2  -5   2  305.18   11.61
   2  -5  -2  310.38   12.95
  -2  -5   1   35.40    3.47
  -2  -5   1   33.39    2.21
   2   5  -1   40.73    3.67
  -2   5   1   31.99    3.19
   2  -5  -1   29.90    2.56
   2   5  -1   19.61    1.64
   2   5  -1   11.23    1.62
  -2  -5   0   12.56    2.01
  -2  -5   0   12.56    2.06
  -2   5   0   10.84    1.92
  -2  -5   0   11.14    1.45
  -2  -5  -1    1.03    0.93
  -2   5  -1    0.24    0.64
  -2  -5  -1   -0.63    0.66
  -2  -5  -1    0.88    0.81
  -2  -5  -2   11.10    1.75
  -2   5  -2   12.02    2.10
  -2  -5  -2   11.93    2.09
  -2  -5  -2   11.81    2.03
  -2  -5  -3   19.72    2.83
  -2   5  -3   18.55    2.71
   2   5   3   18.97    2.62
  -2  -5  -3   17.32    2.48
  -2  -5  -4    3.01    1.21
   2   5   4    3.21    1.26
  -2   5  -4    2.30    0.84
  -2  -5  -4    4.53    1.43
  -2   5  -5   16.86    2.73
  -2  -5  -5   23.00    3.41
   2   5   5   20.15    2.89
  -2  -5  -5   20.52    3.11
   2   5   6   52.53    5.03
  -2  -5  -6   48.01    5.44
  -2   5  -6   46.93    4.99
  -2  -5  -6   43.29    4.80
  -2  -5  -7   10.06    2.43
  -2  -5  -7   13.52    2.91
  -2   5  -7   12.70    2.56
  -2  -5  -8    3.64    1.72
  -2  -5  -8    4.52    1.52
  -2   5  -8    2.30    0.76
  -2   5  -8    4.38    1.30
  -2   5  -8    3.73    1.48
  -2  -5  -9    6.90    2.11
  -2   5  -9    5.59    2.19
  -2   5  -9    1.59    0.60
  -2   5  -9    6.25    2.14
  -2   5 -10    4.62    1.75
  -2  -5 -10    6.22    2.06
  -2   5 -10    5.34    1.79
  -2   5 -10    5.13    2.08
  -2   5 -11   31.57    5.11
  -2  -5 -11   27.30    4.67
  -2   5 -11   26.03    4.32
  -2   5 -11   30.76    4.94
  -2   5 -12    7.49    2.93
  -2   5 -12    8.20    2.56
  -2  -5 -12    6.85    2.45
  -2   5 -12    7.37    2.73
  -2   5 -13    1.78    1.62
  -2   5 -13    2.62    1.82
  -2  -5 -13   -1.72    1.26
  -2   5 -13    2.70    1.75
  -2  -5 -14    1.03    1.37
  -2   5 -14    2.74    1.49
  -2   5 -14   -0.72    0.83
  -2   5 -14   -1.14    1.43
   2  -5  15    1.08    0.84
  -2   5 -15    2.19    1.91
  -2  -5 -15    2.19    1.55
  -2   5 -15    3.72    1.82
  -2   5 -16   -0.24    0.37
  -2   5 -16   -0.93    1.02
  -2  -5 -16   -0.10    0.41
  -2  -5 -17    0.34    0.70
  -2   5 -17   -0.81    1.34
  -2   5 -17   -0.31    0.65
  -2  -5 -18    0.35    0.63
  -2   5 -18    0.34    0.38
  -2  -5 -19    0.40    0.63
  -2   5 -19    0.75    1.13
   2  -6 -21    1.01    1.39
   2   6 -21    0.12    0.49
   2  -6 -20    0.36    1.02
   2   6 -20    0.31    0.41
   2   6 -19   -1.04    1.47
   2  -6 -19    0.17    1.07
   2   6 -19   -0.26    0.42
   2   6 -18   -3.32    2.30
   2  -6 -18    0.47    1.02
   2  -6 -17    1.45    1.15
   2   6 -17    2.67    2.46
   2  -6 -16    0.19    0.76
   2   6 -16    0.14    1.23
   2   6 -15    0.68    1.68
   2  -6 -15   -1.21    0.97
   2   6 -14   20.53    4.66
   2  -6 -14   18.39    4.07
   2  -6 -13    1.05    1.44
  -2  -6  13    1.21    1.07
   2   6 -12    4.27    1.69
  -2  -6  12    1.96    0.84
   2  -6 -12    5.12    1.94
   2  -6 -11   -0.04    0.40
   2   6 -11    0.21    0.93
  -2  -6  11    0.48    0.32
   2  -6 -10    2.94    1.63
  -2  -6  10    4.54    1.50
   2   6 -10    2.78    1.17
  -2  -6   9  105.60    7.95
   2   6  -9  125.55    9.94
   2  -6  -9  105.62    8.63
  -2  -6   8    9.75    1.98
   2  -6  -8   11.16    2.28
   2   6  -8   13.01    2.77
   2  -6  -8    5.39    0.86
  -2   6   7    8.83    1.14
   2  -6  -7   11.26    1.58
  -2  -6   7   10.91    1.97
   2  -6  -7   10.29    2.16
   2   6  -7    9.84    2.10
   2  -6  -6    4.27    1.33
   2  -6  -6    4.68    1.00
  -2  -6   6    4.09    1.33
  -2  -6   6    1.84    0.54
  -2   6   6    1.93    0.64
   2   6  -6    3.73    1.48
   2  -6  -5  105.02    6.14
  -2  -6   5  119.29    7.58
   2   6  -5  111.34    7.79
   2  -6  -5  118.09    7.63
  -2  -6   5   93.86    4.43
  -2  -6   4   73.24    5.72
  -2  -6   4   67.93    3.56
   2   6  -4   75.85    6.19
   2  -6  -4   80.19    5.42
   2  -6  -4   73.24    5.57
  -2  -6   3  159.19    7.04
  -2  -6   3  177.02   10.10
   2   6  -3  198.49   11.02
   2  -6  -3  182.00    9.38
   2   6  -2  365.84   16.65
  -2  -6   2  335.26   15.98
  -2  -6   2  304.13   12.79
   2   6  -2  297.68   12.27
  -2   6   2  334.84   15.63
   2  -6  -2  344.95   15.28
  -2  -6   1   18.18    2.68
  -2  -6   1   16.31    1.55
   2   6  -1    5.49    0.99
  -2   6   1   13.77    2.19
   2   6  -1    4.84    0.82
   2  -6  -1   17.19    2.07
  -2  -6   0   41.24    4.14
  -2  -6   0   40.37    3.09
  -2  -6   0   41.54    4.24
  -2   6   0   39.05    3.90
  -2   6  -1   12.31    2.30
  -2  -6  -1    9.95    1.99
  -2   6  -1   11.68    2.26
  -2  -6  -1   15.44    2.57
  -2  -6  -1   11.34    1.59
  -2  -6  -2   16.90    2.22
  -2   6  -2   15.58    2.50
  -2  -6  -2   15.39    2.49
  -2  -6  -2   19.49    2.81
  -2  -6  -3   20.99    3.16
  -2  -6  -3   16.85    2.58
   2   6   3   15.32    2.57
  -2  -6  -3   16.04    2.42
  -2   6  -3   18.83    2.97
   2   6   4   31.97    3.70
  -2   6  -4   30.73    3.70
  -2  -6  -4   31.65    3.67
  -2  -6  -4   39.51    4.63
  -2   6  -5   13.92    2.54
  -2  -6  -5   18.54    3.27
   2   6   5   19.36    2.84
  -2  -6  -5   14.88    2.43
   2   6   6    2.88    1.08
  -2  -6  -6    4.68    1.59
  -2   6  -6    2.25    0.92
  -2  -6  -6    3.17    1.42
   2   6   7    0.85    0.46
  -2   6  -7   -0.98    0.17
  -2  -6  -7    0.31    0.77
  -2   6  -8    0.91    0.63
  -2   6  -8    0.35    0.68
  -2  -6  -8    2.57    1.50
  -2  -6  -9   42.19    5.34
  -2   6  -9   43.45    5.54
  -2   6  -9   46.27    5.48
  -2   6 -10    1.23    0.59
  -2  -6 -10    5.72    2.18
  -2   6 -10    4.03    1.91
  -2   6 -10    5.28    2.11
  -2   6 -11   49.94    6.32
  -2   6 -11   64.81    7.48
  -2   6 -11   63.05    7.30
  -2  -6 -11   56.65    6.97
  -2   6 -12    2.25    1.79
  -2  -6 -12    0.74    1.04
  -2   6 -12   -1.34    1.42
  -2   6 -12    1.21    0.88
  -2  -6 -13   13.32    3.58
  -2   6 -13   10.49    3.17
  -2   6 -13   12.40    3.46
  -2   6 -13   16.44    4.01
  -2  -6 -14    4.49    2.15
  -2   6 -14    4.26    2.19
  -2   6 -14    2.85    1.94
   2  -6  14    2.61    1.46
  -2   6 -15   14.48    3.97
   2  -6  15    9.49    3.16
  -2   6 -15    6.05    2.41
  -2  -6 -15   13.06    4.05
  -2   6 -15   13.08    4.30
  -2  -6 -16    0.61    0.29
  -2   6 -16    0.24    0.95
  -2   6 -17   -1.95    2.04
  -2  -6 -17    0.94    1.40
  -2   6 -17    0.49    0.64
  -2   6 -18    0.95    1.09
  -2  -6 -18    1.00    1.02
  -2   6 -18    0.50    1.45
  -2   6 -19   -0.74    0.91
  -2  -6 -19    0.15    0.76
   2   7 -20    0.51    1.05
   2  -7 -20    0.03    0.88
   2   7 -20   -0.27    0.99
   2   7 -19    0.06    0.97
   2  -7 -19    1.47    1.18
   2  -7 -18    2.92    1.94
   2   7 -18    3.21    2.24
   2   7 -17    3.32    2.45
   2  -7 -17    0.57    0.66
   2  -7 -16    0.14    0.80
   2   7 -16    0.08    1.34
   2   7 -15    4.04    1.74
   2  -7 -15    2.96    1.09
  -2  -7  14    2.41    0.97
   2   7 -14    5.35    2.64
   2  -7 -14    2.98    1.54
   2  -7 -13   10.16    2.90
  -2  -7  13    9.17    2.28
   2   7 -13   13.16    3.74
   2  -7 -12   -0.57    0.36
   2   7 -12   -0.01    0.60
   2  -7 -11    8.34    2.42
  -2  -7  11    5.64    1.80
   2   7 -11   10.45    3.03
   2  -7 -10    0.89    0.86
  -2  -7  10    2.56    1.37
   2   7 -10    0.09    0.13
   2   7 -10    2.21    1.33
  -2  -7   9    1.19    0.72
   2   7  -9    1.59    0.60
   2  -7  -9    0.95    0.92
   2  -7  -9    0.29    0.24
   2   7  -8   49.16    5.44
   2  -7  -8   49.91    5.33
  -2  -7   8   45.41    4.77
   2   7  -7    5.53    1.55
  -2   7   7    2.33    0.67
  -2  -7   7    5.05    1.53
   2  -7  -7    4.86    1.12
   2  -7  -7    4.11    1.54
   2  -7  -6   29.63    3.84
  -2  -7   6   13.65    1.06
   2  -7  -6   24.03    2.60
   2   7  -6   29.57    3.90
  -2  -7   6   27.14    3.49
  -2  -7   5   65.37    5.38
   2  -7  -5   62.53    4.31
   2   7  -5   75.31    6.11
   2  -7  -5   70.09    5.42
  -2  -7   4   32.83    3.87
   2  -7  -4   31.88    3.67
   2   7  -4   36.25    4.29
   2  -7  -4   32.68    3.37
   2   7  -3  131.48    8.94
  -2   7   3  122.43    8.11
  -2  -7   3  105.67    7.76
   2  -7  -3  109.16    7.25
   2  -7  -3  127.98    7.98
  -2  -7   2  143.36    9.25
  -2   7   2  140.80    8.74
  -2  -7   2  134.96    6.21
   2  -7  -2  158.14    9.01
  -2  -7   1   18.08    2.63
   2  -7  -1   16.27    2.31
  -2   7   1   20.94    2.86
  -2  -7   1   15.75    1.53
  -2  -7   0   74.60    6.13
  -2  -7   0   61.03    4.14
  -2  -7   0   68.89    5.90
  -2   7   0   68.72    5.56
  -2   7  -1   68.13    6.09
  -2  -7  -1   79.38    6.34
  -2  -7  -1   70.14    5.00
  -2   7  -2    9.54    2.15
  -2  -7  -2   13.99    2.56
  -2  -7  -2   11.34    1.72
  -2  -7  -2    9.73    2.08
  -2  -7  -3   23.78    3.09
  -2  -7  -3   32.60    4.10
  -2   7  -3   32.42    3.88
  -2  -7  -3   28.61    3.55
  -2  -7  -4    3.38    0.94
  -2   7  -4    2.50    1.09
  -2  -7  -4    4.04    1.40
  -2  -7  -4    3.39    1.25
   2   7   4    4.64    1.63
  -2   7  -5   16.57    2.67
  -2  -7  -5   19.32    3.49
   2   7   5   15.80    2.71
  -2  -7  -5   19.08    3.01
   2   7   6   38.61    4.29
  -2   7  -6   38.53    4.42
  -2  -7  -6   40.48    5.38
  -2   7  -7   -0.07    0.71
   2   7   7    0.99    0.62
  -2  -7  -7    0.02    0.46
  -2  -7  -8    7.72    2.39
  -2   7  -8    8.96    2.34
  -2   7  -9   12.32    2.85
  -2  -7  -9   11.98    3.18
  -2   7  -9   14.51    3.28
  -2   7  -9    4.01    1.28
  -2   7 -10   51.08    6.51
  -2  -7 -10   49.01    6.42
  -2   7 -10   50.44    5.85
  -2   7 -11    4.40    2.21
  -2  -7 -11    4.04    1.73
  -2   7 -11    4.35    1.94
  -2   7 -12   12.51    3.26
  -2  -7 -12   10.28    3.13
   2  -7  12   14.05    3.71
  -2   7 -12   10.27    3.03
  -2   7 -12    7.43    2.59
   2  -7  13    6.91    2.75
  -2  -7 -13    7.57    2.87
  -2   7 -13    8.05    2.65
  -2   7 -13    8.11    2.70
  -2   7 -13    8.56    3.10
   2  -7  14    4.44    2.14
  -2   7 -14    4.68    2.12
  -2   7 -14    7.94    3.13
  -2   7 -14    2.20    1.59
  -2  -7 -14    2.46    1.00
  -2   7 -15    3.99    2.66
  -2  -7 -15    1.92    1.01
   2  -7  15    2.90    1.69
  -2   7 -15    1.64    1.42
  -2   7 -16    1.47    1.35
  -2  -7 -16    0.58    1.07
  -2   7 -16    1.41    1.55
  -2   7 -17    0.54    0.39
  -2  -7 -17    0.45    0.86
  -2   7 -17   -0.05    0.50
  -2   7 -18    0.36    0.32
  -2  -7 -18   -0.80    0.42
  -2   7 -18    0.09    0.60
  -2   7 -19    0.21    0.48
  -2  -7 -19    2.26    2.32
   2  -8 -20    0.03    1.04
   2   8 -20    0.19    0.76
   2   8 -19    2.79    2.29
   2  -8 -19    0.01    0.82
   2   8 -18    1.13    1.77
   2  -8 -18    0.84    1.24
   2   8 -17   -1.70    1.79
   2  -8 -17   -0.17    0.71
   2   8 -16   -0.67    1.76
   2  -8 -16    1.00    0.43
   2   8 -15    3.79    1.87
   2  -8 -15    0.86    0.81
  -2  -8  14    0.20    0.59
   2   8 -14    0.33    0.60
   2  -8 -14    2.15    2.14
   2   8 -13   17.34    4.31
   2  -8 -13   14.24    3.26
  -2  -8  13   12.58    2.80
  -2  -8  12   14.52    3.04
   2  -8 -12   12.76    3.26
   2   8 -12   14.51    3.82
   2   8 -11   27.02    4.55
  -2  -8  11   17.75    3.37
   2   8 -11   29.40    5.12
   2  -8 -11   22.52    3.97
   2   8 -10    6.52    2.54
   2  -8 -10    5.44    2.01
  -2  -8  10    5.21    1.61
  -2  -8   9   25.07    3.70
   2   8  -9   34.16    4.66
   2  -8  -9   28.46    4.23
  -2  -8   8   12.25    2.51
  -2   8   8    5.32    0.81
   2  -8  -8    6.52    1.31
   2  -8  -8   13.60    2.81
   2   8  -8   14.65    2.94
   2  -8  -7    1.71    1.14
   2   8  -7    1.22    0.54
  -2  -8   7    0.40    0.18
  -2  -8   7    1.81    1.07
   2  -8  -7    1.38    0.67
  -2  -8   6   31.57    4.12
   2  -8  -6   40.23    3.87
   2  -8  -6   36.38    4.38
   2   8  -6   37.63    4.88
   2   8  -5   37.62    2.12
   2  -8  -5   46.49    4.32
   2   8  -5   52.73    5.57
  -2  -8   5   45.85    4.93
   2  -8  -5   47.68    4.82
  -2  -8   4   20.52    3.14
   2  -8  -4   20.93    2.78
   2  -8  -4   20.48    2.93
   2   8  -4   24.19    3.76
  -2   8   3   24.25    3.35
  -2  -8   3   23.92    3.39
   2  -8  -3   27.58    3.41
   2  -8  -3   27.47    3.47
   2   8  -3   26.38    3.86
  -2   8   2    1.28    0.49
   2  -8  -2    0.55    0.51
   2  -8  -2    1.39    0.60
   2   8  -2    1.16    0.37
  -2  -8   2    1.26    0.49
  -2  -8   1  278.50   13.79
  -2   8   1  292.43   13.56
   2  -8  -1  281.79   12.72
  -2  -8   0    0.29    0.43
  -2   8   0   -0.52    0.33
  -2  -8   0    0.29    0.82
  -2  -8  -1   34.63    4.48
  -2   8  -1   28.28    3.62
  -2  -8  -1   29.97    4.03
  -2  -8  -2    9.12    2.05
  -2   8  -2    7.79    1.68
  -2  -8  -2    6.15    1.89
  -2   8  -3   22.17    3.16
  -2  -8  -3   17.62    2.97
  -2  -8  -3   23.04    3.52
  -2   8  -4    4.85    1.39
  -2  -8  -4    5.31    1.61
  -2  -8  -4    5.06    1.49
  -2   8  -5    2.40    1.15
  -2  -8  -5    2.06    1.31
  -2  -8  -5    3.03    1.26
   2   8   5    0.81    0.47
  -2   8  -6   15.29    2.74
   2   8   6   15.05    2.79
  -2  -8  -6   20.57    3.77
   2   8   7   27.38    3.59
  -2   8  -7   30.19    4.28
  -2  -8  -7   31.74    4.95
   2   8   8   39.92    4.55
  -2   8  -8   39.33    5.11
  -2  -8  -8   44.39    6.04
  -2   8  -9   24.02    3.89
  -2  -8  -9   30.24    4.94
  -2  -8 -10   18.44    4.20
  -2   8 -10   16.89    3.64
  -2   8 -10    7.88    2.06
  -2   8 -10   15.71    3.34
  -2  -8 -11   12.52    3.46
  -2   8 -11    9.09    3.05
   2  -8  11   10.87    3.25
  -2   8 -11   10.93    2.86
  -2   8 -12    6.79    2.41
  -2  -8 -12    8.06    2.76
  -2   8 -12    8.96    2.87
   2  -8  12    5.64    2.61
  -2   8 -12    9.59    2.80
   2  -8  13    0.60    1.15
  -2   8 -13    0.48    0.77
  -2  -8 -13   -0.30    0.30
  -2   8 -13    0.57    0.85
  -2   8 -13    0.20    0.94
  -2  -8 -14    1.71    1.37
  -2   8 -14    1.68    1.58
   2  -8  14    0.57    0.30
  -2   8 -14    2.70    1.61
  -2   8 -14   -0.31    0.49
  -2  -8 -15   -0.55    1.34
  -2   8 -15    1.34    1.33
  -2   8 -15    1.02    1.09
   2  -8  15    0.17    0.74
  -2  -8 -16    1.48    1.18
  -2   8 -16    0.76    1.15
  -2   8 -17   -0.48    0.37
  -2  -8 -17   -1.71    1.73
  -2   8 -17    1.81    1.67
  -2   8 -18    0.56    0.40
  -2  -8 -18    1.80    1.95
  -2   8 -18   -0.01    0.50
  -2  -8 -19   -1.26    1.70
  -2   8 -19   -0.41    0.50
   2   9 -20    0.18    0.97
   2  -9 -20   -1.02    1.14
   2  -9 -19    0.62    0.98
   2   9 -19    1.68    1.59
   2  -9 -18    1.28    1.21
   2   9 -18    3.10    2.25
   2   9 -17   -0.71    1.35
   2  -9 -17    0.34    0.55
   2  -9 -16    2.66    1.04
   2   9 -16    3.01    1.61
   2  -9 -15    2.75    1.75
   2   9 -15    0.94    1.55
   2  -9 -14    0.21    0.80
   2   9 -14    1.11    2.22
  -2  -9  14   -0.54    0.71
  -2  -9  13    0.92    0.59
   2  -9 -13    1.68    1.30
   2   9 -12   -0.62    1.69
   2  -9 -12    1.91    1.09
  -2  -9  12    0.56    0.67
   2  -9 -11    0.25    0.58
   2   9 -11   -1.38    1.96
  -2  -9  11    0.63    0.38
   2   9 -11    2.53    1.63
   2  -9 -10    0.42    1.01
   2   9 -10    1.26    0.91
  -2  -9  10    2.40    1.15
   2  -9  -9   -0.70    0.26
   2  -9  -9   -0.11    0.27
   2   9  -9   -0.68    1.24
  -2  -9   9    0.60    0.67
   2  -9  -8   26.87    4.22
   2   9  -8   28.74    4.20
  -2  -9   8   23.14    3.76
   2  -9  -7   29.53    3.53
  -2  -9   7   27.81    4.11
   2   9  -7   34.99    4.91
   2  -9  -7   32.85    4.54
   2   9  -6   88.17    4.70
  -2  -9   6  104.54    8.45
   2  -9  -6  108.98    7.42
   2  -9  -6  105.53    8.33
   2   9  -6  109.01    9.04
   2  -9  -5    0.83    0.54
   2  -9  -5    0.82    0.27
   2   9  -5    0.89    0.21
   2   9  -5    2.33    1.56
  -2  -9   5    1.68    1.13
   2  -9  -4    7.57    1.99
   2   9  -4    9.90    2.13
   2  -9  -4    8.07    1.79
  -2  -9   4    8.35    2.06
   2  -9  -3   12.31    2.57
   2  -9  -3    9.54    2.12
  -2  -9   3   10.72    2.51
  -2   9   3   12.07    2.53
  -2  -9   2  256.88   12.98
  -2   9   2  263.88   12.46
   2  -9  -2  285.26   13.12
   2  -9  -2  261.20   12.51
   2  -9  -1   28.59    3.53
   2  -9  -1   34.95    4.25
  -2  -9   1   34.58    4.28
  -2   9   1   34.38    3.89
  -2  -9   0   60.36    5.96
   2  -9   0   59.78    6.17
  -2   9   0   55.92    5.24
  -2  -9   0   59.60    6.28
  -2  -9  -1   30.16    4.12
   2  -9   1   25.95    4.04
  -2  -9  -1   31.29    4.40
  -2   9  -1   26.06    3.67
  -2  -9  -2    4.92    1.58
  -2  -9  -2    6.05    2.11
  -2   9  -2    6.83    1.56
   2  -9   2    5.96    2.21
  -2   9  -3  194.72   11.52
  -2  -9  -3  209.83   13.31
  -2  -9  -4   -0.43    0.41
  -2   9  -4    0.13    0.56
  -2  -9  -5   55.92    5.61
   2   9   5   45.13    5.15
  -2   9  -5   43.69    4.72
   2   9   6    2.55    1.02
  -2   9  -6    0.49    0.38
  -2  -9  -6    2.94    1.63
  -2   9  -7   56.41    5.98
   2   9   7   53.78    5.43
  -2  -9  -7   59.36    7.01
  -2   9  -8   35.16    4.81
  -2  -9  -8   50.64    6.62
   2  -9   8   49.44    7.00
   2   9   8   45.13    4.84
   2  -9   9   11.36    3.26
  -2  -9  -9   13.17    3.59
  -2   9  -9    6.48    2.16
  -2   9 -10   19.81    3.53
   2  -9  10   39.77    6.40
  -2  -9 -10   41.54    6.14
  -2   9 -10   39.00    5.83
  -2   9 -10   31.68    4.72
   2  -9  11   12.55    3.71
  -2   9 -11   12.22    3.00
  -2   9 -11   14.66    3.73
  -2  -9 -11   14.86    3.71
  -2   9 -11    6.71    1.97
  -2   9 -12   -2.99    1.53
  -2  -9 -12   -1.06    1.30
   2  -9  12    0.91    1.50
  -2   9 -12    1.65    1.42
  -2  -9 -13    2.02    1.27
  -2   9 -13    1.24    1.29
   2  -9  13    2.58    2.01
  -2   9 -13    0.72    0.73
  -2   9 -13    1.18    0.98
  -2   9 -14    0.72    1.09
  -2   9 -14   -1.95    1.42
  -2   9 -14    0.22    0.06
  -2  -9 -14   -1.13    1.79
   2  -9  14    0.79    1.34
  -2  -9 -15    4.69    2.27
  -2   9 -15    7.55    2.95
  -2   9 -15    2.94    2.10
   2  -9  15    2.67    1.80
  -2   9 -16    1.05    1.29
  -2   9 -16    0.43    0.41
  -2   9 -17    0.29    0.60
  -2  -9 -17    0.15    0.49
  -2   9 -18   -1.11    1.57
  -2   9 -18    0.85    1.23
  -2  -9 -18    0.38    0.63
  -2   9 -19   -1.19    1.47
   2 -10 -20   -1.66    1.46
   2  10 -19   -0.01    1.31
   2 -10 -19   -0.66    0.20
   2  10 -18    0.46    1.25
   2 -10 -18   -0.29    0.92
   2 -10 -17    1.89    1.02
   2  10 -17    0.99    1.53
   2  10 -16    3.74    2.31
   2 -10 -16    2.03    1.80
   2 -10 -15   -0.11    0.92
   2  10 -15   -1.91    1.24
   2 -10 -14   11.71    3.40
  -2 -10  14    8.03    2.58
   2  10 -14   11.46    4.09
   2 -10 -13   11.20    3.10
  -2 -10  13   10.18    2.90
   2  10 -13   17.35    4.81
   2 -10 -12   42.15    6.17
  -2 -10  12   41.61    5.73
   2  10 -12   48.40    6.93
   2  10 -12   42.11    6.77
  -2 -10  11    1.64    1.22
   2 -10 -11   -1.05    1.61
   2  10 -11    0.36    0.75
   2 -10 -10    6.92    2.07
  -2 -10  10    8.07    2.38
   2  10 -10   10.23    3.01
   2  10  -9    3.80    1.99
   2 -10  -9    1.19    1.11
  -2 -10   9    1.89    1.34
   2 -10  -9    0.44    0.38
   2 -10  -8   21.17    3.73
   2  10  -8   20.92    3.87
  -2 -10   8   23.03    3.88
   2 -10  -7   -0.68    0.50
  -2 -10   7    0.67    1.04
   2  10  -7   -1.08    1.16
   2  10  -7   -0.05    0.14
   2 -10  -7   -0.09    0.49
  -2 -10   6   18.70    3.46
   2 -10  -6   18.14    2.99
   2 -10  -6   16.66    3.14
   2  10  -6   13.26    1.42
   2  10  -6   22.23    4.00
   2 -10  -5    7.16    2.01
  -2 -10   5   11.38    2.65
   2 -10  -5   11.58    2.29
   2  10  -5   11.94    2.54
  -2 -10   4   72.09    6.99
   2 -10  -4   71.22    6.50
   2 -10  -4   80.03    7.04
   2 -10  -3    0.15    0.62
  -2  10   3   -0.06    0.58
   2 -10  -3    0.03    0.64
  -2 -10   3    0.03    0.46
  -2 -10   2  104.82    7.96
   2 -10  -2  108.21    7.87
  -2  10   2  104.57    7.67
   2 -10  -2  108.02    7.55
  -2 -10   1   25.15    3.78
   2 -10  -1   26.55    3.76
   2 -10  -1   21.04    3.21
  -2  10   1   23.20    3.35
  -2 -10   0   71.16    6.75
  -2 -10   0   77.31    7.36
   2 -10   0   74.17    6.99
  -2  10   0   65.04    6.07
  -2  10  -1   12.99    2.58
  -2 -10  -1   16.21    3.09
  -2 -10  -1   14.39    3.08
   2 -10   1   12.92    3.00
  -2 -10  -2    8.68    2.50
  -2  10  -2    6.98    1.83
   2 -10   2    8.50    2.39
  -2 -10  -2    6.86    1.96
  -2 -10  -3   17.87    3.38
  -2 -10  -3   26.01    4.38
  -2  10  -3   18.81    3.16
   2 -10   3   18.18    3.84
  -2 -10  -4   20.32    3.88
  -2  10  -4   11.28    2.45
  -2 -10  -4   12.30    2.60
   2 -10   4   13.68    3.38
  -2  10  -5    3.23    1.27
  -2 -10  -5    5.17    1.97
  -2 -10  -5    2.82    1.40
   2 -10   5    2.92    1.66
  -2 -10  -6   67.09    6.68
   2  10   6   69.22    6.63
  -2  10  -6   71.22    6.47
  -2 -10  -6   83.47    8.39
   2 -10   6   77.13    8.66
  -2  10  -7    4.00    1.78
   2 -10   7    5.80    2.39
  -2 -10  -7    3.17    1.92
   2  10   7    3.22    1.47
  -2 -10  -8    0.68    0.96
   2 -10   8    2.27    1.62
  -2  10  -8   -2.58    1.20
   2  10   8   -1.56    1.07
  -2 -10  -9    0.91    1.30
   2 -10   9   -1.20    1.06
   2  10   9    1.22    0.84
  -2  10  -9    0.91    1.07
  -2 -10 -10    3.41    2.07
  -2  10 -10    2.66    1.58
  -2  10 -10    3.22    1.66
   2 -10  10    2.51    1.45
  -2  10 -10    0.89    0.84
  -2  10 -11   14.96    3.35
  -2 -10 -11   21.30    4.72
   2 -10  11   19.09    4.48
  -2  10 -11    8.04    2.31
  -2  10 -11   18.98    4.25
   2 -10  12   10.55    3.39
  -2 -10 -12   11.69    3.92
  -2  10 -12   11.88    3.59
  -2  10 -12   13.09    3.36
  -2 -10 -13    1.04    1.06
  -2  10 -13   -0.20    0.85
  -2  10 -13    0.94    1.84
   2 -10  13   -0.48    0.50
  -2 -10 -14    1.37    1.92
   2 -10  14    2.24    1.64
  -2  10 -14    2.59    1.85
  -2  10 -14    5.05    2.49
  -2  10 -15    0.69    0.67
   2 -10  15    0.28    0.25
  -2  10 -15    0.27    1.07
  -2 -10 -16    1.93    2.01
  -2  10 -16   -0.14    0.48
  -2  10 -16    1.01    1.50
  -2  10 -17   -0.97    1.14
  -2 -10 -17   -1.28    0.78
  -2 -10 -18   -0.68    0.80
  -2  10 -18   -0.47    1.08
  -2  10 -18   -0.03    0.68
   2 -11 -19   -0.37    0.72
   2  11 -19    0.53    0.71
   2 -11 -18    0.22    0.24
   2  11 -18    5.96    3.60
   2 -11 -17   -0.57    1.07
   2  11 -17    2.70    2.27
   2 -11 -16    3.06    1.56
   2  11 -16    9.87    4.22
   2 -11 -15   -0.11    0.87
  -2 -11  15    0.71    1.06
   2  11 -15    3.26    1.54
   2  11 -14    5.03    3.01
  -2 -11  14    3.75    1.73
   2 -11 -14    1.90    1.28
  -2 -11  13    1.21    0.59
   2  11 -13    2.31    1.53
   2 -11 -13   -0.04    0.73
   2 -11 -12   14.27    3.62
   2  11 -12   13.13    3.55
  -2 -11  12   12.12    3.26
  -2 -11  11   12.13    3.14
   2 -11 -11    9.56    2.96
   2  11 -11   12.55    3.28
  -2 -11  10   18.45    3.84
   2  11 -10   16.21    3.74
   2 -11 -10   18.04    3.76
   2  11  -9   19.22    3.79
  -2 -11   9   15.73    3.47
   2 -11  -9    7.45    1.75
   2 -11  -9   16.90    3.54
   2 -11  -8  116.77    9.16
   2 -11  -8   40.96    4.67
  -2 -11   8  115.90    9.32
   2  11  -8  142.88   10.79
   2 -11  -7    2.42    1.57
   2 -11  -7    1.63    0.95
  -2 -11   7    1.35    0.83
   2  11  -7    0.74    0.33
   2  11  -7    2.06    1.49
  -2 -11   6   81.36    7.67
   2 -11  -6   74.98    6.59
   2 -11  -6   75.62    6.93
  -2 -11   5    1.37    0.31
   2 -11  -5    2.28    1.46
   2  11  -5    1.85    0.46
   2 -11  -5    1.54    1.07
  -2 -11   4   61.55    6.63
   2 -11  -4   59.64    6.14
   2 -11  -4   72.98    7.20
  -2 -11   3   13.64    2.95
  -2  11   3   15.71    2.90
   2 -11  -3   17.77    3.32
   2 -11  -3   14.73    3.04
  -2  11   2   10.30    2.40
   2  11  -2    4.75    0.71
   2 -11  -2    8.77    2.03
  -2 -11   2    8.88    2.26
   2 -11  -2    8.55    2.41
   2 -11  -1    1.54    0.96
  -2  11   1    1.86    0.94
  -2 -11   1    1.36    1.27
   2 -11   0   13.11    2.85
  -2 -11   0   14.46    2.98
  -2  11   0   13.07    2.46
  -2 -11   0   15.37    3.24
  -2  11  -1   -0.04    0.46
  -2 -11  -1   -0.70    1.37
  -2 -11  -1   -0.55    0.85
   2 -11   1    0.19    0.10
  -2 -11  -2  141.74   11.11
   2 -11   2  116.42   10.06
  -2 -11  -2  124.05    9.85
  -2  11  -3    5.85    1.73
   2 -11   3    4.48    1.72
  -2 -11  -3    4.12    1.78
  -2 -11  -3    9.77    3.10
  -2 -11  -4   15.17    3.64
  -2  11  -4   14.11    2.76
  -2 -11  -4   13.17    2.93
   2 -11   4   17.08    3.73
  -2 -11  -5    4.12    1.49
  -2 -11  -5    5.02    1.95
   2 -11   5    3.69    1.54
  -2  11  -5    3.81    1.38
  -2  11  -6    9.81    2.19
  -2 -11  -6   10.25    2.51
  -2 -11  -6   16.14    3.70
   2  11   6   10.32    2.52
   2 -11   6   10.38    2.91
  -2  11  -7    2.20    1.31
   2 -11   7    0.02    0.89
  -2 -11  -7    0.13    0.21
   2  11   7    0.43    0.73
   2  11   8    5.62    1.81
  -2 -11  -8    9.41    3.00
  -2  11  -8   10.05    2.57
   2 -11   8   12.16    3.63
  -2 -11  -9   -2.01    1.90
   2  11   9    0.74    0.74
  -2  11  -9   -0.04    0.65
   2 -11   9    0.05    1.13
  -2 -11 -10    3.94    2.51
  -2  11 -10    2.52    1.35
   2 -11  10    3.12    1.84
  -2  11 -11    0.91    1.06
  -2 -11 -11    0.52    0.65
  -2  11 -11    0.07    0.89
   2 -11  11   -1.30    1.24
  -2  11 -11    0.03    0.81
  -2 -11 -12    0.48    1.27
  -2  11 -12   -0.05    0.37
  -2  11 -12    0.23    0.49
   2 -11  12    0.17    1.37
   2 -11  13    1.47    0.88
  -2  11 -13    1.28    1.28
  -2 -11 -13    0.06    0.99
  -2  11 -14   -1.64    1.34
  -2 -11 -14    0.42    1.06
  -2  11 -14    1.27    1.50
   2 -11  14    0.31    0.18
  -2 -11 -15    3.48    2.16
   2 -11  15    0.96    1.67
  -2  11 -15    0.02    0.54
  -2  11 -15    0.17    1.01
  -2 -11 -16    1.42    1.22
  -2  11 -16   -0.20    0.64
  -2  11 -17    0.46    0.70
  -2 -11 -17   -0.50    1.27
  -2 -11 -18    1.94    1.89
  -2  11 -18    0.32    1.04
   2  12 -19    0.08    0.62
   2 -12 -19    0.91    1.18
   2 -12 -18   -0.27    0.40
   2  12 -18   -1.12    1.14
   2 -12 -17   -1.81    1.43
   2  12 -17   -2.55    2.05
   2 -12 -16    0.17    0.81
   2  12 -16   -0.41    0.80
  -2 -12  15    0.55    0.53
   2 -12 -15    1.80    1.15
   2 -12 -14    2.92    1.73
   2  12 -14    2.97    2.71
  -2 -12  14    1.67    1.34
   2 -12 -13    4.85    2.06
   2  12 -13    5.84    2.88
   2  12 -13    4.05    2.21
  -2 -12  13    5.63    2.41
   2 -12 -12   25.71    4.83
   2  12 -12   25.97    5.54
  -2 -12  12   28.01    5.10
   2 -12 -11    2.07    1.32
  -2 -12  11    2.41    1.45
   2  12 -11    3.76    1.71
  -2 -12  10   39.94    6.02
   2  12 -10   48.86    6.68
   2 -12 -10   40.80    6.02
   2 -12  -9   25.81    4.45
   2  12  -9   24.90    4.73
  -2 -12   9   25.43    4.54
  -2 -12   8   34.91    5.22
   2  12  -8   43.57    6.29
   2 -12  -8   30.70    4.70
   2  12  -7   30.74    5.10
   2 -12  -7   27.03    4.24
  -2 -12   7   27.82    4.71
   2 -12  -7   19.46    3.21
   2 -12  -6  110.98    9.63
  -2 -12   6  145.84   11.50
   2  12  -6  163.12   12.85
   2 -12  -6  131.09   10.29
   2 -12  -5    3.13    1.21
  -2 -12   5    2.61    1.56
   2 -12  -5    2.72    1.33
   2  12  -5    4.36    1.97
  -2  12   4   30.31    4.51
  -2 -12   4   34.08    5.03
   2 -12  -4   29.01    4.51
   2 -12  -4   39.37    5.27
  -2 -12   3    4.83    1.82
   2 -12  -3    3.08    1.53
   2 -12  -3    4.39    1.43
  -2  12   3    2.83    1.01
   2  12  -2   26.88    2.07
  -2  12   2   38.35    4.72
   2 -12  -2   41.29    4.90
   2 -12  -2   38.32    5.03
  -2 -12   2   31.85    4.69
  -2 -12   1    3.91    1.44
  -2  12   1    2.47    1.32
   2 -12  -1    3.89    1.60
   2 -12   0    0.28    0.62
  -2  12   0    0.19    0.33
  -2 -12   0   -0.58    0.86
   2 -12   1   29.88    4.64
  -2 -12  -1   27.42    4.56
  -2 -12  -1   32.73    5.12
  -2  12  -1   28.32    4.17
  -2  12  -2   25.99    3.78
  -2 -12  -2   27.69    4.55
   2 -12   2   28.47    4.56
  -2 -12  -2   33.56    5.23
  -2 -12  -3    1.78    1.46
  -2 -12  -3    3.15    1.36
   2 -12   3    2.16    1.20
  -2  12  -3    1.35    0.87
  -2 -12  -4  126.00   11.32
   2 -12   4  104.71   10.02
  -2  12  -4   93.01    8.14
  -2 -12  -4  105.22    9.10
   2 -12   5   18.00    4.05
  -2 -12  -5   24.61    4.63
  -2 -12  -5   24.34    4.00
  -2  12  -5   22.23    3.46
  -2 -12  -6   67.06    7.70
  -2 -12  -6   50.77    6.12
   2 -12   6   62.33    7.86
  -2  12  -6   58.82    5.84
   2  12   7   -0.29    0.37
  -2 -12  -7   -0.83    1.31
  -2 -12  -7    0.31    0.48
  -2  12  -7   -1.27    0.83
   2 -12   7    0.87    1.75
  -2 -12  -8    0.64    0.35
   2  12   8   -1.63    1.38
   2 -12   8    1.28    1.75
  -2  12  -8   -0.04    0.40
   2 -12   9    3.36    2.09
  -2 -12  -9    0.97    0.98
  -2  12  -9    2.32    1.52
   2 -12  10    0.68    0.47
  -2 -12 -10   -0.09    0.53
  -2  12 -10    0.18    0.58
  -2  12 -10    0.46    0.63
  -2  12 -11    0.43    0.90
  -2 -12 -11    1.51    1.47
  -2  12 -11    1.24    1.25
  -2  12 -11    1.21    1.06
   2 -12  11    0.73    1.12
  -2 -12 -12    9.26    3.29
  -2  12 -12    6.98    3.13
   2 -12  12    8.93    3.44
  -2  12 -13   -0.10    1.00
   2 -12  13    1.57    1.58
  -2 -12 -13   -0.52    1.37
   2 -12  14    3.58    2.35
  -2 -12 -14    4.49    2.04
  -2  12 -14    2.47    1.73
  -2  12 -15    1.48    1.25
  -2  12 -15    0.39    0.53
  -2 -12 -15    0.83    1.45
   2 -12  15    0.72    1.44
   2 -12  16    0.02    0.53
  -2  12 -16   -1.01    1.37
  -2  12 -16    0.52    1.18
  -2 -12 -17    0.35    1.48
  -2  12 -17    0.33    1.00
  -2  12 -18    0.36    1.25
   2  13 -18    0.50    0.88
   2 -13 -18    0.55    0.98
   2 -13 -17    0.84    1.08
   2  13 -17    5.34    3.44
   2  13 -16    5.58    3.04
   2 -13 -16    3.28    2.16
  -2 -13  15    1.52    1.40
   2  13 -15    4.25    2.64
   2 -13 -15    3.85    2.19
   2  13 -14    0.08    0.91
   2 -13 -14   -0.11    0.80
  -2 -13  14   -0.90    1.43
   2  13 -14   -0.28    0.50
   2 -13 -13    1.03    1.33
   2  13 -13    0.95    1.66
  -2 -13  13    1.19    1.01
   2 -13 -12    0.17    1.32
   2  13 -12    1.13    1.07
  -2 -13  12   -0.10    0.49
  -2 -13  11   37.83    6.11
   2  13 -11   38.29    6.33
   2 -13 -11   37.32    6.01
  -2 -13  10    0.68    0.98
   2 -13 -10    0.66    1.46
   2  13 -10   -2.68    1.74
  -2 -13   9   27.10    4.89
   2 -13  -9   22.32    4.19
   2 -13  -9   11.61    2.47
   2  13  -9   25.09    5.01
   2  13  -8   17.69    4.17
  -2 -13   8   15.53    3.59
   2 -13  -8    6.96    2.00
   2 -13  -8   13.59    3.05
  -2 -13   7   93.36    9.31
   2 -13  -7   58.75    6.46
   2 -13  -7   81.31    8.19
   2  13  -7  117.62   11.05
   2 -13  -6   14.73    3.16
   2 -13  -6   14.57    3.27
   2  13  -6   18.33    4.21
  -2 -13   6   16.72    3.65
  -2 -13   5   47.74    6.33
   2 -13  -5   48.77    6.09
   2 -13  -5   55.87    6.88
  -2  13   4    7.17    2.14
   2 -13  -4    7.57    2.24
  -2 -13   4    7.21    2.27
   2 -13  -4    7.33    2.42
   2 -13  -3    9.61    2.77
   2 -13  -3    9.57    2.74
  -2  13   3   11.05    2.57
  -2 -13   3    8.31    2.32
   2  13  -2    6.35    1.03
  -2  13   2   13.00    2.82
   2 -13  -2   15.42    3.32
   2 -13  -2   14.56    3.19
  -2 -13   2   12.53    2.99
  -2  13   1   19.91    3.44
  -2 -13   1   24.69    4.30
   2 -13  -1   22.11    4.09
   2 -13   0    8.40    2.37
  -2 -13   0    6.50    2.15
  -2  13   0    6.04    1.76
  -2 -13  -1   25.90    4.48
  -2 -13  -1   26.81    4.89
  -2  13  -1   21.03    3.70
   2 -13   1   26.52    4.67
  -2 -13  -2   31.11    4.94
  -2  13  -2   26.29    3.84
  -2 -13  -2   35.03    5.69
   2 -13   2   29.62    4.94
  -2 -13  -3   -0.64    1.04
  -2  13  -3    0.88    0.53
   2 -13   3    0.55    0.92
  -2 -13  -3    0.42    0.86
  -2 -13  -4    7.49    2.91
   2 -13   4    5.50    2.35
  -2 -13  -4    5.24    1.66
  -2  13  -4    4.94    1.74
  -2 -13  -5   52.47    6.30
  -2  13  -5   46.38    5.17
   2 -13   5   46.36    6.83
  -2 -13  -5   62.65    8.14
  -2 -13  -6   39.43    6.31
   2 -13   6   37.11    6.13
  -2 -13  -6   27.36    4.68
  -2  13  -6   34.60    4.49
   2  13   7    0.82    0.88
  -2 -13  -7    0.67    0.58
   2 -13   7    1.89    1.82
  -2 -13  -7   -0.99    0.82
  -2  13  -7    1.00    0.88
  -2 -13  -8    2.90    2.06
   2  13   8    1.93    0.91
   2 -13   8    0.60    0.91
  -2  13  -8    0.55    0.27
  -2 -13  -9    9.58    3.20
  -2  13  -9    5.87    2.05
   2 -13   9    6.71    2.81
  -2 -13 -10    3.03    1.80
   2 -13  10    2.84    2.05
  -2 -13 -11    3.29    2.18
  -2  13 -11    5.11    2.64
   2 -13  11    7.04    3.21
  -2  13 -11    2.38    1.50
  -2  13 -12    0.11    0.94
  -2 -13 -12    0.25    0.86
   2 -13  12   -0.82    1.25
  -2 -13 -13    0.56    0.82
  -2  13 -13   -1.22    1.17
   2 -13  13    1.39    1.53
  -2 -13 -14    0.95    1.80
  -2  13 -14    1.19    1.67
   2 -13  14    0.76    1.81
  -2 -13 -15    0.31    0.39
   2 -13  15   -1.29    1.49
  -2  13 -15   -1.54    1.76
  -2  13 -15   -0.03    0.42
  -2 -13 -16    2.07    2.16
   2 -13  16    0.66    1.13
  -2  13 -16    1.68    1.74
  -2 -13 -17    0.99    1.88
  -2  13 -17   -0.59    1.18
  -2  13 -18    0.34    0.83
   2 -14 -18   -1.36    1.91
   2 -14 -17    0.04    1.00
   2  14 -17    7.07    4.23
   2 -14 -16   -1.55    1.06
   2  14 -16    0.61    1.84
   2 -14 -15    3.26    2.31
   2  14 -15    3.65    2.10
  -2 -14  15    1.35    1.36
  -2 -14  14    5.88    2.36
   2 -14 -14    6.70    2.61
   2  14 -14    3.49    2.38
   2  14 -14    4.86    2.88
   2  14 -13    4.67    3.00
  -2 -14  13    2.95    1.62
   2 -14 -13    1.51    1.25
  -2 -14  12    2.31    1.70
   2 -14 -12    2.35    1.35
   2  14 -12    3.68    1.92
   2 -14 -11    0.79    0.57
  -2 -14  11    0.25    0.18
   2  14 -11    1.01    1.20
   2 -14 -10    2.83    1.82
   2  14 -10    3.84    1.97
  -2 -14  10    2.17    0.99
   2 -14  -9   12.02    3.43
   2 -14  -9    5.28    1.72
  -2 -14   9   10.59    3.23
   2  14  -9   14.18    4.13
   2 -14  -8    0.94    1.20
   2 -14  -8   -0.03    0.11
  -2 -14   8    0.24    0.55
   2  14  -8    0.49    0.43
   2 -14  -7   10.52    2.96
   2 -14  -7    7.46    2.15
  -2 -14   7   11.56    3.41
   2  14  -7   13.28    3.80
   2 -14  -6    7.15    2.54
  -2 -14   6    5.06    2.21
   2 -14  -6    1.36    0.93
   2  14  -6    8.78    2.71
   2 -14  -5    3.84    1.94
   2 -14  -5    3.42    1.64
  -2 -14   5    5.00    1.93
  -2  14   5    5.68    2.00
  -2 -14   4   11.76    3.11
  -2  14   4   10.09    2.79
   2 -14  -4    9.83    2.92
   2 -14  -4    9.27    2.62
   2 -14  -3    1.95    1.29
  -2  14   3    0.26    0.60
  -2 -14   3    1.63    1.01
   2 -14  -3    0.72    0.32
  -2 -14   2  135.20   11.59
   2 -14  -2  147.24   11.86
  -2  14   2  140.03   10.68
   2 -14  -2  144.13   11.36
  -2  14   1    4.06    1.94
   2 -14  -1    5.75    2.22
  -2 -14   1    4.18    1.63
   2 -14   0    2.64    1.24
  -2  14   0    3.21    1.45
  -2 -14   0    2.20    0.92
  -2  14  -1   49.29    5.92
  -2 -14  -1   44.80    6.21
  -2 -14  -1   51.05    7.18
   2 -14   1   47.73    6.61
   2 -14   2   24.60    4.89
  -2 -14  -2   23.10    4.64
  -2  14  -2   24.71    3.92
  -2 -14  -2   34.46    5.71
  -2 -14  -3    1.44    1.65
  -2  14  -3    1.23    0.83
  -2 -14  -3    1.93    1.46
   2 -14   3    3.66    1.90
  -2 -14  -4   37.56    6.48
  -2  14  -4   30.04    4.40
  -2 -14  -4   27.65    4.82
   2 -14   4   30.13    5.42
  -2 -14  -5   35.99    6.46
   2 -14   5   23.26    4.89
  -2 -14  -5   25.47    4.43
  -2  14  -6   -0.21    0.40
  -2 -14  -6    3.66    1.70
  -2 -14  -6    2.85    1.79
   2 -14   6    2.24    2.00
  -2 -14  -7    2.59    1.42
  -2 -14  -7    2.70    1.52
   2  14   7    0.80    0.93
   2 -14   7    1.38    1.03
  -2  14  -7    1.57    1.03
  -2 -14  -8   11.67    3.38
  -2 -14  -8    7.06    2.43
   2 -14   8   13.02    3.55
   2 -14   9    1.84    1.68
  -2 -14  -9    1.78    1.64
  -2 -14 -10   -1.17    1.62
   2 -14  10    3.81    2.24
   2 -14  11    0.85    1.37
  -2 -14 -11    1.78    1.42
  -2  14 -11    3.10    1.62
  -2  14 -11    1.29    1.14
  -2 -14 -12    4.01    2.24
  -2  14 -12    4.13    2.10
   2 -14  12    4.21    2.43
  -2  14 -13    0.84    1.35
  -2 -14 -13    2.10    1.56
   2 -14  13   -0.30    0.93
  -2  14 -14    2.40    1.97
  -2 -14 -14    4.64    2.33
   2 -14  14    4.49    2.89
  -2 -14 -15    0.90    1.54
   2 -14  15   -0.04    1.47
  -2  14 -15    0.50    1.13
  -2 -14 -16    1.97    1.52
   2 -14  16    0.13    0.70
  -2  14 -16    0.03    1.04
  -2  14 -17    0.39    1.09
   2 -15 -17    0.64    0.94
   2  15 -17   -0.20    1.68
   2 -15 -16    0.60    1.19
   2  15 -16    1.73    1.49
   2 -15 -15    0.33    0.55
   2  15 -15    1.04    1.41
  -2 -15  15    0.90    1.37
   2  15 -15    1.04    2.25
  -2 -15  14   -0.21    0.39
   2 -15 -14   -0.76    1.56
   2  15 -14    0.39    0.68
   2 -15 -13    8.40    2.96
  -2 -15  13    6.60    2.76
   2  15 -13    3.24    2.11
   2 -15 -12    3.84    2.07
  -2 -15  12    2.31    2.02
   2  15 -12    2.15    1.65
   2 -15 -11    0.30    0.89
   2  15 -11    0.52    0.90
  -2 -15  11    2.24    1.60
   2 -15 -10    4.32    2.02
   2  15 -10    7.41    2.48
  -2 -15  10    5.25    2.31
   2 -15  -9    1.25    1.41
  -2 -15   9    0.39    0.83
   2  15  -9    1.25    1.07
   2 -15  -8    1.28    1.22
   2  15  -8    0.00    1.20
   2 -15  -8    0.27    0.70
  -2 -15   8    1.73    1.25
   2 -15  -7   -1.84    1.36
  -2 -15   7   -0.83    0.46
   2 -15  -7    0.39    0.85
   2  15  -7   -1.47    0.69
  -2 -15   6   40.54    6.50
   2 -15  -6   40.61    5.76
   2 -15  -6   43.67    6.44
   2  15  -6   45.54    7.33
  -2 -15   5   82.32    9.05
   2 -15  -5   69.44    8.07
  -2  15   5   74.63    8.11
   2 -15  -5   74.42    8.57
  -2 -15   4    6.83    2.58
   2 -15  -4    4.68    2.06
   2 -15  -4    4.68    2.29
  -2  15   4    5.20    2.35
  -2 -15   3   28.64    5.13
   2 -15  -3   28.84    4.86
   2 -15  -3   28.67    4.98
  -2  15   3   24.91    4.42
   2 -15  -2   21.67    4.36
  -2  15   2   20.59    3.88
  -2 -15   2   19.02    4.30
   2 -15  -1   -0.30    0.73
  -2  15   1   -0.33    0.49
  -2 -15   1    1.17    0.96
  -2  15   0    5.98    1.94
  -2 -15   0    2.74    1.74
   2 -15   0    2.37    1.55
  -2  15  -1    5.98    2.29
  -2 -15  -1    9.66    2.90
   2 -15   1    7.11    2.30
  -2 -15  -1    6.86    2.95
  -2 -15  -2   42.97    6.23
   2 -15   2   44.62    6.69
  -2 -15  -2   44.91    7.00
  -2  15  -2   25.57    4.19
  -2  15  -3    1.97    1.13
  -2 -15  -3    1.46    1.33
   2 -15   3    2.49    1.71
  -2 -15  -3    2.31    1.11
  -2 -15  -4   28.52    5.49
  -2 -15  -4   26.44    4.77
  -2  15  -4   11.74    2.60
   2 -15   4   25.26    5.25
  -2 -15  -5   46.82    7.41
  -2  15  -5   30.29    4.15
  -2 -15  -5   31.16    5.19
   2 -15   5   40.44    6.74
  -2 -15  -6   28.93    6.05
   2 -15   6   18.94    4.73
  -2 -15  -6   18.16    4.03
   2  15   7   28.96    4.84
  -2 -15  -7   33.93    5.48
   2 -15   7   51.79    7.90
  -2 -15  -7   48.09    7.55
  -2 -15  -8    6.41    2.91
  -2 -15  -8    2.32    1.59
   2 -15   8    7.43    3.05
   2 -15   9   13.87    4.47
  -2 -15  -9   10.05    3.22
  -2 -15 -10    3.34    1.63
   2 -15  10    2.53    1.62
  -2  15 -11    3.71    2.33
  -2 -15 -11    4.23    2.35
  -2  15 -11    1.43    1.45
   2 -15  11    4.85    2.64
  -2 -15 -12   -0.53    0.22
  -2  15 -12    0.01    0.45
  -2  15 -13    0.98    1.38
  -2 -15 -13    2.03    1.03
   2 -15  13    1.55    2.18
   2 -15  14    1.72    2.19
  -2 -15 -14    1.95    2.04
   2 -15  15   -0.04    0.77
  -2 -15 -15   -0.94    1.59
   2 -15  16   -0.43    0.99
  -2  15 -16    0.26    1.10
  -2  15 -17    0.36    0.49
   2 -16 -17    1.83    1.61
   2  16 -16    3.21    2.73
   2 -16 -16    3.90    2.28
   2  16 -15   -0.20    1.62
   2  16 -15   -0.15    0.63
  -2 -16  15   -0.67    0.98
   2 -16 -15    0.15    0.73
  -2 -16  14   -0.02    0.92
   2  16 -14    0.83    0.75
   2 -16 -14    1.36    1.61
  -2 -16  13   -0.10    0.38
   2  16 -13   -0.51    0.60
  -2 -16  12    0.53    1.36
   2 -16 -12   -0.06    0.47
   2  16 -12    1.14    1.24
   2 -16 -11    2.52    1.89
   2  16 -11    1.39    1.62
  -2 -16  11    3.68    1.48
   2 -16 -10    1.09    1.28
   2  16 -10   -0.41    0.81
  -2 -16  10   -1.46    1.65
   2 -16  -9    1.68    1.57
   2  16  -9    2.70    2.11
  -2 -16   9    0.22    0.35
   2 -16  -8    2.44    1.44
  -2 -16   8    4.89    2.38
   2  16  -8   10.76    3.73
   2 -16  -8    6.63    2.56
   2 -16  -7    0.30    1.26
   2 -16  -7    0.01    0.35
  -2 -16   7   -0.45    1.11
   2  16  -7    0.39    0.88
  -2 -16   6   11.00    3.19
   2 -16  -6   10.61    2.99
  -2  16   6    8.64    2.63
   2  16  -6   11.97    3.70
   2 -16  -6   13.53    3.80
  -2 -16   5   11.16    3.58
   2 -16  -5    8.06    2.68
   2 -16  -5   10.74    3.33
  -2  16   5    5.14    1.80
  -2  16   4   27.60    4.56
   2 -16  -4   31.90    5.81
  -2 -16   4   27.40    5.32
   2 -16  -4   27.10    4.85
  -2 -16   3    0.75    0.39
  -2  16   3   -0.04    0.72
   2 -16  -3    2.65    2.09
   2 -16  -3    2.18    1.02
  -2  16   2   13.34    2.92
   2 -16  -2   12.32    3.65
  -2 -16   2   14.44    3.69
  -2 -16   1    8.97    2.88
  -2  16   1    8.32    2.45
   2 -16  -1   12.48    3.37
  -2 -16   0   -0.06    0.53
   2 -16   0    0.07    0.19
  -2  16  -1   40.23    5.50
  -2 -16  -1   42.58    6.44
   2 -16   1   47.02    7.21
  -2  16  -1   40.83    5.68
  -2 -16  -2    0.07    1.14
  -2  16  -2    2.04    1.31
   2 -16   2    0.04    0.67
  -2 -16  -2    1.16    1.32
  -2  16  -3    1.16    0.81
   2 -16   3    0.96    0.24
  -2 -16  -3    1.73    1.68
  -2 -16  -3    2.06    0.76
  -2 -16  -4    0.32    0.60
   2 -16   4    0.65    0.94
  -2 -16  -5   10.00    3.46
  -2 -16  -5    8.06    2.96
   2 -16   5   12.39    4.10
  -2 -16  -6   -2.28    1.39
   2 -16   6    0.25    1.85
  -2 -16  -6   -1.25    1.09
  -2 -16  -7    2.76    1.81
  -2 -16  -7    2.59    1.60
   2 -16   7    0.50    0.87
   2 -16   8   13.90    4.53
  -2 -16  -8   12.49    4.02
  -2 -16  -8    4.36    1.92
  -2 -16  -9    5.37    2.25
   2 -16   9    3.00    1.75
   2 -16  10    1.35    1.08
  -2 -16 -10    0.48    1.59
  -2 -16 -11    2.51    1.67
   2 -16  11    1.89    1.73
  -2 -16 -12    0.76    1.67
   2 -16  12   -0.73    0.32
  -2 -16 -13    2.51    2.38
   2 -16  13    0.02    0.64
   2 -16  14    0.08    1.39
  -2 -16 -14   -0.05    0.76
  -2 -16 -15    2.60    2.04
   2 -16  15   -0.11    0.93
   2 -16  16   -0.31    1.28
  -2  16 -16    2.30    2.07
   2 -17 -16    0.16    0.89
   2 -17 -15    0.18    0.41
   2  17 -15   -0.31    0.77
   2  17 -15   -1.59    1.03
  -2 -17  15    0.29    0.93
   2  17 -14   -0.32    0.42
   2 -17 -14    0.01    0.54
  -2 -17  14   -0.12    0.82
   2 -17 -13    2.51    1.81
   2  17 -13   -0.17    0.93
  -2 -17  13    2.78    2.36
   2 -17 -12    0.94    0.75
  -2 -17  12    1.43    2.13
   2  17 -12   -0.11    0.74
  -2 -17  11    1.99    1.69
   2 -17 -11    0.32    0.86
   2  17 -11    3.18    2.15
  -2 -17  10    0.09    1.02
   2 -17 -10    2.04    1.93
   2  17 -10    0.11    0.61
  -2 -17   9    0.17    1.47
   2 -17  -9    1.29    1.39
   2  17  -9    3.99    3.22
   2 -17  -8    2.08    1.41
   2 -17  -8   -0.06    0.61
  -2 -17   8    1.68    1.19
   2  17  -8    2.92    2.12
   2 -17  -7   -1.77    1.59
   2 -17  -7    0.00    0.06
   2  17  -7   -1.32    1.37
  -2 -17   7   -2.08    1.95
   2 -17  -6   -0.73    0.84
   2  17  -6    1.18    1.16
  -2  17   6    0.04    0.38
  -2 -17   6    0.64    0.75
   2 -17  -6   -1.40    0.53
  -2  17   5    9.33    2.77
   2 -17  -5    8.80    2.96
   2 -17  -5   11.47    3.32
  -2 -17   5    9.69    3.38
  -2 -17   4    1.40    1.12
   2 -17  -4    1.99    1.13
  -2  17   4    2.85    1.38
   2 -17  -4    1.93    1.43
   2 -17  -3    1.00    1.29
  -2 -17   3    3.13    2.13
   2 -17  -3    4.17    1.99
  -2  17   3    2.45    1.23
   2 -17  -2    8.46    3.01
  -2  17   2    6.84    2.21
  -2 -17   2    7.71    2.75
  -2  17   1    4.38    1.82
  -2 -17   1    3.55    1.75
   2 -17  -1    3.04    1.47
  -2 -17   0    4.57    2.22
   2 -17   0    4.66    2.01
  -2  17   0    3.38    1.62
  -2 -17  -1    1.23    0.88
  -2  17  -1    1.34    0.35
  -2  17  -1    1.61    1.22
   2 -17   1    0.49    1.30
  -2 -17  -2    6.59    2.98
   2 -17   2    5.27    2.63
  -2 -17  -2    4.84    2.49
   2 -17   3    7.68    3.27
  -2 -17  -3    5.02    2.22
  -2 -17  -3    6.74    2.93
  -2 -17  -4    0.94    1.27
   2 -17   4    3.13    2.17
  -2 -17  -4    2.78    1.77
  -2 -17  -5    4.16    2.53
  -2 -17  -5    4.11    2.27
   2 -17   5    5.24    2.67
  -2 -17  -6   -0.68    1.56
   2 -17   6    2.60    2.05
  -2 -17  -6    0.10    1.19
  -2 -17  -7    5.83    2.37
   2 -17   7   15.48    4.76
  -2 -17  -7   17.31    5.12
  -2 -17  -8    4.46    2.64
  -2 -17  -8    1.14    1.22
   2 -17   8    6.02    3.18
  -2 -17  -9   -0.93    1.35
   2 -17   9   -0.71    0.83
  -2 -17 -10   -0.11    1.30
   2 -17  10   -0.51    0.75
  -2 -17 -11    1.42    1.47
   2 -17  11    3.21    2.17
  -2 -17 -12   -0.29    1.33
   2 -17  12    0.45    0.59
  -2 -17 -13    0.57    1.01
   2 -17  13    4.05    2.85
  -2 -17 -14   -0.19    1.52
   2 -17  14    1.40    1.97
   2 -17  15    0.42    1.38
   2 -17  16    0.92    1.85
   2 -18 -15    1.12    1.41
  -2 -18  15    0.05    0.16
   2  18 -15    0.71    0.51
   2  18 -15   -0.43    1.68
  -2 -18  14    1.28    1.15
   2  18 -14   -2.15    2.00
   2 -18 -13    0.89    0.62
  -2 -18  13    1.13    1.35
   2  18 -13    1.16    1.07
   2  18 -12    4.35    3.22
   2 -18 -12    2.52    1.85
  -2 -18  12    4.89    2.62
  -2 -18  11    0.12    0.37
   2  18 -11   -0.90    0.66
   2 -18 -11   -0.85    1.01
   2 -18 -10    2.25    1.72
  -2 -18  10    2.85    2.07
   2  18 -10    1.22    1.47
   2 -18  -9    1.59    1.48
   2  18  -9   -0.28    0.55
  -2 -18   9    1.44    1.56
  -2 -18   8    1.50    1.45
   2  18  -8    1.49    0.96
   2 -18  -8    1.88    1.83
   2 -18  -8    0.15    0.68
   2 -18  -7    7.15    3.09
   2  18  -7    7.21    2.92
  -2  18   7    4.62    2.17
   2 -18  -7    3.16    1.74
  -2 -18   7    8.05    3.27
   2 -18  -6    2.76    1.57
  -2 -18   6    6.16    2.64
  -2  18   6    4.78    2.44
   2  18  -6    9.25    4.06
   2 -18  -6    5.57    2.55
   2 -18  -5    5.60    2.44
  -2  18   5    5.69    2.23
   2 -18  -5    6.45    2.64
  -2 -18   5    6.50    3.22
   2 -18  -4    0.05    0.55
  -2 -18   4    0.24    0.12
  -2  18   4    0.33    0.48
  -2  18   3    2.05    1.71
  -2 -18   3    3.80    2.12
   2 -18  -3    2.21    1.45
  -2  18   2    2.46    1.43
  -2 -18   2    1.50    0.50
  -2 -18   1    1.55    1.34
   2 -18  -1    0.67    1.57
  -2  18   1   -0.08    0.17
  -2  18   0    1.40    1.04
   2 -18   0    0.11    1.36
  -2 -18   0    2.90    2.04
  -2 -18  -1    4.72    2.41
  -2  18  -1    2.20    1.65
   2 -18   1    2.02    1.64
   2 -18   2    1.43    1.39
  -2 -18  -2    0.89    0.67
  -2 -18  -2    1.83    1.46
  -2 -18  -3   -1.18    0.99
   2 -18   3   -2.09    1.59
  -2 -18  -3   -0.94    1.08
  -2 -18  -4   -0.82    1.46
  -2 -18  -4   -0.09    0.86
   2 -18   4    0.68    0.89
  -2 -18  -5    0.44    1.23
  -2 -18  -5    1.03    0.94
   2 -18   5    1.54    1.27
  -2 -18  -6    3.26    2.01
   2 -18   6    4.42    2.73
  -2 -18  -6    0.44    0.73
  -2 -18  -7   11.58    4.21
  -2 -18  -7    2.68    1.49
   2 -18   7    9.83    4.21
  -2 -18  -8    0.03    0.06
  -2 -18  -8    0.96    0.73
   2 -18   8    1.65    1.02
  -2 -18  -9    4.94    2.68
  -2 -18  -9    0.62    0.84
   2 -18   9    6.63    3.39
  -2 -18 -10    0.30    0.64
   2 -18  10   -2.02    2.34
  -2 -18 -11    1.71    1.70
   2 -18  11    0.96    0.47
  -2 -18 -12    0.68    0.14
   2 -18  12    2.17    2.11
  -2 -18 -13   -0.95    1.79
   2 -18  13    0.12    1.25
   2 -18  14   -0.47    1.40
   2 -18  15    2.45    2.34
   2  19 -15    1.03    0.68
  -2 -19  15    0.45    0.22
   2 -19 -15   -0.56    1.17
  -2 -19  14   -0.29    0.82
   2 -19 -14   -1.88    1.56
   2  19 -14   -1.57    0.40
   2 -19 -13   -0.18    0.63
   2  19 -13    0.71    1.71
  -2 -19  13    0.95    1.12
   2 -19 -12    0.61    1.26
  -2 -19  12   -0.07    0.67
   2  19 -12    0.75    0.92
   2 -19 -11    0.36    1.38
   2  19 -11    2.81    2.29
  -2 -19  11    0.96    1.53
   2 -19 -10    0.14    0.23
  -2 -19  10    0.77    1.88
   2  19 -10    0.84    1.37
   2 -19  -9    1.53    0.36
   2  19  -9    1.89    1.05
  -2 -19   9    1.81    1.57
   2 -19  -8    0.31    0.24
  -2  19   8   -0.58    0.60
   2  19  -8    1.15    1.66
  -2 -19   7    1.29    1.67
   2  19  -7    2.04    2.16
  -2  19   7    2.21    1.89
   2 -19  -7    0.78    0.83
   2 -19  -7    0.55    1.48
   2 -19  -6    0.32    0.91
   2 -19  -6    2.04    1.28
   2  19  -6    1.47    0.98
  -2 -19   6    1.79    1.31
  -2  19   6    2.44    1.85
   2 -19  -5    0.02    0.45
  -2 -19   5   -0.88    0.54
   2 -19  -5    0.26    0.86
  -2  19   5   -0.91    1.42
   2 -19  -4    2.75    1.70
  -2 -19   4    1.97    2.00
  -2  19   4    1.41    0.94
   2 -19  -4    4.90    2.55
   2 -19  -3    8.42    3.18
  -2 -19   3    8.11    2.92
  -2  19   3    7.19    2.86
  -2 -19   2    1.05    0.57
  -2  19   2    0.05    0.49
   2 -19  -1   -0.07    0.61
  -2  19   1    0.50    0.46
  -2 -19   1    2.23    2.01
  -2 -19   0   -0.40    1.47
  -2  19   0    0.61    0.26
   2 -19   0   -1.01    1.19
  -2 -19  -1    1.11    1.34
   2 -19   1   -1.09    1.16
  -2 -19  -2    3.75    2.09
   2 -19   2   -0.97    1.12
  -2 -19  -3    0.77    1.33
   2 -19   3    2.80    1.86
  -2 -19  -3    4.11    2.77
  -2 -19  -4    2.53    2.13
   2 -19   4    0.15    0.87
  -2 -19  -4   -2.83    2.49
  -2 -19  -5    1.53    1.14
  -2 -19  -5    3.39    1.74
   2 -19   5    0.52    1.59
   2 -19   6    4.47    2.86
  -2 -19  -6    0.08    0.76
  -2 -19  -6    2.03    1.76
  -2 -19  -7   -0.62    0.80
   2 -19   7   -1.00    1.12
  -2 -19  -8    2.26    1.65
  -2 -19  -8    0.22    0.27
   2 -19   8    2.18    1.95
   2 -19   9    0.00    1.14
  -2 -19  -9    0.87    0.88
   2 -19  10    1.71    4.25
  -2 -19 -10    1.04    1.70
  -2 -19 -11    0.64    0.47
   2 -19  11   -0.31    1.05
  -2 -19 -12   -2.21    1.43
   2 -19  12    3.50    2.88
   2 -19  13    0.37    1.60
   2 -19  14   -0.96    1.62
  -2 -20  15    1.07    1.12
   2 -20 -14    0.11    0.66
   2  20 -14   -0.61    0.37
   2 -20 -13   -0.40    0.26
  -2 -20  13    0.55    0.78
   2  20 -13    0.75    1.56
  -2 -20  12    2.07    1.97
   2  20 -12    0.66    0.50
   2 -20 -12    3.50    2.54
   2 -20 -11   -0.28    1.35
  -2 -20  11    1.23    1.46
   2  20 -11    1.39    1.51
   2 -20 -10    1.44    0.73
  -2 -20  10    1.39    2.13
   2  20 -10    2.37    2.21
  -2  20   9   -0.65    0.60
   2 -20  -9    0.83    1.32
  -2 -20   9    0.55    0.40
   2 -20  -8    0.31    1.51
  -2 -20   8    0.54    0.72
  -2  20   8   -0.50    0.84
   2  20  -8    0.26    1.28
  -2  20   7   -0.08    0.72
  -2 -20   7   -0.35    0.86
   2 -20  -7    0.04    0.23
   2 -20  -7   -0.90    1.40
   2 -20  -6    0.26    0.11
  -2 -20   6    0.82    1.07
   2 -20  -6    0.80    1.47
  -2  20   6   -0.43    1.13
   2  20  -6    1.01    1.06
   2 -20  -5    0.09    0.20
  -2 -20   5    1.27    1.11
   2 -20  -5   -0.40    1.58
  -2  20   5    0.69    1.04
   2 -20  -4    8.79    3.24
  -2 -20   4    9.73    3.68
  -2  20   4    6.81    2.67
  -2 -20   3    2.62    1.91
   2 -20  -3    2.88    1.94
  -2  20   3    1.76    1.02
  -2 -20   2    0.64    0.98
  -2  20   2    1.45    0.96
   2 -20  -2    2.39    1.78
   2 -20  -1   -0.23    0.40
  -2 -20   1   -1.08    1.40
   2 -20   0    1.59    1.85
  -2 -20   0    2.36    1.77
  -2 -20  -1    6.78    2.96
   2 -20   1    6.32    2.74
   2 -20   2    0.25    0.43
  -2 -20  -2   -1.07    0.96
   2 -20   3    0.25    0.35
  -2 -20  -3    1.78    1.04
  -2 -20  -4   -1.12    1.24
   2 -20   4    0.39    0.47
  -2 -20  -4    1.47    1.75
  -2 -20  -5    1.85    2.00
  -2 -20  -5    0.50    1.48
   2 -20   5    0.47    1.49
   2 -20   6    2.51    1.93
  -2 -20  -6    6.40    2.59
  -2 -20  -6    1.46    1.80
  -2 -20  -7    0.36    0.61
   2 -20   7    1.63    1.11
  -2 -20  -7    3.13    2.34
  -2 -20  -8   -0.27    1.23
  -2 -20  -8   -0.33    0.60
  -2 -20  -9   -0.91    0.84
   2 -20   9   -0.73    1.77
  -2 -20 -10   -1.50    1.23
   2 -20  10   -0.91    1.23
   2 -20  11   -0.54    1.52
  -2 -20 -11   -0.22    1.50
   2 -20  12    1.08    1.64
   2 -20  13    1.69    2.49
   2 -21 -13    0.01    0.40
  -2 -21  13   -0.64    0.96
   2 -21 -12    2.65    2.28
   2  21 -12    1.66    2.03
  -2 -21  12    1.78    1.65
   2 -21 -11   -0.26    0.54
  -2  21  11    0.57    1.35
  -2 -21  11    1.28    1.40
   2  21 -11    0.92    1.11
  -2 -21  10   -0.35    1.48
  -2  21  10    1.04    1.45
   2  21 -10    1.00    1.20
   2 -21 -10    2.01    2.11
   2  21  -9   -3.00    2.09
  -2 -21   9    3.26    2.25
  -2  21   9    0.42    0.85
   2 -21  -9   -0.11    1.37
  -2 -21   8    1.45    1.60
  -2  21   8   -0.46    0.95
   2  21  -8    2.69    2.47
   2 -21  -8    0.28    1.11
  -2  21   7   -1.11    1.07
   2  21  -7   -1.15    1.76
  -2 -21   7    0.40    0.69
   2 -21  -7    0.22    0.39
   2 -21  -7   -1.02    1.39
   2 -21  -6   -0.63    0.97
  -2  21   6   -0.26    0.88
   2  21  -6   -1.31    1.56
  -2 -21   6    0.11    1.13
   2 -21  -6   -1.08    0.63
  -2 -21   5    1.77    1.39
  -2  21   5    1.40    1.35
   2 -21  -5    0.09    0.52
  -2  21   4   -0.44    0.75
  -2 -21   4    0.11    1.62
   2 -21  -4   -0.15    0.72
   2 -21  -3    0.90    0.67
  -2 -21   3   -0.83    1.52
   2 -21  -2    1.11    0.82
  -2 -21   2    0.08    1.14
  -2 -21   1    1.07    1.13
   2 -21  -1    2.26    1.55
  -2 -21   0    7.56    3.47
   2 -21   0    5.81    2.93
   2 -21   1    2.97    2.18
  -2 -21  -1    2.84    2.22
   2 -21   2    3.08    2.68
  -2 -21  -2    3.08    2.17
  -2 -21  -3    2.82    2.01
   2 -21   3    1.31    2.19
  -2 -21  -4    2.23    1.79
   2 -21   4   -0.32    0.98
  -2 -21  -4    1.33    0.57
  -2 -21  -5    1.31    1.15
  -2 -21  -5    1.66    1.60
   2 -21   5    3.24    2.93
   2 -21   6    1.49    1.86
  -2 -21  -6    0.27    0.75
  -2 -21  -6    2.75    2.06
  -2 -21  -7    0.16    0.54
   2 -21   7   -3.09    3.15
  -2 -21  -7    0.11    1.60
  -2 -21  -8    0.65    1.00
   2 -21   8    1.40    1.83
  -2 -21  -8    0.56    0.80
  -2 -21  -9   -0.69    1.39
   2 -21   9    3.10    3.06
  -2 -21 -10    1.07    1.59
   2 -21  10    0.70    1.61
   2 -21  11    0.92    1.64
   2 -22 -12   -0.26    0.94
  -2  22  12    0.72    0.75
  -2 -22  11    0.49    0.82
  -2  22  11    0.29    1.17
   2 -22 -11   -2.85    1.99
   2  22 -11   -1.21    1.08
   2  22 -10    0.18    0.50
  -2 -22  10   -0.91    1.25
  -2  22  10    1.28    1.37
   2 -22 -10   -1.47    1.75
  -2  22   9   -1.62    1.37
  -2 -22   9    0.65    1.56
   2  22  -9   -1.89    1.93
   2 -22  -9    0.01    0.78
   2  22  -8    0.37    1.40
  -2 -22   8    0.88    1.62
  -2  22   8   -0.17    0.36
   2 -22  -8   -0.78    1.70
  -2  22   7    0.39    0.52
  -2 -22   7   -0.54    1.58
   2 -22  -7    3.01    1.86
   2  22  -7   -0.38    1.15
  -2 -22   6   -0.14    1.18
  -2  22   6   -0.42    0.81
   2 -22  -6    0.03    0.32
   2  22  -6   -1.81    1.22
   2 -22  -6    0.20    0.90
  -2 -22   5   -0.37    1.04
   2 -22  -5    1.04    1.08
   2  22  -5   -1.43    2.60
   2 -22  -4    0.95    0.88
  -2 -22   4    0.21    1.95
   2 -22  -3   -0.43    1.34
  -2 -22   3    0.82    1.56
  -2 -22   2    1.24    2.19
   2 -22  -2    0.28    0.93
  -2 -22   1    1.88    2.21
   2 -22  -1   -0.67    1.24
  -2 -22   0    2.88    2.49
   2 -22   0    0.20    0.72
  -2 -22  -1    1.19    1.39
   2 -22   1   -0.53    1.31
  -2 -22  -2    1.77    1.58
   2 -22   2    1.78    2.50
   2 -22   3    4.56    2.96
  -2 -22  -3    2.29    1.72
  -2 -22  -4   -0.59    1.01
   2 -22   4   -1.02    2.14
  -2 -22  -5    0.33    0.47
   2 -22   5    1.12    1.68
  -2 -22  -5   -0.37    1.39
  -2 -22  -6    0.10    0.64
  -2 -22  -6    3.70    2.67
   2 -22   6    3.97    3.37
  -2 -22  -7    0.78    1.33
   2 -22   7    2.13    2.05
  -2 -22  -7   -1.18    1.50
   2 -22   8   -1.83    2.04
  -2 -22  -8    0.31    0.96
   2 -22   9   -1.29    1.77
  -2 -22  -9   -1.40    1.95
  -2  23  11    1.36    1.51
  -2  23  10    0.06    0.67
   2 -23 -10    0.80    1.01
  -2 -23   9    0.13    0.95
  -2  23   9   -0.17    0.76
   2  23  -9   -2.48    2.25
   2 -23  -9   -1.07    1.03
  -2 -23   8    0.18    0.84
   2  23  -8    1.36    2.04
   2 -23  -8    0.64    1.65
   2 -23  -7    0.32    1.28
  -2 -23   7   -0.50    1.26
   2  23  -7   -1.21    1.04
   2 -23  -6    0.50    0.80
  -2 -23   6    0.28    0.84
   2 -23  -5    0.76    1.20
  -2 -23   5   -1.09    1.55
   2  23  -5    1.87    2.22
   2 -23  -4    0.03    0.75
  -2 -23   4   -0.55    0.72
  -2 -23   3    2.51    2.50
   2 -23  -3    1.14    1.24
   2 -23  -2    0.00    1.03
  -2 -23   2   -1.06    1.09
  -2 -23   1    1.73    1.92
   2 -23  -1   -0.54    1.25
   2 -23   0    4.11    2.40
  -2 -23   0    1.05    1.19
  -2 -23  -1    0.37    1.51
   2 -23   1    5.10    3.05
   2 -23   2   -0.77    1.32
  -2 -23  -2    1.43    1.46
  -2 -23  -3    0.57    1.20
   2 -23   3    3.37    2.40
  -2 -23  -4   -0.33    0.73
   2 -23   4    1.20    2.12
  -2 -23  -5    0.05    0.32
   2 -23   5    2.06    2.79
  -2 -23  -6    0.99    1.07
   2 -23   6   -0.07    1.58
  -2 -23  -6   -1.06    1.82
  -2 -23  -7    0.73    1.14
  -2 -23  -7    1.97    2.16
   2 -23   7   -0.46    1.38
   2 -24  -9   -1.31    1.40
   2 -24  -8   -0.58    0.92
  -2 -24   6    1.05    0.99
   2  24  -6   -0.88    1.85
  -2 -24   5   -1.66    1.92
   2 -24  -5    0.40    0.31
   2  24  -5   -2.17    2.53
   2 -24  -4   -1.14    1.26
  -2 -24   4    3.76    2.40
  -2 -24   3    1.82    2.07
   2 -24  -3   -0.33    0.68
   2 -24  -2   -0.64    0.97
  -2 -24   2    1.73    2.09
  -2 -24   1   -1.16    1.75
   2 -24  -1   -0.54    1.26
   2 -24   0    0.38    0.93
  -2 -24   0   -0.99    1.36
   2 -24   1    1.59    1.51
  -2 -24  -1   -0.46    0.82
  -2 -24  -2   -0.63    0.92
   2 -24   2    0.91    1.09
  -2 -24  -3   -1.26    1.36
   2 -24   3    0.79    1.23
  -2 -24  -4    0.08    1.03
   2 -24   4   -2.27    1.96
  -2 -24  -5   -0.75    0.38
  -2 -24  -6    2.19    1.90
  -2 -24  -7   -0.07    0.49
   2 -25  -5    1.43    1.60
   2 -25  -4    0.06    0.86
   2 -25  -3    1.73    1.75
   2 -25  -2    0.22    0.37
  -2 -25   1    0.00    0.55
   2 -25  -1    0.48    1.34
   2 -25   0    0.11    0.36
  -2 -25   0    0.29    0.28
  -2 -25  -1   -0.81    1.35
   2 -25   1   -0.30    0.44
  -2 -25  -2    0.21    0.37
  -2 -25  -3    0.13    0.45
  -2 -25  -4    0.56    1.58
  -2 -25  -5    0.21    0.42
  -2 -25  -6   -0.10    0.45
   3   0 -21    1.81    2.02
   3   0 -20   -0.46    1.04
   3   0 -19    5.93    2.85
   3   0 -18    1.48    1.91
   3   0 -17    4.33    2.43
   3   0 -17    2.02    1.31
   3   0 -16   -0.79    0.86
   3   0 -16    1.93    1.76
   3   0 -15   -0.61    0.75
   3   0 -15    0.54    1.01
   3   0 -14    0.05    0.93
   3   0 -14    0.30    0.79
   3   0 -13    3.15    1.04
   3   0 -13    3.32    1.52
   3   0 -13    3.64    1.85
   3   0 -12   -0.30    0.50
   3   0 -12   -1.07    1.18
   3   0 -12   -0.24    1.06
   3   0 -11    8.45    2.39
   3   0 -11    6.04    1.93
   3   0 -11    6.88    1.98
   3   0 -10    0.61    1.11
   3   0 -10   -0.44    0.42
   3   0  -9   69.64    6.38
   3   0  -9   60.55    5.38
   3   0  -8   -0.52    0.79
   3   0  -8    0.28    0.70
   3   0  -7  360.46   19.01
   3   0  -7  409.23   18.35
   3   0  -6   -0.86    0.73
   3   0  -6   -0.31    0.94
   3   0  -5   92.35    6.54
   3   0  -5   93.96    6.37
  -3   0   5   94.47    6.31
   3   0  -4    0.14    0.72
  -3   0   4    1.56    0.74
   3   0  -4    0.60    0.73
   3   0  -3  465.16   21.02
  -3   0   3  455.09   20.19
   3   0  -2    1.21    1.04
  -3   0   2   -0.06    0.51
   3   0  -1  431.32   16.15
  -3   0   1  402.01   15.49
  -3   0   0    0.19    0.23
  -3   0   0   -1.09    0.76
   3   0   0    0.40    0.73
  -3   0   0    0.32    0.28
   3   0   0    0.41    0.33
   3   0   1    0.73    0.59
  -3   0  -1    0.80    0.27
  -3   0  -1    0.82    0.28
   3   0   1    0.21    0.06
  -3   0  -1    0.98    0.83
   3   0   1    1.57    1.06
  -3   0  -2   -0.98    0.58
   3   0   2   -0.28    0.30
  -3   0  -3   42.51    2.10
  -3   0  -3   38.82    4.11
   3   0   3   39.87    2.81
  -3   0  -3   47.07    3.80
  -3   0  -4    0.03    0.32
  -3   0  -4    0.00    0.30
  -3   0  -4    0.27    0.35
  -3   0  -4   -0.21    0.17
  -3   0  -5    9.52    1.37
  -3   0  -5   12.53    2.64
  -3   0  -5   12.69    2.19
  -3   0  -5   11.16    2.64
  -3   0  -6   -0.97    0.83
  -3   0  -6    0.19    0.20
  -3   0  -6    0.37    0.57
  -3   0  -6    0.15    0.53
  -3   0  -7  182.60   11.97
  -3   0  -7  167.55   10.76
  -3   0  -7  180.86   12.25
  -3   0  -7  142.85    8.44
  -3   0  -8    0.27    0.48
  -3   0  -8    1.45    0.77
  -3   0  -8    0.46    0.48
  -3   0  -8   -0.08    0.61
  -3   0  -9   13.42    3.31
  -3   0  -9    9.98    1.92
  -3   0  -9    9.01    2.48
  -3   0  -9   11.82    2.98
  -3   0 -10   -0.64    0.54
  -3   0 -10   -1.92    1.18
  -3   0 -10    0.84    1.42
  -3   0 -10    1.91    2.01
  -3   0 -11    0.47    0.61
  -3   0 -11    0.63    0.67
  -3   0 -11   -0.48    0.11
  -3   0 -12    0.03    0.92
  -3   0 -12   -0.68    0.98
  -3   0 -13    7.26    2.69
  -3   0 -13    6.71    2.59
  -3   0 -14    4.24    2.81
  -3   0 -14    0.51    0.15
  -3   0 -15    1.23    1.82
  -3   0 -16   -0.37    0.93
  -3   0 -17    6.27    2.89
  -3   0 -18    1.20    1.56
  -3   0 -19   -0.34    0.92
   3  -1 -21    0.53    0.80
   3   1 -21    0.24    0.39
   3   1 -20    3.57    2.42
   3  -1 -20   -0.90    0.89
   3  -1 -19    0.06    1.26
   3   1 -19    1.72    0.72
   3  -1 -18    0.02    0.67
   3   1 -18    1.45    1.43
   3  -1 -17    0.55    0.50
   3  -1 -17    1.38    1.02
   3   1 -17    3.31    1.58
   3   1 -17    1.15    0.84
   3   1 -16    1.73    1.18
   3   1 -16    0.98    0.99
   3  -1 -16    0.33    0.23
   3  -1 -16    0.95    0.84
   3   1 -16    1.57    1.27
   3   1 -15    9.30    3.19
   3   1 -15    4.47    1.67
   3  -1 -15    4.21    1.55
   3  -1 -15    8.80    2.94
   3   1 -15    5.93    2.23
   3  -1 -14   -0.42    0.74
   3   1 -14   -0.85    0.83
   3   1 -14   -0.11    0.78
   3  -1 -14    0.71    0.70
   3   1 -14    0.22    0.53
   3   1 -13   12.62    3.21
   3  -1 -13   13.19    3.02
   3   1 -13   15.54    3.54
   3  -1 -13   15.72    3.50
   3   1 -13    9.84    2.42
   3  -1 -12    0.22    0.27
   3   1 -12   -0.22    1.09
   3  -1 -12   -0.13    0.67
   3  -1 -12   -0.74    0.44
   3   1 -12   -0.59    0.83
   3  -1 -11    4.84    1.21
   3  -1 -11   15.04    2.80
   3   1 -11   15.46    2.81
   3  -1 -11   15.75    3.21
   3   1 -11   15.89    3.23
   3  -1 -10    0.34    0.56
   3   1 -10    0.76    0.84
   3  -1 -10    1.77    1.28
   3  -1 -10    1.36    0.65
   3   1  -9   44.86    5.02
   3  -1  -9   40.93    4.63
   3  -1  -9   35.49    3.35
   3  -1  -9   37.20    4.26
   3  -1  -8   19.27    2.35
   3  -1  -8    9.23    1.28
   3   1  -8   17.71    2.99
   3  -1  -8   17.84    2.86
   3  -1  -8   20.42    3.03
   3  -1  -7  398.93   15.39
   3  -1  -7  381.77   16.26
   3   1  -7  382.31   17.08
   3  -1  -7  377.44   16.69
   3  -1  -6    0.63    0.41
   3   1  -6    1.22    1.08
   3  -1  -6    2.04    0.70
   3  -1  -6    3.62    1.11
  -3  -1   5   16.47    2.25
   3  -1  -5   20.10    2.49
   3   1  -5   22.24    2.81
   3   1  -5   19.55    2.65
   3  -1  -5   16.18    2.65
  -3   1   5   19.34    2.67
  -3   1   4   23.25    2.83
   3  -1  -4   22.42    2.67
   3   1  -4   25.44    3.15
   3   1  -4   22.21    2.56
  -3  -1   4   23.45    2.62
   3  -1  -4   18.63    2.66
   3  -1  -3    2.04    0.97
   3   1  -3    3.16    1.11
   3   1  -3    1.73    0.64
  -3  -1   3    2.05    0.64
   3  -1  -3    3.42    1.15
  -3   1   3    2.98    1.10
  -3  -1   2   13.42    1.98
   3   1  -2   11.31    1.52
  -3   1   2   13.19    2.05
   3   1  -2   12.93    2.21
   3  -1  -2    9.99    1.71
   3  -1  -2   16.56    2.32
  -3   1   1    0.54    0.83
   3   1  -1    0.20    0.37
   3   1  -1    0.19    0.15
  -3  -1   1    0.69    0.72
  -3   1   1    0.41    0.58
   3   1  -1    1.28    0.75
   3  -1  -1    1.22    0.79
   3  -1  -1    1.46    0.66
  -3  -1   1   -0.08    0.08
   3   1   0  286.72   13.40
  -3  -1   0  311.79   10.87
  -3   1   0  324.69   14.01
  -3  -1   0  304.14   13.17
   3   1   1   58.53    5.19
  -3   1  -1   53.83    2.83
  -3  -1  -1   60.70    4.95
   3  -1   1   57.23    3.99
  -3  -1  -1   63.29    3.60
  -3   1  -1   59.76    5.09
   3   1   2   65.84    5.85
  -3   1  -2   52.03    3.69
   3  -1   2   50.31    3.86
  -3  -1  -2   47.33    4.52
  -3   1  -2   58.13    5.38
  -3  -1  -2   66.99    4.48
  -3   1  -3  179.61    7.97
  -3  -1  -3  177.01    9.47
  -3   1  -3  161.07    9.17
  -3  -1  -3  184.82    8.49
  -3  -1  -4    1.00    1.03
  -3   1  -4    1.98    0.86
   3   1   4    0.43    0.25
  -3  -1  -4    1.51    0.99
  -3   1  -4    1.10    0.95
  -3  -1  -4    0.67    0.52
  -3   1  -5  199.71    7.08
  -3  -1  -5  227.32   11.23
  -3   1  -5  213.86    9.83
  -3  -1  -5  224.72   11.03
  -3   1  -5  219.98   11.11
  -3  -1  -5  235.19   10.75
  -3  -1  -6   91.35    7.93
  -3   1  -6   90.74    7.89
  -3   1  -6   84.86    5.82
  -3  -1  -6   91.65    7.73
  -3   1  -6   87.75    7.15
  -3  -1  -6   82.67    7.17
  -3   1  -6   93.31    8.07
  -3  -1  -7    3.89    1.46
  -3  -1  -7    5.23    2.18
  -3   1  -7    4.59    1.92
  -3  -1  -7    5.80    2.03
  -3   1  -7    4.93    1.26
  -3   1  -7    5.51    1.69
  -3   1  -7    6.37    2.10
  -3  -1  -8    4.27    1.88
  -3   1  -8    5.38    1.55
  -3  -1  -8    2.58    1.15
  -3   1  -8    3.48    1.30
  -3   1  -8    6.85    2.15
  -3  -1  -8    3.65    1.45
  -3   1  -8    4.03    1.67
  -3   1  -9    2.12    0.93
  -3   1  -9    3.29    1.72
  -3  -1  -9    0.06    0.62
  -3   1  -9    1.96    1.22
  -3  -1  -9    3.05    1.77
  -3  -1  -9    2.93    1.60
  -3   1  -9    1.82    0.55
  -3  -1 -10    6.89    2.34
  -3   1 -10    3.64    1.29
  -3   1 -10    5.38    2.09
  -3   1 -10    5.41    2.43
  -3   1 -10    8.98    2.50
  -3  -1 -10    5.88    2.01
  -3  -1 -10   10.21    3.02
  -3   1 -11   21.06    3.44
  -3   1 -11   42.67    5.83
  -3   1 -11   40.81    5.96
  -3  -1 -11   42.09    6.24
  -3   1 -11   49.27    6.70
  -3  -1 -11   43.35    6.08
  -3  -1 -12    1.38    1.30
  -3   1 -12    0.99    0.83
  -3   1 -12   -0.17    0.48
  -3   1 -12   -0.34    0.57
  -3  -1 -12    0.60    0.79
  -3   1 -12   -0.62    0.39
  -3  -1 -13   25.09    5.16
  -3   1 -13   12.97    2.86
  -3  -1 -13   34.71    6.41
  -3   1 -13   33.00    5.94
  -3   1 -13   23.47    4.64
  -3   1 -14    1.52    1.03
  -3   1 -14    0.59    0.33
  -3  -1 -14    3.78    1.67
  -3   1 -14    5.64    2.78
  -3  -1 -15    1.41    1.26
  -3   1 -15    1.19    1.45
  -3  -1 -16    0.72    0.48
  -3   1 -16    4.82    2.70
  -3   1 -17    0.88    1.51
  -3  -1 -17   -3.63    2.27
  -3  -1 -18   -2.72    2.02
  -3   1 -18    0.21    0.38
  -3   1 -19   -0.10    0.55
  -3  -1 -19   -0.10    0.46
   3  -2 -21    0.99    1.25
   3   2 -21    0.80    0.92
   3  -2 -20    2.42    1.71
   3   2 -20    0.91    1.99
   3   2 -19    6.40    3.17
   3  -2 -19    2.60    2.34
   3   2 -18    2.58    2.04
   3  -2 -18    0.65    0.48
   3   2 -17    1.93    1.97
   3   2 -17    6.28    2.94
   3  -2 -17    2.29    1.60
   3   2 -17    1.32    1.02
   3   2 -16   -1.16    1.08
   3  -2 -16    0.44    0.61
   3   2 -16    0.22    0.50
   3  -2 -16   -0.18    1.24
   3   2 -16    0.79    1.71
   3  -2 -15    0.11    0.96
   3  -2 -15    4.33    2.15
   3   2 -15    1.61    0.80
   3   2 -15    3.30    1.75
   3   2 -15    2.27    1.51
   3  -2 -14    9.81    2.59
   3   2 -14   13.22    3.41
   3   2 -14    6.34    1.89
   3  -2 -14   12.97    3.22
   3  -2 -13   10.86    2.85
   3  -2 -13    8.89    2.41
   3   2 -13    7.98    2.29
   3   2 -13    6.49    1.88
   3  -2 -12    2.89    0.82
   3   2 -12    8.32    2.45
   3  -2 -12    8.57    2.35
   3  -2 -12    8.20    2.33
   3  -2 -11    0.48    0.32
   3   2 -11    2.30    0.81
   3  -2 -11    2.57    0.92
   3  -2 -11    3.03    1.49
   3  -2 -10    4.54    1.07
   3  -2 -10    9.88    2.25
  -3  -2  10    9.16    1.47
   3   2 -10    9.43    2.08
   3  -2 -10   10.56    2.48
   3  -2  -9  123.50    8.79
   3  -2  -9  109.15    6.47
   3   2  -9  136.02    9.62
   3  -2  -9  124.84    8.82
   3  -2  -8  162.68    9.60
   3   2  -8  179.50   10.57
   3  -2  -8  165.86    9.44
   3  -2  -8  145.26    7.21
  -3  -2   8  143.38    7.13
   3   2  -7  131.04    8.56
   3  -2  -7  127.60    7.64
   3  -2  -7  123.48    8.02
   3  -2  -7  114.66    6.24
   3   2  -6    7.39    1.82
  -3  -2   6    7.14    1.43
   3  -2  -6    9.62    1.66
   3  -2  -6    7.13    1.38
   3  -2  -6    7.15    1.53
   3  -2  -5   39.14    3.60
   3  -2  -5   41.26    3.57
  -3   2   5   41.95    4.24
  -3  -2   5   44.24    3.66
   3  -2  -5   37.90    4.03
   3   2  -5   43.43    4.36
  -3   2   4    8.64    1.76
   3  -2  -4   12.27    2.00
  -3  -2   4    9.28    1.50
   3   2  -4   10.76    1.79
   3  -2  -4   10.47    1.92
   3  -2  -4   10.80    1.44
   3  -2  -3  282.23   14.27
   3   2  -3  274.44   13.43
   3  -2  -3  273.91   14.16
   3   2  -3  305.98   14.83
  -3  -2   3  286.39   13.40
  -3   2   3  267.08   13.96
   3  -2  -3  284.26   12.11
   3   2  -2   33.69    2.98
   3   2  -2   40.55    4.04
   3  -2  -2   34.92    3.67
  -3   2   2   33.41    3.56
  -3  -2   2   35.82    3.38
   3   2  -1  128.63    5.34
   3   2  -1  148.50    7.93
   3  -2  -1  143.24    7.36
  -3  -2   1  146.42    7.25
  -3   2   1  145.03    7.68
   3   2   0  213.64    8.27
   3  -2   0  231.42   10.58
   3   2   0  242.69   11.83
  -3  -2   0  238.77    9.53
  -3  -2   0  249.59   11.35
  -3   2   0  228.25   11.45
  -3  -2  -1    2.28    0.85
  -3   2  -1    3.49    0.91
  -3  -2  -1    4.03    0.79
  -3   2  -1    2.93    0.56
   3   2   1    3.22    1.02
  -3  -2  -2    1.66    0.55
  -3  -2  -2    1.75    0.85
   3   2   2    0.46    0.57
  -3  -2  -2    0.57    0.21
  -3   2  -2    0.08    0.37
  -3  -2  -3   13.11    2.34
  -3  -2  -3   12.08    2.40
  -3   2  -3   11.41    2.35
   3   2   3   13.21    2.58
  -3  -2  -3   15.92    2.40
  -3   2  -3   11.88    1.84
  -3  -2  -4  382.29   19.36
  -3   2  -4  381.00   18.26
  -3  -2  -4  416.53   19.00
  -3  -2  -4  403.12   20.23
  -3   2  -4  385.69   19.59
  -3   2  -5    0.18    0.49
  -3  -2  -5    1.12    0.65
  -3  -2  -5    0.19    0.72
  -3  -2  -5    1.02    0.55
  -3   2  -5    1.02    0.53
  -3   2  -6   -0.53    0.11
  -3  -2  -6    1.19    1.15
  -3  -2  -6    0.29    0.76
  -3   2  -6    0.61    0.59
  -3   2  -6    1.99    0.85
  -3  -2  -6    1.75    1.23
  -3   2  -7  157.25    9.85
  -3   2  -7  191.49   12.08
  -3  -2  -7  187.81   12.49
  -3   2  -7  203.89   13.13
  -3  -2  -7  194.23   12.98
  -3   2  -7  186.22   12.62
  -3  -2  -7  190.57   12.29
  -3   2  -8   67.04    5.80
  -3   2  -8   63.86    6.65
  -3   2  -8   69.90    7.44
  -3  -2  -8   65.85    6.84
  -3  -2  -8   69.87    7.47
  -3   2  -8   69.81    7.40
  -3  -2  -8   67.44    6.98
  -3   2  -9   39.32    5.29
  -3   2  -9   35.48    4.23
  -3  -2  -9   38.72    5.34
  -3   2  -9   36.99    5.60
  -3  -2  -9   46.53    6.03
  -3   2  -9   43.91    5.98
  -3  -2  -9   45.02    5.95
  -3  -2 -10   10.80    2.88
  -3   2 -10    7.65    2.06
  -3  -2 -10   11.19    4.06
  -3   2 -10    7.84    2.66
  -3   2 -10    8.28    2.53
  -3   2 -10   12.23    2.82
  -3   2 -11   18.71    4.47
  -3  -2 -11   14.68    3.56
  -3  -2 -11   17.36    4.02
  -3   2 -11   10.41    2.92
  -3   2 -11   10.99    3.10
  -3   2 -11    8.93    2.39
  -3   2 -12    5.64    2.16
  -3   2 -12    3.25    1.47
  -3   2 -12    6.70    2.38
  -3  -2 -12    9.02    3.05
  -3   2 -12    8.15    2.87
  -3  -2 -12    7.82    2.71
  -3   2 -13   10.62    3.56
  -3   2 -13    3.14    1.34
  -3  -2 -13    7.66    3.30
  -3   2 -13    8.95    2.86
  -3  -2 -13    8.20    3.18
  -3   2 -13    8.72    2.96
  -3   2 -14    2.19    1.23
  -3  -2 -14    5.68    2.41
  -3   2 -14    4.62    2.23
  -3   2 -14    8.63    3.27
  -3   2 -15   -0.62    1.10
  -3  -2 -15    1.75    1.91
  -3  -2 -16    1.43    1.29
  -3   2 -16    0.34    0.56
  -3   2 -17    2.26    1.88
  -3  -2 -17    0.80    0.80
  -3   2 -18    2.80    2.10
  -3  -2 -18    0.41    0.87
  -3  -2 -19   -0.69    0.73
  -3   2 -19    0.65    1.10
   3   3 -21    1.92    2.26
   3  -3 -21    0.86    0.96
   3  -3 -20    2.06    1.95
   3   3 -20    0.95    2.14
   3   3 -19   -0.33    0.30
   3  -3 -19    0.53    0.96
   3   3 -19    1.72    1.33
   3  -3 -18    4.20    2.17
   3   3 -18    2.02    1.03
   3   3 -18    1.83    0.80
   3  -3 -17   -0.34    1.04
   3   3 -17    2.62    1.94
   3   3 -17    2.29    1.92
   3   3 -17   -0.47    0.74
   3   3 -16    3.96    2.08
   3   3 -16    2.61    1.57
   3   3 -16    0.20    0.51
   3  -3 -16    3.61    1.98
   3  -3 -15    2.69    1.77
   3   3 -15    2.31    1.81
   3   3 -15    2.45    1.46
   3   3 -14    1.18    0.66
   3  -3 -14    1.39    0.84
   3  -3 -13   10.15    2.42
   3   3 -13   15.71    3.61
   3  -3 -13   11.29    2.80
  -3  -3  12    0.67    0.35
   3   3 -12    1.04    0.26
   3  -3 -12    1.25    0.69
   3  -3 -12    0.44    0.25
   3   3 -11    9.69    2.52
   3  -3 -11    1.71    0.52
  -3  -3  11    4.92    1.19
   3  -3 -11    8.02    2.14
   3  -3 -11    6.67    2.08
   3  -3 -10   62.19    5.83
   3   3 -10   62.87    6.52
  -3  -3  10   51.08    3.96
   3  -3 -10   61.41    5.88
   3   3  -9   12.02    2.79
   3  -3  -9    4.65    0.98
  -3  -3   9    7.93    1.49
   3  -3  -9    8.77    2.05
   3  -3  -9   11.29    2.53
   3  -3  -8    8.35    1.99
   3  -3  -8    6.69    1.32
  -3  -3   8    7.51    1.51
   3   3  -8    9.16    2.28
   3  -3  -8    3.34    0.70
   3  -3  -8    6.99    1.75
  -3  -3   7   12.07    1.95
   3  -3  -7   14.50    1.90
   3  -3  -7   13.17    2.25
   3   3  -7   15.40    2.82
   3  -3  -7   14.99    2.68
   3  -3  -6  118.85    7.49
  -3  -3   6  118.92    7.29
   3  -3  -6  125.86    8.67
   3   3  -6  131.98    9.02
  -3  -3   6  113.43    6.81
   3   3  -5   75.86    6.06
  -3  -3   5   63.55    4.54
  -3   3   5   72.27    5.86
   3  -3  -5   68.17    5.96
  -3  -3   5   59.80    4.84
   3  -3  -5   73.13    5.03
   3   3  -4  101.83    6.73
  -3  -3   4   78.30    5.79
   3  -3  -4   90.71    6.81
  -3   3   4   84.54    6.42
   3  -3  -4   87.34    5.18
  -3  -3   4   83.66    5.28
   3   3  -3  168.70    9.23
  -3   3   3  168.16    9.94
   3  -3  -3  166.70   10.03
   3  -3  -3  166.50    7.94
   3   3  -2  272.82   10.64
  -3  -3   2  328.16   11.91
  -3   3   2  275.68   12.07
   3  -3  -2  306.65   12.56
   3  -3  -2  245.40    8.50
   3   3  -1   36.61    2.93
   3   3  -1   46.76    4.62
  -3   3   1   47.62    4.67
   3   3  -1   46.97    4.23
  -3  -3   1   43.27    3.84
   3   3   0  156.98    9.04
  -3  -3   0  148.21    7.80
  -3   3   0  164.21    9.01
  -3  -3   0  158.97    7.45
   3   3   0  143.17    7.81
   3   3   1  247.35   12.59
   3   3   1  277.62   14.28
  -3  -3  -1  257.56   12.76
  -3   3  -1  299.44   15.00
  -3  -3  -1  266.02   12.66
  -3  -3  -1  229.91   12.67
  -3  -3  -2    2.52    1.04
  -3   3  -2    2.11    1.41
  -3  -3  -2    3.72    0.97
  -3  -3  -2    4.10    1.34
   3   3   2    2.43    0.79
   3   3   2    1.95    0.82
   3   3   3  524.11   24.18
  -3  -3  -3  547.52   23.62
  -3  -3  -3  497.99   23.05
   3   3   3  456.50   21.29
  -3   3  -3  537.26   24.37
  -3  -3  -3  553.44   24.18
   3   3   4   42.68    4.76
   3   3   4   28.04    2.02
  -3  -3  -4   40.41    4.22
   3   3   4   32.16    2.74
  -3  -3  -4   38.98    4.29
  -3   3  -4   41.66    4.56
  -3  -3  -4   46.58    4.61
  -3   3  -5   22.56    3.52
   3   3   5    9.39    1.17
  -3  -3  -5   25.93    3.69
  -3   3  -5    8.38    1.24
  -3  -3  -5   26.41    3.41
  -3  -3  -5   25.72    3.62
  -3  -3  -6   47.49    5.05
  -3  -3  -6   48.97    5.27
  -3  -3  -6   51.74    5.04
  -3   3  -6   48.34    5.35
  -3   3  -7   26.40    4.01
  -3  -3  -7   25.40    3.85
  -3   3  -7   20.46    3.60
  -3  -3  -7   25.04    3.81
  -3  -3  -7   25.35    3.94
  -3   3  -8   16.74    3.61
  -3  -3  -8   12.28    3.03
  -3   3  -8   13.71    3.31
  -3  -3  -8   14.75    2.89
  -3   3  -8   14.66    2.87
  -3   3  -8    9.09    1.97
  -3  -3  -8   13.28    3.12
  -3  -3  -9    4.59    1.61
  -3   3  -9    3.66    2.15
  -3  -3  -9    4.60    1.77
  -3   3  -9    3.07    1.40
  -3   3  -9    3.91    1.63
  -3   3  -9    3.73    1.66
  -3   3 -10   21.04    3.50
  -3   3 -10   22.42    4.31
  -3  -3 -10   21.84    4.40
  -3  -3 -10   18.53    3.74
  -3   3 -10   20.63    4.04
  -3   3 -10   21.76    4.20
  -3   3 -11   15.83    3.88
  -3   3 -11   12.81    2.71
  -3  -3 -11   16.86    3.62
  -3   3 -11   17.62    4.16
  -3   3 -11   15.03    3.59
  -3  -3 -11   13.98    3.42
  -3  -3 -12    1.91    0.88
  -3   3 -12    1.58    1.37
  -3   3 -12   -0.11    0.16
  -3  -3 -12    0.93    0.84
  -3   3 -12   -0.06    0.85
  -3   3 -12    1.22    0.40
  -3   3 -13    2.11    1.21
  -3   3 -13    4.78    2.75
  -3  -3 -13    3.72    1.93
  -3   3 -13    3.95    2.40
  -3   3 -13    4.89    2.15
  -3   3 -14    7.20    2.26
  -3   3 -14   17.60    4.61
  -3   3 -14   19.35    4.74
  -3  -3 -14   15.23    3.84
  -3   3 -14   12.55    3.74
  -3   3 -15    0.82    1.14
  -3   3 -15    1.42    2.30
  -3  -3 -15   -0.27    0.81
  -3  -3 -16    2.81    2.00
  -3   3 -16    1.75    1.80
  -3  -3 -17   -0.38    1.28
  -3   3 -17    0.92    0.76
  -3   3 -18    0.50    1.27
  -3  -3 -18    0.42    0.75
  -3   3 -19   -0.32    0.78
  -3  -3 -19   -0.38    1.09
   3  -4 -21   -1.48    1.56
   3   4 -21   -0.87    1.49
   3  -4 -20    0.24    0.78
   3   4 -20   -1.02    1.00
   3  -4 -19   -0.52    0.90
   3   4 -19   -0.56    0.47
   3   4 -18   -0.30    1.69
   3  -4 -18    0.40    1.48
   3   4 -18    1.14    0.81
   3   4 -17    1.01    0.40
   3   4 -17    0.31    0.53
   3  -4 -17    0.26    0.47
   3   4 -16    4.51    0.86
   3   4 -16    1.65    1.15
   3  -4 -16    7.15    2.71
   3   4 -15   -1.34    1.15
   3  -4 -15    1.86    1.60
   3   4 -14    1.76    1.73
   3  -4 -14    0.42    0.44
  -3  -4  13    0.29    0.43
   3   4 -13    0.51    1.54
   3  -4 -13   -0.21    1.06
  -3  -4  12    3.12    1.08
   3   4 -12    5.93    1.98
   3  -4 -12    4.67    1.61
  -3  -4  11    0.15    0.12
   3   4 -11    1.35    1.88
   3  -4 -11   -0.78    0.97
   3  -4 -10    1.51    1.06
   3  -4 -10    2.16    0.85
  -3  -4  10    1.81    0.88
   3   4 -10    3.40    1.98
   3   4  -9   67.54    7.12
   3  -4  -9   59.13    5.91
  -3  -4   9   52.06    4.65
   3  -4  -9   60.47    5.86
  -3  -4   8    2.23    0.87
   3   4  -8    5.56    2.26
   3  -4  -8    6.51    1.83
   3  -4  -8    5.42    1.61
  -3  -4   7  150.27    8.95
  -3  -4   7  138.95    8.12
   3  -4  -7  155.53   10.20
   3  -4  -7  150.14    9.58
   3   4  -6  150.02    9.66
  -3  -4   6  123.90    7.17
  -3  -4   6  130.09    8.18
   3  -4  -6  141.56    9.34
   3  -4  -6  139.42    8.27
  -3   4   5   -0.38    0.36
   3  -4  -5    1.00    0.49
  -3  -4   5    0.60    0.82
  -3  -4   5   -0.01    0.27
   3  -4  -5    0.00    0.54
   3   4  -5   -0.44    0.85
   3   4  -4  327.90   15.99
  -3  -4   4  317.17   15.94
   3   4  -4  383.06   17.91
  -3  -4   4  321.89   14.54
  -3   4   4  337.90   16.64
   3  -4  -4  326.58   14.99
  -3   4   3  591.24   23.86
  -3  -4   3  533.52   22.70
   3  -4  -3  572.26   20.91
  -3  -4   3  556.89   21.56
  -3  -4   2  408.18   14.54
  -3  -4   2  355.86   15.27
  -3   4   2  382.55   15.61
   3   4  -2  437.75   16.55
   3  -4  -2  394.40   12.88
  -3   4   1  228.81   10.54
  -3  -4   1  207.57    7.81
   3   4  -1  218.86    9.79
  -3  -4   1  232.23    9.34
  -3   4   0  209.70   10.19
   3   4   0  239.72   11.16
  -3  -4   0  190.53    7.88
  -3   4   0  219.94   10.73
   3   4   0  198.80    8.80
  -3  -4   0  228.73    9.27
  -3  -4   0  197.96    8.53
  -3  -4  -1   53.85    4.27
   3   4   1   58.20    5.46
   3   4   1   49.25    4.16
  -3  -4  -1   66.11    5.07
  -3  -4  -1   50.06    4.39
  -3   4  -1   60.31    5.60
  -3  -4  -2    4.84    1.37
  -3   4  -2    5.82    1.65
  -3  -4  -2    5.84    1.31
  -3  -4  -2    4.99    1.17
   3   4   2    7.72    1.76
   3   4   2    5.17    1.12
  -3  -4  -3   -0.31    0.58
  -3  -4  -3    0.53    0.16
   3   4   3    0.06    0.48
  -3   4  -3    0.47    0.18
   3   4   3    0.74    0.37
  -3  -4  -3   -0.84    0.83
   3   4   4   47.57    3.48
   3   4   4   92.22    7.03
  -3   4  -4   82.71    6.79
  -3  -4  -4   74.88    6.17
   3   4   4   62.64    4.26
  -3  -4  -4   92.73    6.90
  -3  -4  -4  107.53    7.42
  -3   4  -5   19.25    3.24
   3   4   5   19.38    3.26
  -3  -4  -5   17.83    3.02
   3   4   5   13.23    1.60
  -3  -4  -5   23.56    3.53
  -3  -4  -5   22.98    3.33
  -3   4  -6   -0.24    0.27
  -3  -4  -6   -0.99    1.08
  -3  -4  -6    0.15    0.59
   3   4   6    0.05    0.20
  -3  -4  -6    0.42    0.41
   3   4   7   17.86    1.61
  -3  -4  -7   25.63    3.85
  -3   4  -7   27.12    4.23
  -3  -4  -7   24.48    3.85
  -3   4  -8   58.10    6.48
  -3  -4  -8   59.35    6.35
  -3   4  -8   64.17    6.79
  -3  -4  -8   63.25    6.33
  -3   4  -9   37.88    4.63
  -3  -4  -9   51.56    6.15
  -3  -4  -9   52.93    6.54
  -3   4  -9   64.08    7.34
  -3   4  -9   57.51    6.88
  -3   4 -10   34.73    5.37
  -3   4 -10   48.23    5.64
  -3   4 -10   49.06    6.70
  -3  -4 -10   46.81    6.57
  -3   4 -10   52.32    6.68
  -3  -4 -10   46.67    5.98
  -3   4 -11   -0.56    0.28
  -3   4 -11    1.31    1.30
  -3  -4 -11   -0.78    0.90
  -3  -4 -11   -0.40    0.53
  -3   4 -11   -0.13    0.63
  -3   4 -11    1.99    1.96
  -3   4 -12   -0.72    0.71
  -3  -4 -12   -0.63    0.88
  -3   4 -12   -1.28    0.92
  -3   4 -12    0.11    0.98
  -3   4 -12    0.36    0.69
  -3  -4 -13    3.10    1.71
  -3   4 -13    3.41    1.98
  -3   4 -13    1.48    0.90
  -3   4 -13    4.27    2.37
  -3   4 -13    6.20    2.50
  -3  -4 -14    1.77    1.47
  -3   4 -14    0.58    0.50
  -3   4 -14   -0.77    0.60
  -3   4 -14   -0.04    0.82
  -3   4 -14   -0.56    0.60
  -3   4 -15   -0.68    0.62
  -3  -4 -15    1.91    1.15
  -3   4 -15   -0.08    0.57
  -3   4 -15    0.86    1.32
  -3   4 -16    0.26    0.23
  -3  -4 -16    2.40    1.87
  -3  -4 -17    0.17    0.29
  -3   4 -17    0.43    0.82
  -3  -4 -18    1.23    1.17
  -3   4 -18   -0.49    0.45
  -3  -4 -19    0.03    0.77
  -3   4 -19    0.26    0.76
   3   5 -21   -0.13    1.06
   3  -5 -21   -0.83    0.85
   3   5 -21    0.26    1.92
   3   5 -20    0.95    1.12
   3  -5 -20    2.50    1.86
   3   5 -20    0.88    0.88
   3   5 -19    0.59    1.11
   3  -5 -19    2.14    1.72
   3   5 -19    2.61    1.92
   3   5 -18    2.48    0.66
   3  -5 -18    2.72    1.64
   3   5 -17    2.67    1.75
   3  -5 -17    0.74    0.71
   3   5 -17    0.45    0.54
   3   5 -16    1.35    2.20
   3  -5 -16    0.54    0.66
   3   5 -15    0.74    0.60
   3  -5 -15    0.82    0.58
   3  -5 -14    3.84    2.14
   3   5 -14    0.63    0.56
  -3  -5  13   19.34    2.96
   3   5 -13   30.12    5.34
   3  -5 -13   30.48    4.96
  -3  -5  12    0.22    0.07
   3  -5 -12    0.52    1.02
   3  -5 -11    9.11    2.51
   3   5 -11    7.38    2.40
  -3  -5  11    7.51    1.79
   3   5 -10   65.00    7.40
  -3  -5  10   47.25    4.76
   3  -5 -10   57.82    6.13
   3  -5  -9    0.68    0.25
  -3  -5   9    1.93    0.93
   3  -5  -9    2.72    1.12
   3   5  -9    1.80    1.06
   3   5  -8   98.47    8.05
  -3  -5   8   80.96    6.04
   3  -5  -8   81.31    6.32
   3   5  -7  123.41    8.69
  -3  -5   7  126.83    7.69
  -3  -5   7  112.90    5.82
   3  -5  -7  122.81    7.46
   3   5  -6   33.70    3.87
   3  -5  -6   32.95    3.34
  -3  -5   6   36.34    2.64
  -3  -5   6   33.98    3.62
   3   5  -6   39.49    4.67
  -3   5   5   15.20    2.79
  -3  -5   5   17.59    2.67
   3  -5  -5   19.14    2.52
   3   5  -5   22.26    3.34
  -3  -5   5   18.35    1.92
  -3  -5   4   70.12    4.69
  -3   5   4   63.62    5.74
   3   5  -4   72.25    6.27
   3  -5  -4   68.34    4.90
  -3  -5   4   66.63    5.53
  -3  -5   3  428.28   15.64
  -3  -5   3  412.17   17.45
  -3   5   3  426.50   18.12
   3   5  -3  434.64   18.00
  -3  -5   2   50.10    2.85
   3   5  -2   47.13    4.46
  -3  -5   2   45.81    4.49
  -3   5   2   45.55    4.59
   3  -5  -2   45.78    3.48
  -3  -5   2   50.62    3.87
  -3  -5   1  195.43    8.12
  -3  -5   1  198.72   10.59
  -3   5   1  221.33   11.27
   3   5  -1  198.73   10.16
  -3  -5   1  195.47    8.98
  -3  -5   0  237.96   11.80
  -3  -5   0  219.07    9.57
  -3   5   0  258.15   12.54
   3   5   0  231.93   10.99
  -3  -5   0  261.56   11.66
  -3  -5   0  232.90   10.33
   3   5   1  436.76   20.90
  -3   5  -1  437.30   20.50
  -3  -5  -1  405.31   18.92
   3   5   1  387.30   18.66
  -3   5  -2    2.23    1.34
  -3  -5  -2    1.62    0.89
  -3  -5  -2    2.19    0.87
   3   5   2    1.76    0.69
  -3  -5  -2    2.89    1.02
   3   5   2    1.43    0.43
   3   5   3  132.91    8.23
   3   5   3  146.65    9.89
  -3  -5  -3  168.87   10.18
  -3   5  -3  156.17   10.58
  -3  -5  -3  134.68    8.70
  -3  -5  -3  145.25    9.32
   3   5   4   20.81    2.54
   3   5   4   23.56    3.42
  -3  -5  -4   28.76    3.64
  -3   5  -4   24.93    3.71
  -3  -5  -4   28.25    3.82
  -3   5  -5    4.87    1.65
  -3  -5  -5    7.27    1.99
   3   5   5    5.54    1.69
   3   5   5    4.58    1.08
  -3  -5  -5    5.06    1.46
  -3   5  -6   18.41    3.25
  -3  -5  -6   25.26    4.01
   3   5   6   19.75    3.50
   3   5   6   14.45    1.88
  -3  -5  -6   17.12    3.20
  -3   5  -7   38.52    5.10
  -3  -5  -7   41.03    5.34
   3   5   7   25.07    2.45
  -3  -5  -7   38.64    5.09
  -3  -5  -8   17.99    3.66
  -3  -5  -8   13.95    3.07
  -3   5  -8   19.26    3.63
  -3  -5  -9    0.69    0.64
  -3  -5  -9   -0.03    0.81
  -3   5  -9    1.12    0.11
  -3   5  -9    1.83    1.00
  -3   5  -9    0.11    0.17
  -3   5 -10    0.66    1.21
  -3  -5 -10   -0.62    0.80
  -3  -5 -10    0.60    0.20
  -3   5 -10    2.07    0.89
  -3   5 -10    0.24    0.64
  -3   5 -11   14.25    3.62
  -3  -5 -11   17.55    3.77
  -3  -5 -11   19.31    4.25
  -3   5 -11   15.68    3.26
  -3   5 -11   17.46    4.05
  -3   5 -12    1.95    1.99
  -3  -5 -12   -0.35    1.13
  -3   5 -12   -1.72    1.14
  -3   5 -12    2.32    1.87
  -3   5 -12    1.98    1.07
  -3  -5 -13    1.38    1.56
  -3   5 -13    2.13    0.81
  -3   5 -13    1.72    1.39
  -3   5 -13    1.83    1.70
  -3   5 -13    2.38    1.53
  -3   5 -14    4.54    2.46
  -3  -5 -14    4.61    2.32
  -3   5 -14    0.76    0.99
  -3   5 -14    2.90    1.60
  -3   5 -14    3.39    2.02
  -3   5 -15    2.97    2.54
  -3   5 -15    2.21    1.53
  -3   5 -15    5.40    2.37
  -3   5 -15    2.46    1.44
  -3  -5 -15    2.54    1.71
  -3  -5 -16    1.04    0.99
  -3   5 -16    1.31    1.92
  -3  -5 -17    1.61    1.58
  -3   5 -17    1.31    1.39
  -3   5 -18   -0.19    0.59
  -3  -5 -18   -0.26    0.70
  -3  -5 -19    0.62    1.23
  -3   5 -19    0.31    0.68
   3  -6 -21    2.32    1.90
   3   6 -21    0.46    0.54
   3   6 -20   -2.03    2.60
   3   6 -20    0.24    0.72
   3  -6 -20   -0.67    1.38
   3  -6 -19   -0.11    0.56
   3   6 -19    1.33    1.80
   3   6 -18   -0.82    1.78
   3  -6 -18    1.64    1.57
   3  -6 -17    1.22    1.13
   3   6 -17    4.70    2.69
   3   6 -16    7.55    3.23
   3  -6 -16    0.18    0.91
   3   6 -15   12.45    4.02
   3  -6 -15   13.22    3.39
   3   6 -14   -0.97    1.18
   3  -6 -14   -0.99    0.98
  -3  -6  13   18.76    3.10
   3  -6 -13   21.01    4.07
   3   6 -13   21.71    4.88
  -3  -6  12    0.93    0.66
   3   6 -12    0.56    1.61
   3  -6 -12    0.44    1.20
   3  -6 -11    2.87    1.37
  -3  -6  11    1.93    1.03
   3   6 -11    0.98    0.14
  -3  -6  10    0.33    0.66
   3  -6 -10    0.68    0.56
  -3  -6   9    4.52    1.51
   3  -6  -9    4.24    1.55
   3  -6  -9    1.40    0.44
   3   6  -9    5.52    1.63
  -3  -6   8    4.82    1.33
  -3  -6   8    3.06    0.82
   3  -6  -8    2.82    0.75
   3  -6  -8    5.54    1.66
   3   6  -8    5.45    2.13
   3   6  -7   29.04    4.09
  -3  -6   7   23.98    2.31
  -3  -6   7   38.37    4.30
   3  -6  -7   28.83    2.94
   3  -6  -7   32.13    3.83
   3   6  -7   38.64    4.96
  -3  -6   6   97.13    7.41
  -3  -6   6   88.44    5.05
   3  -6  -6  104.05    7.20
  -3  -6   5  123.53    8.67
  -3   6   5  125.83    9.16
   3   6  -5  142.21    9.64
   3  -6  -5  129.09    8.18
   3  -6  -4  171.82    9.48
  -3  -6   4  170.27   10.62
  -3   6   4  171.70   10.89
   3   6  -4  174.12   10.92
  -3  -6   4  176.40    8.85
  -3  -6   3   15.20    2.61
   3   6  -3    8.60    1.29
  -3   6   3   17.79    2.94
   3  -6  -3   15.78    2.05
   3   6  -3   17.61    2.77
  -3  -6   3   17.11    1.89
  -3  -6   2  594.75   26.53
  -3   6   2  617.70   26.59
   3  -6  -2  531.22   23.97
  -3  -6   2  583.35   23.85
   3   6  -2  610.67   26.47
  -3  -6   1  256.26   14.25
  -3  -6   1  256.32   12.31
  -3   6   1  275.80   14.52
   3   6  -1  271.25   14.25
  -3   6   0  302.20   16.37
  -3  -6   0  279.85   15.41
   3   6   0  289.15   15.42
  -3  -6   0  292.29   14.28
  -3  -6   0  324.47   15.78
  -3  -6  -1   33.69    3.50
   3   6   1   38.01    4.09
  -3  -6  -1   35.02    4.24
  -3  -6  -1   49.32    5.00
  -3   6  -1   39.52    4.64
   3   6   2    1.47    0.25
  -3  -6  -2    1.18    0.91
  -3   6  -2    0.47    0.25
   3   6   2    0.36    0.75
  -3  -6  -2    0.14    0.68
   3   6   3    2.33    0.74
  -3   6  -3    3.74    1.49
  -3  -6  -3    1.85    1.07
   3   6   3    1.39    0.62
  -3  -6  -3    1.79    0.84
  -3  -6  -4    0.40    0.58
  -3   6  -4   -0.55    0.67
   3   6   4    0.43    0.48
   3   6   4   -0.23    0.39
  -3  -6  -4    0.43    0.48
  -3  -6  -5   12.20    2.52
  -3  -6  -5   16.31    3.14
  -3   6  -5   14.52    3.03
   3   6   5    9.87    1.81
   3   6   5   13.21    2.65
  -3   6  -6    5.36    1.79
   3   6   6    4.10    1.58
  -3  -6  -6    3.75    1.61
  -3  -6  -6    2.21    1.24
  -3   6  -7    4.76    1.87
   3   6   7    0.02    1.02
  -3  -6  -7    2.43    1.71
  -3  -6  -7    4.66    1.74
  -3  -6  -8   18.60    3.73
  -3  -6  -8   23.41    4.28
  -3   6  -8   20.55    3.94
  -3   6  -9    1.67    0.67
  -3  -6  -9    8.76    2.19
  -3   6  -9    6.64    2.21
   3   6   9    2.76    0.74
  -3  -6  -9    6.72    2.46
  -3   6  -9    6.73    2.13
  -3   6 -10   29.04    5.50
  -3  -6 -10   34.69    5.41
  -3  -6 -10   31.09    5.26
  -3   6 -10   34.46    5.40
  -3  -6 -11    2.28    1.88
  -3   6 -11    5.50    2.22
  -3   6 -11    1.82    1.79
  -3   6 -11    1.88    1.08
  -3   6 -12    4.86    2.04
  -3  -6 -12    5.00    2.47
  -3   6 -12    5.12    1.84
  -3   6 -12    0.57    0.73
  -3   6 -13    2.20    1.92
  -3   6 -13    4.10    2.27
  -3  -6 -13    3.30    1.59
  -3   6 -13    0.46    0.25
  -3   6 -13    5.15    2.29
  -3   6 -14    1.52    1.44
  -3  -6 -14    0.99    0.40
  -3   6 -14    0.38    0.77
  -3   6 -14    0.86    0.99
  -3   6 -14    1.80    1.36
  -3   6 -15    0.87    1.20
  -3   6 -15    0.94    1.38
  -3   6 -15   -0.62    1.66
  -3  -6 -15    1.28    0.77
  -3   6 -15    0.99    0.85
  -3  -6 -16    2.01    1.58
  -3   6 -16    2.06    1.57
  -3   6 -16    0.77    0.77
  -3  -6 -17    0.99    1.39
  -3   6 -17    1.59    1.72
  -3  -6 -18    0.37    0.65
  -3   6 -18    0.62    0.71
  -3   6 -19    0.48    0.85
   3  -7 -21    0.91    1.26
   3   7 -20    2.20    2.00
   3  -7 -20   -1.44    1.41
   3   7 -20   -0.95    1.56
   3   7 -19    0.72    0.28
   3  -7 -19   -0.65    1.21
   3  -7 -18    2.30    1.71
   3   7 -18   -0.22    0.82
   3  -7 -17   -0.21    0.43
   3   7 -17    3.82    2.76
   3   7 -16    2.90    2.10
   3  -7 -16    2.83    1.43
   3   7 -15    0.30    1.14
   3  -7 -15    0.37    0.46
   3  -7 -14    2.11    1.33
   3   7 -14    4.48    1.87
  -3  -7  13    2.32    1.26
   3   7 -13    4.94    2.79
   3  -7 -13    2.63    1.78
  -3  -7  12    0.16    0.57
   3  -7 -12    1.31    1.13
   3   7 -12    3.02    2.30
   3  -7 -11    5.62    2.00
  -3  -7  11    7.01    2.08
   3   7 -11    5.47    2.56
  -3  -7  10   11.93    2.54
   3  -7 -10   11.34    2.52
   3   7 -10    9.64    2.62
  -3  -7   9    1.61    0.84
   3  -7  -9    0.59    0.49
   3  -7  -9    0.49    0.34
   3   7  -9    2.10    1.29
   3   7  -8    4.58    1.62
   3  -7  -8    1.87    0.71
   3  -7  -8    4.44    1.51
  -3  -7   8    4.32    1.57
  -3  -7   8    1.11    0.42
   3   7  -8    7.92    2.32
  -3  -7   7   23.55    3.48
   3  -7  -7   23.01    2.56
   3   7  -7   27.24    4.06
   3  -7  -7   24.31    3.54
   3  -7  -6    9.03    1.94
   3   7  -6    7.35    1.99
  -3  -7   6   10.78    2.35
   3  -7  -6    7.70    1.65
  -3  -7   5   29.77    3.88
   3   7  -5   23.29    3.66
   3  -7  -5   25.23    3.14
  -3   7   5   25.07    3.83
  -3  -7   5   25.51    2.26
  -3  -7   4    0.22    0.11
   3  -7  -4   -0.45    0.37
  -3  -7   4   -0.76    0.87
  -3   7   4    1.00    1.10
   3   7  -4    0.00    0.86
  -3  -7   3   18.31    2.89
   3   7  -3    8.94    1.20
  -3   7   3   12.87    2.53
  -3  -7   3   12.17    1.43
   3   7  -3   13.05    2.35
   3  -7  -3   13.70    2.23
   3   7  -2  438.91   20.69
   3  -7  -2  381.31   17.74
  -3   7   2  390.08   19.64
  -3  -7   2  399.87   20.03
  -3  -7   2  400.47   17.04
  -3   7   1  371.90   18.63
  -3  -7   1  347.04   18.51
  -3  -7   1  349.61   16.10
   3   7  -1  397.60   19.19
  -3  -7   0    8.22    2.08
  -3   7   0    7.76    2.06
   3   7   0    8.59    2.01
  -3  -7   0    5.28    1.50
  -3  -7   0    7.76    1.47
  -3  -7  -1    6.24    1.88
  -3  -7  -1    4.49    1.53
  -3   7  -1    4.90    1.61
   3   7   1    4.28    1.20
  -3  -7  -1    3.92    1.01
  -3  -7  -2   22.46    3.48
  -3   7  -2   22.99    3.61
  -3  -7  -2   16.62    3.00
   3   7   2   16.04    2.59
  -3  -7  -2   20.06    2.76
   3   7   2   19.69    3.37
  -3   7  -3    3.70    1.44
  -3  -7  -3    2.54    1.26
   3   7   3    4.38    1.37
  -3  -7  -3    2.62    0.79
   3   7   4   43.65    5.00
  -3   7  -4   48.51    5.43
  -3  -7  -4   42.65    4.64
  -3  -7  -4   45.12    5.27
  -3   7  -5   14.81    2.95
   3   7   5   17.88    3.14
  -3  -7  -5   22.52    3.69
  -3  -7  -5   16.24    3.02
   3   7   6    3.35    1.54
  -3  -7  -6    5.50    2.04
  -3   7  -6    4.45    1.74
  -3  -7  -6    3.44    1.53
  -3   7  -7    1.84    1.13
  -3  -7  -7    0.49    0.51
   3   7   7    1.36    1.08
  -3  -7  -7    0.70    1.15
  -3   7  -8   13.00    3.14
  -3  -7  -8   14.54    3.31
  -3  -7  -8   13.79    3.04
  -3  -7  -9    4.73    1.42
  -3  -7  -9    6.10    2.21
  -3   7  -9    6.60    2.56
  -3   7 -10    2.80    2.07
  -3  -7 -10    2.33    1.39
  -3   7 -10    3.22    1.28
  -3   7 -11   31.29    5.78
  -3  -7 -11   34.94    6.04
  -3   7 -11   33.48    5.72
  -3   7 -12   12.68    3.69
  -3  -7 -12   13.68    3.71
  -3   7 -12    5.83    2.18
  -3   7 -12   12.96    3.69
  -3  -7 -13    0.83    0.76
  -3   7 -13   -0.68    0.65
  -3   7 -13   -0.66    1.03
  -3   7 -13    1.50    1.60
  -3   7 -14    1.79    2.03
  -3  -7 -14    1.90    1.22
  -3   7 -14    1.05    0.56
  -3   7 -14    1.09    1.28
  -3   7 -14    0.86    1.41
  -3   7 -15    3.02    2.27
  -3  -7 -15    1.34    1.02
  -3   7 -15    2.08    1.70
   3  -7  15   -0.17    1.23
  -3   7 -15    0.28    0.82
  -3   7 -15    3.04    2.03
  -3  -7 -16    1.21    0.89
  -3   7 -16    1.04    1.07
  -3   7 -16    0.21    0.86
  -3  -7 -17    0.32    0.57
  -3   7 -17    0.55    0.98
  -3  -7 -18    0.66    0.92
  -3   7 -18    0.58    1.27
  -3   7 -19    0.53    1.02
   3   8 -20   -0.30    1.51
   3  -8 -20    1.68    1.59
   3   8 -19    4.77    2.28
   3  -8 -19    0.09    0.97
   3   8 -18   -1.70    1.46
   3  -8 -18   -0.35    0.10
   3   8 -17    2.10    2.06
   3  -8 -17    1.84    1.42
   3  -8 -16    0.35    1.35
   3   8 -16    2.14    1.24
   3   8 -15    0.05    0.46
   3  -8 -15    0.81    1.01
  -3  -8  14   17.22    3.46
   3  -8 -14   19.69    4.04
   3   8 -14   23.68    5.73
  -3  -8  13    2.97    1.34
   3  -8 -13    3.26    1.57
   3   8 -13    3.86    2.38
  -3  -8  12    0.69    0.59
   3  -8 -12   -0.38    0.77
   3   8 -12    0.83    1.36
  -3  -8  11    2.53    1.43
   3  -8 -11    1.48    1.43
   3   8 -11    1.40    1.34
   3  -8 -10    3.06    1.36
  -3  -8  10    3.50    1.61
   3   8 -10    1.78    1.41
   3   8  -9   28.52    4.49
  -3  -8   9   27.10    3.87
   3  -8  -9   25.34    3.80
  -3  -8   9    7.41    1.16
   3  -8  -9    8.08    1.55
   3   8  -9   30.89    4.93
   3  -8  -8   13.15    2.77
   3   8  -8   15.00    3.21
  -3  -8   8   10.43    2.35
  -3  -8   8    3.01    0.59
   3  -8  -8    5.25    1.26
  -3  -8   7   40.55    4.84
   3  -8  -7   35.07    3.63
   3   8  -7   42.92    5.16
   3  -8  -7   38.12    4.56
  -3  -8   6    2.98    1.35
   3  -8  -6    2.84    1.39
  -3  -8   6    1.33    0.50
   3   8  -6    3.20    1.06
   3  -8  -6    2.09    0.94
  -3  -8   5    3.54    0.64
   3  -8  -5    6.33    1.60
  -3  -8   5    6.47    1.77
  -3   8   5    6.08    1.92
   3  -8  -5    5.65    1.63
   3   8  -5    6.54    1.85
   3  -8  -4   11.35    1.98
  -3   8   4   11.45    2.40
   3   8  -4   12.45    2.41
  -3  -8   4    8.80    1.09
  -3  -8   4   14.65    2.82
  -3  -8   3    0.57    0.34
   3  -8  -3   -0.12    0.24
  -3   8   3    0.61    0.55
   3   8  -3    1.10    0.42
   3   8  -3   -0.05    0.94
  -3  -8   3    0.41    0.52
  -3  -8   2   73.44    6.49
  -3   8   2   69.45    6.13
   3   8  -2   76.79    6.92
   3  -8  -2   60.86    4.94
  -3  -8   2   58.26    4.02
  -3  -8   1  134.50    9.47
  -3   8   1  129.91    9.38
   3   8  -1  130.91    9.55
  -3  -8   1  123.79    7.09
  -3  -8   0    3.43    1.52
  -3  -8   0    2.53    0.76
  -3   8   0    3.05    1.12
   3   8   0    2.16    0.97
  -3  -8   0    3.25    1.45
  -3  -8  -1   14.52    3.00
  -3   8  -1   11.10    2.46
  -3  -8  -1    9.31    2.22
   3   8   1   11.08    2.31
  -3  -8  -1    9.10    1.72
  -3  -8  -2   32.66    4.27
  -3   8  -2   39.58    5.00
  -3  -8  -2   27.87    3.47
  -3  -8  -2   39.85    5.11
   3   8   3    1.31    0.96
  -3  -8  -3    1.65    1.04
  -3   8  -3    1.43    0.33
  -3  -8  -3    2.12    1.25
  -3  -8  -3    2.57    1.22
   3   8   4    0.21    0.92
  -3  -8  -4    1.08    0.70
  -3   8  -4    0.47    0.41
  -3  -8  -4    0.36    0.74
  -3   8  -5   -0.53    0.46
  -3  -8  -5   -0.35    1.27
   3   8   5    0.43    0.85
  -3  -8  -5    0.59    0.50
   3   8   6    0.71    0.48
  -3   8  -6    2.21    1.11
  -3  -8  -6    2.26    1.46
  -3  -8  -6    2.15    0.98
  -3   8  -7    3.71    1.70
  -3  -8  -7    2.18    0.72
  -3  -8  -7    3.15    1.72
   3   8   7    2.61    1.37
  -3   8  -8    4.92    2.19
   3   8   8    4.82    1.67
  -3  -8  -8    3.22    1.33
  -3  -8  -9   -1.57    1.62
  -3   8  -9    0.89    1.17
  -3   8 -10    3.91    2.66
  -3  -8 -10    4.43    1.91
  -3   8 -10   -0.42    1.63
  -3  -8 -11    9.34    3.20
  -3   8 -11    6.16    2.93
  -3   8 -11    7.21    2.50
  -3   8 -12    1.95    1.49
  -3  -8 -12    1.18    0.43
  -3   8 -12    3.22    1.76
  -3   8 -12    5.25    2.67
  -3  -8 -13    0.25    0.63
  -3   8 -13    0.51    0.68
  -3   8 -13    0.19    0.23
  -3   8 -13   -1.11    1.53
  -3   8 -14   -0.82    1.01
  -3  -8 -14    0.51    1.08
  -3   8 -14   -0.73    1.11
   3  -8  14    0.60    0.88
  -3   8 -14   -0.73    1.18
  -3   8 -15    2.42    1.74
  -3  -8 -15    2.37    1.94
  -3   8 -15    3.87    2.44
  -3   8 -15    3.90    2.51
  -3   8 -15    0.33    0.51
   3  -8  15    2.18    2.17
  -3   8 -16    2.10    1.31
  -3  -8 -16   -0.12    0.91
  -3   8 -16    0.81    0.64
  -3  -8 -17    0.60    0.57
  -3   8 -17    1.75    1.69
  -3  -8 -18   -0.66    0.90
  -3   8 -18    0.34    0.63
   3   9 -20    0.81    0.61
   3  -9 -20    0.80    1.57
   3   9 -19    2.69    2.41
   3  -9 -19    1.13    1.48
   3   9 -18   -0.25    1.85
   3  -9 -18   -0.87    1.04
   3  -9 -17    0.77    0.64
   3   9 -17    4.86    3.27
   3  -9 -16   -0.94    1.12
   3   9 -16    3.46    2.52
   3  -9 -15    2.22    1.58
   3   9 -15    1.67    1.63
   3  -9 -14    3.83    1.69
  -3  -9  14    3.71    1.70
   3   9 -14    8.24    3.28
   3  -9 -13   10.94    3.06
   3   9 -13   12.71    3.73
  -3  -9  13    7.88    2.16
   3   9 -12    3.81    2.29
   3  -9 -12    0.37    1.20
  -3  -9  12    1.11    1.03
  -3  -9  11   13.02    2.92
   3  -9 -11   13.51    3.18
   3   9 -11   14.80    3.78
   3   9 -10    2.92    1.45
   3  -9 -10    1.07    1.19
   3   9 -10    3.26    1.83
  -3  -9  10    1.26    1.05
  -3  -9   9   11.30    2.61
   3  -9  -9   10.50    2.49
   3   9  -9   15.17    3.61
   3  -9  -8   -0.10    0.70
  -3  -9   8   -0.18    0.31
   3   9  -8   -0.37    0.81
   3  -9  -8   -0.43    0.44
  -3  -9   7  135.07    9.19
   3  -9  -7  125.99    7.30
   3  -9  -7  130.97    8.49
   3   9  -7  146.71   10.00
  -3  -9   6    1.12    1.06
   3  -9  -6    1.81    0.87
   3  -9  -6    1.11    0.77
   3   9  -6    1.67    0.99
   3  -9  -5    0.16    0.36
  -3   9   5   -0.18    0.27
  -3  -9   5    0.77    0.75
   3   9  -5   -0.92    0.82
   3  -9  -5    0.11    0.59
   3   9  -4   54.33    5.91
  -3  -9   4   57.67    5.83
   3  -9  -4   48.74    4.95
  -3   9   4   48.09    5.32
   3  -9  -4   47.94    4.65
  -3  -9   3   69.86    6.50
  -3   9   3   61.97    6.12
   3   9  -3   43.62    2.58
   3   9  -3   79.53    7.11
   3  -9  -3   68.02    5.57
  -3  -9   3   36.21    2.68
  -3  -9   2  115.97    9.03
  -3   9   2  118.51    8.62
   3   9  -2  128.92    9.60
   3  -9  -2  114.06    7.51
  -3  -9   2   92.98    5.59
  -3  -9   1   30.41    4.19
  -3   9   1   27.86    3.98
   3   9  -1   31.63    4.42
  -3  -9   1   25.83    2.59
  -3  -9   0   52.75    5.77
  -3   9   0   61.51    6.30
  -3  -9   0   63.23    6.44
   3   9   0   56.23    5.89
  -3  -9   0   46.04    4.10
  -3  -9  -1   25.62    4.00
  -3   9  -1   26.21    4.03
  -3   9  -1   26.95    3.91
  -3  -9  -1   33.48    4.61
  -3  -9  -1   24.95    2.98
  -3  -9  -2   24.11    3.19
  -3  -9  -2   24.35    3.77
  -3  -9  -2   34.38    5.09
  -3   9  -2   33.99    4.63
  -3  -9  -3  102.28    8.53
  -3  -9  -3   90.23    7.43
  -3   9  -3  117.16    9.28
  -3   9  -4   19.56    3.61
  -3  -9  -4   18.36    3.46
  -3  -9  -4   12.42    2.45
   3   9   4   16.70    3.22
   3   9   5   46.55    5.49
  -3   9  -5   45.43    5.41
  -3  -9  -5   53.43    6.16
  -3  -9  -5   39.65    5.05
   3   9   6   30.86    4.47
  -3  -9  -6   31.69    5.11
  -3  -9  -6   29.22    4.41
  -3   9  -6   30.29    4.51
   3   9   7   36.29    4.89
  -3  -9  -7   42.16    6.03
  -3   9  -7   45.26    5.76
   3   9   8    0.34    0.68
  -3  -9  -8    1.29    0.37
  -3  -9  -9   38.16    5.91
  -3   9  -9   37.57    5.66
  -3   9 -10    1.20    0.57
  -3  -9 -10    2.22    1.50
  -3   9 -10   -1.21    0.92
  -3  -9 -11    5.38    2.50
  -3   9 -11    5.84    2.46
  -3   9 -11    4.12    2.27
  -3  -9 -12   20.90    4.78
  -3   9 -12   25.74    5.52
  -3   9 -12   18.92    4.49
  -3   9 -13    1.59    2.52
  -3  -9 -13    3.54    2.23
   3  -9  13    3.19    2.55
  -3   9 -13    2.40    1.52
  -3   9 -13    0.84    0.85
  -3   9 -14   -0.64    0.71
  -3  -9 -14   -0.13    0.46
  -3   9 -14   -1.54    1.25
   3  -9  14    0.36    1.05
  -3   9 -14    1.66    1.55
  -3   9 -15    3.09    1.67
  -3  -9 -15   -0.36    0.39
  -3   9 -15    0.78    1.47
   3  -9  15   -0.32    0.77
  -3   9 -15    2.58    1.79
  -3   9 -16   -0.76    0.94
  -3   9 -16   -0.39    1.23
  -3  -9 -16    1.52    1.47
  -3   9 -17   -0.08    1.57
  -3   9 -17   -0.80    1.40
  -3  -9 -17   -0.87    1.31
  -3  -9 -18    0.28    1.11
  -3   9 -18    0.17    0.85
   3 -10 -20    1.18    0.91
   3 -10 -19    0.51    1.29
   3  10 -19    3.82    3.04
   3  10 -18   -0.94    1.36
   3 -10 -18   -0.87    0.22
   3 -10 -17    1.48    1.04
   3  10 -17   -0.04    1.51
   3  10 -16    0.66    0.73
   3 -10 -16   -1.06    1.08
   3  10 -15   -2.67    2.16
   3 -10 -15    0.07    0.39
   3 -10 -14    3.86    1.84
  -3 -10  14    2.45    1.56
   3  10 -14    4.87    2.81
  -3 -10  13   -1.32    1.16
   3 -10 -13    0.80    0.70
   3  10 -13   -2.96    2.36
   3 -10 -12    0.03    0.19
   3  10 -12    0.53    0.93
  -3 -10  12    1.28    1.05
  -3 -10  11    3.72    1.74
   3  10 -11    2.16    1.56
   3 -10 -11    3.55    2.06
   3  10 -11    8.62    3.21
  -3 -10  10    0.97    0.42
   3 -10 -10    1.86    1.23
   3  10 -10    0.91    0.74
  -3 -10   9   25.60    4.14
   3 -10  -9   12.03    2.23
   3  10  -9   27.88    4.59
   3 -10  -9   24.86    3.98
   3 -10  -8    7.30    1.92
  -3 -10   8    6.87    2.12
   3 -10  -8    2.26    0.95
   3  10  -8   10.22    2.85
  -3 -10   7    7.56    2.33
   3  10  -7    8.45    2.56
   3 -10  -7    7.26    1.85
   3 -10  -7    7.58    2.13
   3 -10  -6    0.14    0.28
  -3 -10   6    1.47    1.22
   3 -10  -6    0.28    0.39
   3  10  -6    0.73    0.50
  -3 -10   5    1.02    1.10
   3 -10  -5    1.70    0.96
  -3  10   5    1.59    1.29
   3 -10  -5    0.61    0.65
   3  10  -5   -0.47    0.88
   3 -10  -4    1.71    1.07
  -3 -10   4   -0.01    0.90
  -3  10   4    1.21    0.77
   3  10  -4    1.37    0.30
   3 -10  -4    2.56    1.28
  -3 -10   3  174.95   12.24
   3 -10  -3  180.04   11.81
   3  10  -3  182.99   12.64
  -3  10   3  159.25   11.33
   3 -10  -3  152.12   10.35
   3  10  -2   76.17    5.15
   3 -10  -2  186.40   11.34
  -3 -10   2  185.15   11.51
  -3  10   2  159.40    9.89
   3  10  -2  177.65   11.56
   3 -10  -2  161.26    9.16
  -3 -10   2   81.27    5.26
  -3 -10   1  102.70    8.53
  -3  10   1   94.49    7.97
   3  10  -1  109.80    8.98
  -3 -10   1   79.29    5.39
  -3  10   0   16.47    3.41
  -3 -10   0   13.73    2.04
  -3 -10   0   15.29    3.14
  -3 -10   0   19.67    3.78
  -3  10  -1    1.92    0.91
  -3 -10  -1    0.04    0.91
  -3 -10  -1    0.66    0.66
  -3  10  -1    1.80    1.09
  -3 -10  -1    1.21    1.41
  -3 -10  -2   36.92    4.94
  -3 -10  -2   36.90    4.07
  -3  10  -2   44.30    5.45
  -3 -10  -3   29.13    4.41
  -3 -10  -3   27.55    3.73
  -3 -10  -3   40.05    5.69
  -3  10  -3   34.62    4.71
  -3 -10  -4   17.51    3.35
  -3  10  -4   18.05    3.49
  -3 -10  -4   22.74    4.01
   3  10   4   19.19    3.61
   3  10   5   36.35    4.99
  -3 -10  -5   42.30    5.71
  -3  10  -5   37.40    4.95
  -3  10  -6   13.35    2.91
  -3 -10  -6   16.19    3.79
   3  10   6   12.06    2.98
  -3  10  -7   -1.36    0.83
   3  10   7   -0.66    0.15
  -3  10  -8    1.94    1.63
  -3 -10  -8    2.37    1.38
   3  10   8    0.24    0.38
  -3 -10  -9   18.92    4.30
   3  10   9   18.87    3.71
  -3  10  -9   19.79    4.17
  -3  10 -10   32.49    5.42
  -3 -10 -10   34.14    5.92
  -3  10 -11    1.25    1.41
  -3 -10 -11    0.49    0.87
   3 -10  11   -0.96    1.86
  -3  10 -11    0.97    1.47
  -3 -10 -12    4.47    2.50
  -3  10 -12    4.06    2.68
   3 -10  12    3.44    2.16
  -3  10 -12    2.59    1.58
  -3  10 -13    3.47    1.91
  -3 -10 -13    5.68    2.49
   3 -10  13    5.54    2.75
  -3  10 -13    9.84    3.33
  -3  10 -13    5.22    2.29
  -3  10 -14   -0.56    1.04
  -3 -10 -14   -0.46    1.17
  -3  10 -14    0.53    0.89
   3 -10  14    0.18    1.37
  -3  10 -14   -0.61    0.97
  -3  10 -15    5.37    2.96
  -3 -10 -15    3.35    2.00
  -3  10 -15    1.32    1.07
   3 -10  15    1.76    1.89
  -3  10 -16   -0.58    0.87
  -3 -10 -16   -0.37    0.77
  -3  10 -16   -1.62    1.47
  -3  10 -17    0.35    0.56
  -3  10 -17    0.84    1.08
  -3 -10 -17   -0.74    1.02
  -3  10 -18   -0.67    1.61
   3 -11 -20    0.74    0.63
   3 -11 -19    0.48    0.85
   3  11 -19   -0.57    0.41
   3 -11 -18    1.37    1.24
   3  11 -18    0.68    1.90
   3 -11 -17    1.33    1.50
   3  11 -17    0.00    1.45
   3 -11 -16    1.85    1.53
   3  11 -16   -5.30    2.79
   3 -11 -15    4.71    2.52
   3  11 -15    5.92    3.29
   3 -11 -14    0.00    0.41
  -3 -11  14   -0.35    0.60
  -3 -11  13    8.24    2.66
   3 -11 -13   10.09    3.03
   3  11 -13   12.19    3.96
  -3 -11  12    0.18    0.29
   3 -11 -12   -0.63    0.85
   3  11 -12   -1.00    1.17
   3  11 -12    1.79    2.66
   3 -11 -11    1.07    1.08
   3  11 -11    3.48    2.33
  -3 -11  11    2.45    1.08
   3  11 -10    7.36    2.32
  -3 -11  10    7.50    2.40
   3 -11 -10    5.79    2.19
   3  11  -9   14.42    3.56
   3 -11  -9    6.99    1.76
   3 -11  -9   13.45    2.95
  -3 -11   9   14.06    3.29
   3 -11  -8    0.42    0.76
  -3 -11   8    1.44    1.08
   3 -11  -8    0.20    0.35
   3  11  -8    2.08    1.32
  -3 -11   7   34.44    4.91
   3 -11  -7   29.14    3.95
   3 -11  -7   33.12    4.40
   3  11  -7   39.81    5.76
  -3  11   6   14.94    3.21
   3 -11  -6   15.00    2.95
   3 -11  -6   18.45    3.15
   3  11  -6   21.38    4.16
  -3 -11   6   16.34    3.39
  -3 -11   5  214.39   14.32
   3 -11  -5  192.27   12.64
   3 -11  -5  216.20   13.58
  -3  11   5  200.91   13.63
   3  11  -5  236.15   15.64
   3 -11  -4   14.83    2.99
  -3  11   4   10.77    2.42
  -3 -11   4   13.40    3.00
   3 -11  -4    9.89    2.44
   3  11  -4   17.24    3.52
  -3 -11   3   78.49    7.51
   3 -11  -3   76.57    6.88
  -3  11   3   74.78    7.06
   3  11  -3   84.45    8.09
   3 -11  -3   72.03    6.08
  -3 -11   2    5.97    1.82
  -3  11   2    5.32    1.78
   3 -11  -2    7.41    2.27
   3  11  -2    4.10    2.11
   3 -11  -2    5.43    1.75
  -3  11   1    7.64    2.34
  -3 -11   1    6.82    2.10
   3 -11  -1    9.46    2.54
  -3 -11   0   77.27    7.91
   3 -11   0   86.56    8.67
  -3 -11   0   95.68    9.07
  -3  11   0   88.12    8.32
  -3 -11  -1   69.15    7.20
  -3  11  -1   78.54    7.54
   3 -11   1   81.40    8.43
  -3 -11  -1   71.82    7.84
  -3  11  -1   74.59    7.43
  -3  11  -2   11.19    2.63
  -3 -11  -2    7.10    2.35
  -3 -11  -2   11.67    2.91
  -3 -11  -3   35.13    5.02
  -3  11  -3   37.33    5.18
  -3 -11  -3   50.62    6.87
  -3 -11  -4   28.64    4.62
  -3 -11  -4   45.34    6.28
  -3  11  -4   44.71    5.74
  -3  11  -5   20.44    3.68
   3  11   5   19.69    3.76
  -3 -11  -5   18.29    3.58
  -3 -11  -5   22.41    4.28
  -3  11  -6    5.57    2.03
  -3 -11  -6    9.67    2.77
   3  11   6    8.06    2.37
  -3  11  -7    2.66    1.64
   3  11   7    2.16    1.36
  -3 -11  -7    2.77    2.00
  -3  11  -8    3.43    1.72
  -3 -11  -8    1.44    1.74
   3  11   8    0.50    0.77
   3 -11   8    0.51    0.85
  -3 -11  -9   27.62    5.38
   3  11   9   23.95    4.12
   3 -11   9   32.09    6.50
  -3  11  -9   26.84    4.79
  -3 -11 -10    3.35    1.49
   3 -11  10    3.99    2.05
  -3  11 -10    4.33    1.91
  -3  11 -11    0.44    1.14
  -3 -11 -11    1.88    1.28
   3 -11  11    1.44    1.57
  -3  11 -11    0.12    0.69
  -3 -11 -12   -0.56    0.52
   3 -11  12    0.34    0.50
  -3  11 -12    0.84    0.96
  -3  11 -12    1.56    2.43
   3 -11  13    0.86    1.22
  -3 -11 -13    1.57    1.53
  -3  11 -13    2.49    1.82
  -3  11 -13   -0.46    0.73
  -3 -11 -14    0.23    0.45
   3 -11  14   -0.05    1.17
  -3  11 -14   -2.66    2.38
  -3  11 -14    0.70    1.17
  -3 -11 -15   -1.99    1.67
   3 -11  15    0.29    1.01
  -3  11 -15   -0.23    0.95
  -3  11 -15   -1.43    1.39
  -3 -11 -16    0.85    1.34
  -3  11 -16   -2.20    1.74
  -3  11 -16    1.27    1.38
   3 -11  16    0.25    0.18
  -3  11 -17    1.10    1.56
  -3 -11 -17    0.41    0.46
  -3  11 -18    1.12    0.51
   3 -12 -19    0.60    0.29
   3 -12 -18   -0.49    0.20
   3  12 -18    2.39    2.32
   3 -12 -17    0.65    1.28
   3  12 -17    6.51    3.97
   3 -12 -16   -1.68    1.32
   3  12 -16   -0.13    1.07
   3  12 -15    0.72    2.45
   3 -12 -15   -0.56    0.69
   3 -12 -14    1.10    0.85
  -3 -12  14   -0.13    0.75
   3  12 -14    0.38    1.69
   3 -12 -13    0.11    0.62
  -3 -12  13   -0.61    1.01
   3  12 -13   -2.46    2.05
   3 -12 -12    0.03    0.57
  -3 -12  12   -0.27    0.87
   3  12 -12    2.61    2.16
   3  12 -12    2.84    1.69
   3 -12 -11    9.71    2.76
  -3 -12  11   11.02    3.14
   3  12 -11   13.94    3.87
   3 -12 -10   15.13    3.32
  -3 -12  10   15.16    3.69
   3  12 -10   20.63    4.53
   3  12  -9   15.25    3.48
  -3 -12   9   13.30    3.35
   3 -12  -9   14.34    3.21
   3 -12  -9    6.49    1.79
   3 -12  -8   17.96    3.31
   3 -12  -8   28.03    4.25
  -3 -12   8   30.21    4.84
   3  12  -8   36.26    5.93
   3 -12  -7    0.35    0.62
  -3 -12   7    0.92    0.99
   3 -12  -7   -0.12    0.51
   3  12  -7    0.67    0.30
  -3 -12   6  176.78   13.21
   3 -12  -6  152.57   11.38
  -3  12   6  177.50   13.20
   3 -12  -6  175.20   12.26
   3 -12  -5    0.94    0.73
  -3 -12   5    0.58    1.12
   3  12  -5    0.34    0.47
  -3  12   5    1.72    1.68
   3 -12  -5    0.83    0.99
  -3  12   4   89.53    8.34
  -3 -12   4   97.31    9.31
   3 -12  -4   95.33    8.37
   3  12  -4  111.08   10.31
   3 -12  -4   90.61    8.06
  -3 -12   3   86.59    8.48
   3 -12  -3   77.39    7.56
   3  12  -3   82.65    8.80
  -3  12   3   79.25    7.86
   3 -12  -3   70.63    6.91
  -3 -12   2   91.89    8.84
   3 -12  -2   93.42    8.65
  -3  12   2   82.25    7.79
   3  12  -2   95.18    9.25
  -3 -12   1   75.34    7.83
  -3  12   1   67.60    7.09
   3 -12  -1   72.73    7.72
  -3 -12   0  112.20   10.19
   3 -12   0  133.56   11.09
  -3 -12   0  139.65   11.46
  -3  12   0  124.54   10.54
  -3  12  -1   19.48    3.70
  -3 -12  -1   21.39    3.87
  -3  12  -1   18.91    3.49
   3 -12   1   17.59    3.84
  -3 -12  -1   27.38    4.66
  -3  12  -2   28.86    4.47
  -3 -12  -2   20.11    3.93
   3 -12   2   22.82    4.62
  -3 -12  -2   25.70    4.71
  -3 -12  -3   32.87    5.07
   3 -12   3   42.40    6.44
  -3 -12  -3   50.66    7.06
  -3  12  -3   37.47    5.16
  -3 -12  -4   12.05    3.44
  -3  12  -4    4.60    1.92
   3 -12   4    5.95    2.24
  -3 -12  -4    7.00    2.10
   3  12   5   83.26    8.37
  -3 -12  -5   66.20    7.43
   3 -12   5   81.44    9.72
  -3 -12  -5   91.44    9.81
  -3  12  -5   69.01    7.27
   3 -12   6   85.89   10.05
   3  12   6   65.62    7.33
  -3 -12  -6   82.45    9.03
  -3  12  -6   62.06    6.89
  -3  12  -7    9.28    2.67
  -3 -12  -7   10.01    3.09
   3  12   7    6.07    2.22
   3 -12   7   10.92    3.34
   3 -12   8   13.61    4.22
  -3 -12  -8   15.25    3.90
  -3  12  -8   14.49    3.44
   3  12   8    9.96    2.65
  -3 -12  -9   10.88    3.43
   3 -12   9   10.04    3.48
  -3  12  -9    8.69    2.64
  -3 -12 -10   31.22    5.95
   3 -12  10   34.06    6.80
  -3  12 -10   28.15    5.07
  -3  12 -11    1.07    1.82
  -3 -12 -11    0.27    1.03
   3 -12  11    0.68    1.19
  -3  12 -11    2.76    1.81
  -3 -12 -12   -1.42    1.20
   3 -12  12    0.41    0.51
  -3  12 -12   -0.33    0.67
  -3 -12 -13    2.80    1.46
  -3  12 -13    4.29    2.78
   3 -12  13    1.80    1.82
   3 -12  14    0.12    0.83
  -3  12 -14    1.59    1.52
  -3  12 -14    0.19    0.24
  -3  12 -15    0.35    0.33
  -3 -12 -15    3.41    2.01
   3 -12  15    2.07    2.23
  -3  12 -15    0.83    1.23
  -3  12 -16    0.93    1.33
  -3 -12 -16    3.21    2.36
  -3  12 -16    1.26    1.46
   3 -12  16   -0.94    1.61
  -3  12 -17    1.40    1.56
   3 -13 -19   -0.05    0.33
   3 -13 -18    1.29    1.39
   3  13 -18    1.51    1.95
   3  13 -17    2.50    2.68
   3 -13 -17    2.43    1.82
   3 -13 -16   -0.14    0.41
   3  13 -16    0.36    2.67
   3 -13 -15    6.48    2.68
   3  13 -15    8.89    3.92
   3 -13 -14   -0.13    0.55
  -3 -13  14   -0.10    0.25
   3 -13 -13    7.17    2.54
  -3 -13  13    5.97    2.40
   3  13 -13    9.18    3.44
   3  13 -13    6.43    3.24
   3 -13 -12    0.18    0.78
  -3 -13  12   -0.24    0.50
  -3 -13  11   -0.51    1.04
   3 -13 -11   -0.62    0.99
   3  13 -11   -1.65    1.13
  -3 -13  10    2.36    1.24
   3 -13 -10    1.16    1.17
   3  13 -10    2.94    1.59
   3 -13  -9   -1.32    1.11
   3 -13  -9   -0.48    0.52
   3  13  -9   -1.58    1.08
  -3 -13   9   -0.11    0.82
   3 -13  -8   -0.58    0.56
   3  13  -8   -0.50    1.40
  -3 -13   8    0.68    0.50
   3 -13  -8   -0.20    0.36
   3 -13  -7    4.38    1.69
  -3 -13   7    5.31    2.15
  -3  13   7    3.56    1.54
   3 -13  -7    3.52    1.68
   3  13  -7    7.00    2.21
   3 -13  -6   29.58    4.71
   3 -13  -6   28.08    4.44
  -3  13   6   25.35    4.53
   3  13  -6   34.21    5.83
  -3 -13   6   28.73    5.03
  -3 -13   5  136.05   11.76
   3 -13  -5  130.42   10.75
  -3  13   5  146.35   11.39
   3 -13  -5  145.39   11.65
   3 -13  -4    2.31    1.33
   3 -13  -4    2.85    1.75
  -3  13   4    2.68    1.57
   3  13  -4   -1.22    1.19
  -3 -13   4    2.38    1.19
  -3  13   3   52.93    6.42
  -3 -13   3   65.76    7.55
   3 -13  -3   57.47    6.59
   3  13  -3   65.03    7.96
   3 -13  -3   55.74    6.28
  -3 -13   2  119.86   10.82
   3 -13  -2  111.07    9.91
  -3  13   2  106.66    9.18
  -3 -13   1   26.71    4.82
   3 -13  -1   25.20    4.55
  -3  13   1   21.13    3.94
  -3 -13   0   88.96    9.36
   3 -13   0   95.07    9.42
  -3  13   0  107.53    9.45
  -3  13  -1   25.62    4.20
  -3 -13  -1   19.61    4.03
  -3  13  -1   27.31    4.44
   3 -13   1   24.42    4.58
  -3 -13  -1   27.21    4.99
  -3  13  -2   20.95    3.83
  -3 -13  -2   18.93    4.09
   3 -13   2   22.51    4.61
  -3 -13  -2   28.28    5.09
  -3 -13  -3   -1.73    0.95
  -3  13  -3    0.58    0.93
   3 -13   3    0.46    1.16
  -3 -13  -3   -0.04    0.75
  -3  13  -4  135.25   11.36
  -3 -13  -4  115.44   10.86
   3 -13   4  142.17   13.00
  -3 -13  -5    3.14    1.44
  -3  13  -5    2.88    1.44
   3 -13   5    1.74    0.50
   3  13   5    6.55    2.39
  -3 -13  -5    2.57    1.29
  -3  13  -6    3.90    1.59
  -3 -13  -6    9.33    3.03
   3  13   6    5.98    2.25
   3 -13   6    3.44    1.93
  -3  13  -7   14.69    3.31
  -3 -13  -7   15.81    4.03
   3  13   7   13.87    3.20
   3 -13   7   12.70    3.95
  -3  13  -8    4.99    2.22
   3  13   8    3.85    1.74
  -3 -13  -8    6.99    2.52
   3 -13   8    7.42    2.98
  -3 -13  -9    2.39    2.03
   3 -13   9    1.56    1.17
  -3  13  -9    0.64    0.58
  -3 -13 -10    0.50    0.82
  -3  13 -10    3.57    1.87
   3 -13  10    2.74    1.60
  -3 -13 -11    3.87    2.34
   3 -13  11    3.85    2.56
  -3 -13 -12    2.26    1.81
   3 -13  12    4.45    2.58
  -3  13 -12    4.77    2.19
  -3 -13 -13    2.02    1.68
  -3  13 -13    2.25    2.20
   3 -13  13    0.71    1.01
  -3 -13 -14    1.45    0.25
   3 -13  14    1.70    1.16
  -3  13 -14    2.17    2.13
  -3  13 -15    1.36    1.98
  -3 -13 -15    2.27    2.20
   3 -13  15    0.03    1.01
  -3  13 -15   -1.28    1.29
  -3  13 -16    1.74    1.73
  -3 -13 -16    0.52    0.25
   3 -13  16    0.38    1.20
  -3  13 -16   -1.16    1.77
   3 -14 -18    0.26    0.70
   3 -14 -17    0.04    0.84
   3  14 -17    0.83    0.98
   3 -14 -16    0.13    0.99
   3  14 -16    0.42    0.64
   3 -14 -15   -0.76    0.75
  -3 -14  15    0.18    0.52
   3  14 -15    0.99    1.81
   3 -14 -14   -1.49    1.50
  -3 -14  14    0.65    1.18
   3  14 -14    3.03    1.53
  -3 -14  13    1.17    1.05
   3 -14 -13    1.01    0.70
   3  14 -13    4.47    2.57
   3  14 -13    2.00    2.34
   3 -14 -12    2.15    1.48
  -3 -14  12    3.56    1.97
   3  14 -12    7.49    3.20
  -3 -14  11   26.85    5.43
   3 -14 -11   18.06    4.00
   3  14 -11   26.34    5.50
   3 -14 -10   15.29    3.55
  -3 -14  10   14.57    3.83
   3  14 -10   17.98    4.54
  -3 -14   9    3.09    1.66
   3 -14  -9    1.58    1.40
   3  14  -9    2.06    0.65
  -3 -14   8   -0.77    1.24
   3 -14  -8    0.69    0.45
   3  14  -8    1.91    1.14
   3 -14  -8    0.18    0.51
   3 -14  -7   21.94    4.21
   3 -14  -7   12.23    3.03
  -3 -14   7   25.19    4.83
  -3  14   7   20.24    4.16
   3  14  -7   30.73    5.58
  -3 -14   6  132.16   11.74
   3 -14  -6  113.47   10.28
  -3  14   6  124.61   10.90
   3 -14  -6  136.95   11.45
   3 -14  -5   33.13    5.10
  -3  14   5   33.01    5.19
   3  14  -5   49.74    6.98
   3 -14  -5   34.39    5.02
  -3 -14   5   37.01    5.67
  -3 -14   4   18.71    4.18
  -3  14   4   16.44    3.62
   3  14  -4   19.56    4.32
   3 -14  -4   16.81    3.49
   3 -14  -4   14.86    3.19
  -3 -14   3   57.05    7.30
   3 -14  -3   60.07    7.14
  -3  14   3   60.56    6.95
   3  14  -3   66.13    8.28
   3 -14  -3   52.17    6.30
  -3 -14   2    8.10    2.73
  -3  14   2    8.18    2.41
   3 -14  -2    7.58    2.78
  -3 -14   1    0.86    1.17
  -3  14   1    2.14    1.53
   3 -14  -1    0.51    1.14
  -3  14   0    3.48    1.86
  -3 -14   0    4.33    2.09
   3 -14   0    4.71    1.96
  -3 -14  -1  128.56   11.31
   3 -14   1  130.50   11.65
  -3  14  -1  117.95   10.48
  -3  14  -1  113.04   10.13
  -3 -14  -1  140.54   12.50
  -3  14  -2    0.31    0.54
  -3 -14  -2   -1.17    1.21
   3 -14   2    1.16    0.79
  -3 -14  -2    1.49    1.45
  -3  14  -3    0.94    0.78
  -3 -14  -3    0.92    0.91
   3 -14   3    0.64    0.94
  -3 -14  -4   10.29    3.46
  -3  14  -4   12.86    3.22
   3 -14   4   14.84    3.85
  -3 -14  -4    9.48    2.83
  -3 -14  -5   21.29    5.12
  -3  14  -5   10.44    2.76
  -3 -14  -5   11.80    2.99
   3 -14   5   14.60    3.94
   3  14   6    6.90    2.30
  -3 -14  -6    7.11    2.45
  -3  14  -6    7.06    2.27
   3 -14   6   12.09    3.57
   3  14   7   16.04    3.75
  -3  14  -7   20.22    3.94
  -3 -14  -7   23.50    5.20
   3 -14   7   29.07    6.14
   3 -14   8    6.95    3.06
  -3 -14  -8    7.94    2.87
   3  14   8    8.58    2.76
  -3  14  -8    9.12    2.90
  -3 -14  -9    2.11    1.69
   3 -14   9    2.64    1.56
  -3 -14 -10    0.38    1.13
   3 -14  10    0.58    1.26
  -3 -14 -11    0.22    0.58
   3 -14  11    1.01    1.09
  -3 -14 -12    3.59    2.36
   3 -14  12    2.98    2.61
  -3  14 -12   -2.59    1.81
  -3 -14 -13   -0.43    1.72
  -3  14 -13   -1.67    1.83
   3 -14  13   -0.21    0.83
  -3 -14 -14    0.65    1.38
  -3  14 -14   -1.20    1.36
   3 -14  14   -1.00    1.74
  -3 -14 -15    0.60    0.10
  -3  14 -15   -0.23    0.97
   3 -14  15   -0.51    0.82
  -3  14 -15    0.92    1.21
   3 -14  16    1.35    2.03
  -3  14 -16    1.15    1.37
   3 -15 -18    0.65    1.13
   3 -15 -17   -0.11    0.59
   3  15 -17    2.11    2.37
   3 -15 -16    1.30    1.46
   3  15 -16   -0.37    1.13
   3 -15 -15    2.80    1.88
  -3 -15  15    1.33    1.50
   3  15 -15    0.52    0.66
   3  15 -14   -1.34    0.93
  -3 -15  14    0.14    0.25
   3 -15 -14    0.62    1.01
   3  15 -14    1.33    1.84
   3 -15 -13   -0.06    1.11
  -3 -15  13    0.88    1.14
   3  15 -13    3.74    2.67
   3  15 -12    1.96    0.73
   3 -15 -12    2.35    1.68
  -3 -15  12    4.10    1.95
   3 -15 -11    0.23    1.16
   3  15 -11    1.36    1.60
  -3 -15  11    0.48    1.01
  -3 -15  10    9.09    3.06
   3 -15 -10    8.22    2.71
   3  15 -10    8.90    3.20
   3 -15  -9    6.75    2.62
  -3 -15   9    8.46    2.84
   3  15  -9   10.34    3.47
   3 -15  -8   -0.48    0.47
   3 -15  -8    0.09    0.36
  -3 -15   8    1.45    1.52
  -3  15   8    2.11    1.61
   3  15  -8    0.61    0.52
   3 -15  -7   -0.88    1.35
  -3 -15   7   -0.41    1.41
   3 -15  -7    0.24    0.91
  -3  15   7   -1.03    1.29
   3  15  -7   -0.70    0.56
   3 -15  -6   17.67    3.92
  -3  15   6   18.76    4.08
  -3 -15   6   19.42    4.35
   3 -15  -6   13.73    3.49
   3  15  -6   20.59    4.55
  -3 -15   5    0.60    0.60
   3 -15  -5   -0.11    0.68
  -3  15   5   -0.42    1.23
   3  15  -5    1.09    1.72
   3 -15  -5    0.16    0.44
  -3 -15   4   -0.13    0.38
  -3  15   4   -0.15    0.31
   3 -15  -4    0.57    0.92
   3 -15  -4   -0.28    0.50
   3 -15  -3    6.52    2.53
  -3 -15   3    6.78    2.41
  -3  15   3    5.58    2.31
   3  15  -3    7.95    3.05
   3 -15  -3    8.44    2.44
  -3 -15   2   33.89    5.63
  -3  15   2   26.32    4.34
   3 -15  -2   31.08    5.29
  -3  15   1   -0.01    0.73
  -3 -15   1   -0.60    0.58
   3 -15  -1    0.86    1.18
  -3 -15   0   31.37    5.38
  -3  15   0   31.24    5.08
   3 -15   0   29.69    5.25
  -3  15  -1   13.65    3.16
  -3 -15  -1   15.90    3.86
  -3  15  -1   17.46    3.81
   3 -15   1   17.30    4.10
  -3 -15  -1   19.26    4.51
  -3  15  -2    1.74    0.84
   3 -15   2    1.74    1.40
  -3 -15  -2    2.64    1.44
  -3 -15  -2    2.93    2.22
  -3  15  -3    2.92    1.71
  -3 -15  -3    3.97    1.75
  -3 -15  -3    5.45    2.60
   3 -15   3    5.49    2.67
  -3 -15  -4   42.98    6.42
   3 -15   4   53.34    7.81
  -3 -15  -4   53.20    8.04
  -3  15  -4   41.19    5.95
  -3 -15  -5   13.04    4.19
  -3  15  -5    7.37    2.28
  -3 -15  -5    6.56    2.34
   3 -15   5   10.85    3.57
  -3  15  -6   14.82    3.33
  -3 -15  -6   18.73    5.05
  -3 -15  -6   12.86    3.40
   3  15   6   12.94    3.45
   3 -15   6   13.46    3.97
   3  15   7    1.28    1.09
   3 -15   7   -0.69    0.79
  -3 -15  -8    1.31    1.81
   3 -15   8    3.39    2.56
  -3 -15  -9    0.31    0.81
   3 -15   9   -1.49    2.29
  -3 -15 -10    2.16    1.59
   3 -15  10   -0.70    1.50
  -3 -15 -11    1.61    1.91
   3 -15  11    5.20    2.98
  -3 -15 -12    0.93    1.27
  -3  15 -12    0.40    0.23
   3 -15  13    1.33    1.36
  -3 -15 -13   -0.19    0.81
  -3  15 -13    1.62    1.77
  -3  15 -14    1.91    1.83
  -3 -15 -14    3.43    2.00
   3 -15  14    1.16    1.77
  -3  15 -15    0.09    1.31
  -3 -15 -15    0.74    0.87
   3 -15  15   -0.15    1.11
  -3  15 -16    1.55    2.03
   3 -15  16    2.74    2.60
   3 -16 -17   -0.34    0.83
   3 -16 -16    1.02    1.28
   3  16 -16    1.91    1.98
  -3 -16  15    0.56    0.66
   3 -16 -15    0.17    0.42
   3  16 -15   -0.59    0.70
  -3 -16  14    1.90    1.36
   3 -16 -14    0.82    1.24
   3  16 -14    1.60    1.71
   3  16 -14    5.45    3.37
   3 -16 -13    0.24    0.46
  -3 -16  13   -0.41    0.83
   3  16 -13    0.16    1.27
   3 -16 -12    2.69    1.48
  -3 -16  12    4.61    2.45
   3  16 -12    5.90    2.63
  -3 -16  11    0.08    1.06
   3 -16 -11    2.17    1.24
   3  16 -11    1.44    1.68
   3 -16 -10    1.73    1.68
  -3 -16  10    0.74    0.37
   3  16 -10    0.86    1.86
   3 -16  -9    1.90    1.19
  -3 -16   9   -0.50    1.32
   3  16  -9    0.64    0.70
   3 -16  -8   12.70    3.61
  -3 -16   8   15.47    4.19
   3 -16  -8    5.36    2.07
  -3  16   8   15.10    3.82
   3  16  -8   17.09    4.88
   3 -16  -7    1.49    0.21
   3  16  -7    4.38    2.44
  -3 -16   7    3.47    1.49
  -3  16   7    0.29    0.20
   3 -16  -7    0.24    0.57
   3 -16  -6    1.27    1.60
  -3 -16   6    2.34    1.77
   3 -16  -6   -0.01    0.69
  -3  16   6   -0.31    0.98
   3  16  -6   -0.95    0.24
  -3 -16   5   -0.55    1.14
   3 -16  -5   -2.35    1.42
   3  16  -5   -0.65    0.92
   3 -16  -5    0.49    0.49
  -3  16   5    0.28    0.65
   3 -16  -4    0.07    0.27
  -3 -16   4    1.28    1.25
  -3  16   4    1.91    1.04
   3  16  -4    2.27    1.85
   3 -16  -4    0.24    0.56
  -3 -16   3   -0.36    0.24
   3 -16  -3    0.62    0.62
  -3  16   3   -0.93    0.84
  -3 -16   2    0.90    1.02
   3 -16  -2    0.84    1.02
  -3  16   2   -0.77    0.93
  -3 -16   1    3.88    2.21
  -3  16   1    0.80    1.07
   3 -16  -1    1.99    1.52
  -3 -16   0    1.57    1.37
  -3  16   0    2.23    1.36
   3 -16   0    1.64    1.82
  -3 -16  -1    4.40    1.97
  -3  16  -1    5.53    2.24
   3 -16   1    4.00    2.31
  -3  16  -2    4.04    1.67
   3 -16   2    5.27    2.56
  -3 -16  -2    2.07    1.20
  -3 -16  -2    5.25    2.41
  -3  16  -3    1.89    1.40
  -3 -16  -3    1.26    1.30
  -3 -16  -3    2.14    2.03
   3 -16   3    1.84    1.43
   3 -16   4   45.13    7.35
  -3 -16  -4   34.10    5.78
  -3  16  -4   35.16    5.55
  -3 -16  -4   38.45    6.95
  -3 -16  -5    3.89    2.20
   3 -16   5    3.90    2.27
  -3 -16  -5    1.16    0.70
  -3 -16  -6   -1.16    1.86
   3  16   6    0.67    1.26
  -3 -16  -6   -2.13    1.38
   3 -16   6    1.16    1.81
  -3 -16  -7    0.24    1.06
   3  16   7    2.77    1.61
   3 -16   7    3.16    2.48
   3 -16   8    5.59    2.59
  -3 -16  -8    4.90    2.95
  -3 -16  -9    3.32    2.23
   3 -16   9    2.20    1.98
  -3 -16 -10    0.25    0.70
   3 -16  10    1.42    1.81
  -3 -16 -11   -0.38    0.83
   3 -16  11    0.99    1.26
  -3 -16 -12    1.90    1.77
   3 -16  12    0.40    0.74
  -3  16 -12    2.43    2.12
  -3 -16 -13    0.31    0.81
  -3  16 -13   -0.37    0.35
   3 -16  13    1.24    2.10
  -3 -16 -14   -1.75    2.04
   3 -16  14    0.43    0.58
   3 -16  15    0.43    0.75
   3 -16  16    0.82    0.66
   3 -17 -16    1.37    1.43
   3 -17 -15   -0.15    0.51
  -3 -17  15    0.38    0.47
   3  17 -15    1.12    2.10
   3  17 -14    0.18    1.46
  -3 -17  14    0.08    0.78
   3 -17 -14    0.06    0.67
   3  17 -14    0.79    1.27
   3 -17 -13    0.05    0.89
  -3 -17  13    2.14    2.02
   3  17 -13    2.65    2.22
   3 -17 -12    3.14    1.97
   3  17 -12    3.43    2.53
  -3 -17  12    5.23    2.67
   3 -17 -11   -0.12    0.41
  -3 -17  11   -0.02    1.39
   3  17 -11    0.58    1.72
   3 -17 -10    1.52    1.40
  -3 -17  10    0.40    1.84
   3  17 -10   -1.53    1.99
  -3 -17   9    0.19    1.07
  -3  17   9   -0.26    0.30
   3  17  -9   -0.30    0.44
   3 -17  -8    1.19    1.03
  -3 -17   8    3.37    2.36
   3 -17  -8    0.38    0.80
  -3  17   8    2.05    1.80
   3  17  -8    2.07    1.94
   3 -17  -7    1.56    1.71
  -3 -17   7    0.41    1.44
   3 -17  -7   -0.44    1.01
  -3  17   7    0.21    0.52
   3  17  -7    3.95    2.43
   3 -17  -6    1.43    1.50
   3  17  -6    1.78    1.94
  -3 -17   6    1.23    1.29
   3 -17  -6    0.46    0.54
  -3  17   6    0.84    0.89
  -3 -17   5    0.48    1.70
  -3  17   5    1.87    1.55
   3  17  -5    3.65    1.96
   3 -17  -5    2.41    1.32
   3 -17  -5    1.39    1.00
  -3 -17   4    2.91    1.69
  -3  17   4    0.35    0.32
   3 -17  -4    1.54    1.32
   3  17  -4    1.76    2.27
   3 -17  -4    1.66    1.46
  -3  17   3    2.93    1.62
   3 -17  -3    5.68    2.46
  -3 -17   3    8.35    3.82
   3  17  -3   11.48    4.07
   3 -17  -2   12.36    3.58
  -3 -17   2    9.26    3.10
  -3  17   2    9.65    3.02
  -3 -17   1    1.29    1.45
  -3  17   1    0.55    0.48
   3 -17  -1   -0.36    0.42
  -3  17   0    9.23    2.85
   3 -17   0    8.63    3.20
  -3 -17   0    5.58    2.69
  -3 -17  -1    0.04    0.53
  -3  17  -1    1.30    1.10
   3 -17   1   -1.53    1.30
   3 -17   2    4.97    2.35
  -3  17  -2    5.05    1.88
  -3 -17  -2    7.23    2.93
  -3 -17  -2    9.57    3.33
  -3 -17  -3   -0.31    1.29
  -3 -17  -3    1.82    1.18
   3 -17   3    0.04    1.16
  -3 -17  -4    2.70    1.88
   3 -17   4    1.64    0.43
  -3 -17  -4    2.30    1.72
   3 -17   5   -0.50    1.42
  -3 -17  -5    1.19    1.22
  -3 -17  -5    0.41    1.68
  -3 -17  -6    2.75    1.91
  -3 -17  -6    3.04    1.82
   3 -17   6    4.14    2.48
   3  17   6    2.59    1.54
  -3 -17  -7    0.76    1.09
  -3 -17  -7   -1.03    1.00
   3 -17   7   -0.13    1.34
  -3 -17  -8    3.29    2.12
   3 -17   8    4.02    2.46
  -3 -17  -9    0.25    1.20
   3 -17   9    2.95    2.51
  -3 -17 -10    2.78    2.42
   3 -17  10    1.75    2.28
  -3 -17 -11    0.22    0.12
   3 -17  11    0.89    1.68
  -3  17 -12    0.87    1.20
  -3 -17 -12    0.41    1.36
   3 -17  12    1.89    1.54
  -3 -17 -13    1.73    1.61
   3 -17  13    2.24    2.46
   3 -17  14    0.93    1.37
   3 -17  15   -0.20    1.17
   3 -18 -16    0.50    0.64
   3 -18 -15    0.05    0.70
   3  18 -15   -0.80    1.10
  -3 -18  15   -0.34    0.62
   3 -18 -14   -0.01    0.22
   3  18 -14   -0.25    0.36
  -3 -18  14    0.11    1.04
   3 -18 -13    0.12    0.94
  -3 -18  13    2.16    1.78
   3  18 -13    0.89    1.25
   3 -18 -12    0.93    1.39
  -3 -18  12    0.35    1.20
   3  18 -12   -0.67    1.38
   3 -18 -11    0.36    1.06
  -3 -18  11   -0.19    0.46
   3  18 -11   -0.77    1.15
   3 -18 -10    0.65    0.66
   3  18 -10    2.20    2.17
  -3  18  10   -0.35    0.73
  -3 -18  10    1.23    1.74
  -3 -18   9   -0.19    1.20
   3 -18  -9    0.65    0.84
  -3  18   9    0.53    0.49
   3  18  -9    0.21    0.37
   3 -18  -8    2.69    1.39
  -3 -18   8    1.14    1.43
   3  18  -8    1.64    1.47
  -3  18   8    3.14    2.16
   3 -18  -7    0.67    1.00
   3  18  -7   -1.11    0.63
  -3 -18   7    0.79    1.55
  -3  18   7    0.75    0.90
   3 -18  -7   -0.38    0.73
  -3 -18   6    1.63    1.43
  -3  18   6   -3.19    1.73
   3  18  -6   -0.94    1.47
   3 -18  -6   -0.67    0.82
   3 -18  -6    2.48    1.61
  -3 -18   5    1.66    1.60
   3 -18  -5    0.82    1.00
  -3  18   5    0.47    0.52
   3 -18  -5    0.11    0.97
   3  18  -5    2.88    2.54
  -3 -18   4   -0.63    0.57
   3  18  -4    0.16    0.41
   3 -18  -4   -0.84    1.47
  -3  18   4    0.46    1.17
   3  18  -3    0.07    1.58
  -3 -18   3   -0.08    1.52
   3 -18  -3    4.50    2.52
  -3  18   3    2.66    1.44
  -3 -18   2    0.07    1.50
  -3  18   2    0.93    1.78
   3 -18  -2   -0.95    1.26
   3 -18  -1    5.22    2.67
  -3  18   1    2.13    1.68
  -3 -18   1    4.27    2.25
  -3 -18   0    4.85    2.84
  -3  18   0    3.38    1.62
  -3  18   0    3.49    1.88
   3 -18   0    4.95    2.43
  -3 -18  -1    1.11    0.39
  -3  18  -1    0.07    0.39
   3 -18   1    0.04    0.91
   3 -18   2    2.24    1.72
  -3 -18  -2    2.60    1.19
  -3 -18  -3    6.99    2.83
   3 -18   3    9.53    3.60
  -3 -18  -3    7.73    3.22
  -3 -18  -4    3.39    2.21
   3 -18   4    3.81    2.45
  -3 -18  -4    3.36    1.95
   3 -18   5    1.08    1.66
  -3 -18  -5    1.92    1.70
  -3 -18  -5    4.02    2.38
  -3 -18  -6   -1.49    2.21
  -3 -18  -6   -0.97    0.99
   3  18   6   -0.62    0.78
   3 -18   6    3.07    1.79
  -3 -18  -7    0.86    1.09
   3 -18   7   -1.40    1.84
  -3 -18  -7   -0.31    0.39
  -3 -18  -8    1.81    1.15
   3 -18   8    1.20    0.44
  -3 -18  -9   -1.05    1.62
   3 -18   9   -0.93    0.66
  -3 -18 -10   -0.40    1.77
   3 -18  10   -1.24    2.02
  -3 -18 -11   -0.51    0.60
   3 -18  11    1.04    1.91
  -3 -18 -12    2.70    2.58
   3 -18  12    1.22    1.68
   3 -18  13    0.04    1.51
   3 -18  14    0.07    1.01
  -3 -19  15   -1.76    1.67
   3 -19 -15   -0.52    1.00
   3  19 -15    0.02    1.42
   3 -19 -14    0.39    1.06
  -3 -19  14   -0.14    0.34
   3  19 -14   -1.37    1.59
   3 -19 -13    0.08    0.87
  -3 -19  13    0.28    0.69
   3  19 -13   -0.41    0.83
   3 -19 -12    3.09    2.30
  -3  19  12    1.55    1.54
   3  19 -12    0.02    0.52
  -3 -19  12    1.54    2.22
   3 -19 -11    0.54    0.81
   3  19 -11    1.63    2.16
  -3 -19  11    1.46    1.34
  -3  19  11    0.12    0.38
   3 -19 -10    2.65    1.66
  -3  19  10    0.81    1.21
   3  19 -10   -0.53    1.11
  -3 -19  10   -0.02    0.86
  -3 -19   9   -0.39    1.37
   3 -19  -9    1.40    1.33
  -3  19   9    0.25    1.01
   3  19  -9   -0.49    0.11
  -3 -19   8    0.38    0.33
  -3  19   8   -0.70    1.00
   3 -19  -8    0.40    0.95
  -3 -19   7    2.93    2.38
  -3  19   7    1.08    0.75
   3 -19  -7    0.68    0.89
   3  19  -7    1.04    2.34
   3 -19  -7   -0.85    1.22
  -3  19   6   -0.22    1.40
  -3 -19   6    0.18    0.87
   3 -19  -6   -0.05    0.27
   3  19  -6    0.38    1.16
   3 -19  -6    1.21    1.16
  -3 -19   5    5.97    2.61
  -3  19   5    3.83    1.97
   3  19  -5    5.67    3.09
   3 -19  -5    3.81    2.28
   3 -19  -5    1.95    1.51
   3 -19  -4    2.23    1.69
  -3  19   4    0.83    1.03
   3  19  -4    0.58    1.21
  -3 -19   4    1.18    1.08
  -3  19   3    1.24    1.21
   3 -19  -3    0.68    0.87
  -3 -19   3   -1.04    1.14
   3  19  -3   -0.37    1.72
  -3 -19   2    1.34    1.55
  -3  19   2   -0.33    0.62
   3 -19  -2    0.64    1.08
  -3 -19   1    8.85    3.23
  -3  19   1    6.24    2.85
   3 -19  -1    3.80    2.47
  -3  19   0    0.19    1.06
   3 -19   0   -0.05    0.20
  -3 -19  -1   -0.49    1.11
   3 -19   1   -0.46    0.84
   3 -19   2    0.29    1.33
  -3 -19  -2   -1.46    1.27
  -3 -19  -3    0.58    1.26
   3 -19   3   -0.74    1.14
  -3 -19  -3    2.64    2.01
  -3 -19  -4    0.99    1.15
   3 -19   4    0.47    1.66
  -3 -19  -4    0.14    0.19
  -3 -19  -5    2.61    2.04
   3 -19   5   -0.92    0.83
  -3 -19  -5    1.20    1.88
  -3 -19  -6    1.89    1.26
   3 -19   6    1.80    1.85
  -3 -19  -6    2.95    1.90
  -3 -19  -7    0.03    0.70
  -3 -19  -7    0.25    0.68
   3 -19   7    1.50    0.38
  -3 -19  -8    2.31    1.85
   3 -19   8    1.30    1.87
  -3 -19  -9    0.27    1.81
   3 -19   9   -1.33    2.48
  -3 -19 -10    0.32    1.29
   3 -19  10    1.80    1.07
   3 -19  11    2.76    2.85
  -3 -19 -11    0.99    1.39
   3 -19  12    1.97    2.49
   3 -19  13   -0.02    1.43
  -3 -20  15   -0.41    1.38
   3 -20 -14    0.70    1.00
  -3 -20  14   -0.40    1.48
   3 -20 -13    0.39    1.10
  -3 -20  13   -0.75    0.78
  -3  20  13    0.63    1.58
   3  20 -13   -1.80    1.69
   3 -20 -12   -0.37    0.70
   3  20 -12   -0.56    0.81
  -3 -20  12    0.05    0.47
  -3  20  12    0.53    1.12
   3 -20 -11    0.04    0.89
  -3  20  11    1.46    1.75
  -3 -20  11    3.77    2.50
   3  20 -11    1.10    1.31
   3 -20 -10    0.40    0.42
  -3 -20  10    0.17    1.84
  -3  20  10    0.41    0.86
   3  20 -10    0.33    1.17
  -3 -20   9   -0.12    0.69
  -3  20   9    0.71    0.49
   3  20  -9    2.12    2.08
   3 -20  -9    0.42    1.24
  -3 -20   8    1.80    1.98
  -3  20   8    2.15    1.78
   3  20  -8    3.74    3.51
   3 -20  -8    1.87    1.27
  -3 -20   7    0.25    0.42
  -3  20   7   -0.31    0.53
   3 -20  -7    0.39    0.78
   3 -20  -7   -1.45    1.25
  -3 -20   6   -0.34    1.77
   3  20  -6   -1.85    1.48
  -3  20   6    1.46    1.70
   3 -20  -6    1.03    1.18
   3 -20  -6   -0.13    0.68
   3 -20  -5   -0.54    0.79
  -3 -20   5   -2.08    1.42
  -3  20   5    0.32    0.97
   3  20  -5   -1.44    0.85
  -3  20   4    0.43    0.99
  -3 -20   4    0.77    1.03
   3 -20  -4    0.77    1.10
   3  20  -4   -1.38    2.41
  -3  20   3    2.24    1.81
   3 -20  -3    1.53    1.58
  -3 -20   3    0.84    0.53
   3  20  -3    4.50    3.00
  -3 -20   2   -0.11    1.01
  -3  20   2    0.90    1.55
   3 -20  -2    0.40    0.61
  -3  20   1    3.26    2.18
   3 -20  -1    3.94    2.27
  -3 -20   1    7.35    3.38
  -3 -20   0   -0.02    1.24
   3 -20   0    0.30    0.33
  -3  20   0   -0.78    0.84
  -3 -20  -1    6.78    3.02
   3 -20   1    4.13    2.65
  -3 -20  -2    0.53    1.09
   3 -20   2    0.07    0.43
  -3 -20  -3    7.93    3.21
   3 -20   3    9.89    3.90
  -3 -20  -4    0.79    0.39
  -3 -20  -4    0.99    1.39
   3 -20   4    1.25    1.99
  -3 -20  -5   -0.52    0.88
  -3 -20  -5    2.08    2.04
   3 -20   5    4.11    2.83
  -3 -20  -6    0.00    0.79
  -3 -20  -6   -0.81    2.08
   3 -20   6    0.74    1.16
  -3 -20  -7    0.37    0.76
   3 -20   7    0.04    0.63
  -3 -20  -7    1.03    1.07
  -3 -20  -8    1.97    1.67
   3 -20   8   -1.05    1.91
   3 -20   9    2.51    2.63
  -3 -20  -9    2.02    2.06
  -3 -20 -10   -0.08    1.14
   3 -20  10   -0.60    1.11
   3 -20  11    0.71    1.01
  -3 -21  13   -0.02    0.60
   3 -21 -13   -0.27    0.92
  -3  21  13   -1.75    1.61
   3 -21 -12   -0.16    0.36
  -3  21  12   -1.19    1.49
  -3 -21  12   -0.39    0.77
   3  21 -12    0.91    1.33
   3 -21 -11    0.06    0.76
  -3 -21  11   -0.68    1.12
  -3  21  11    0.96    0.74
   3  21 -11    2.20    1.90
  -3 -21  10   -0.28    0.99
  -3  21  10    0.21    1.21
   3  21 -10    1.39    1.33
   3 -21 -10    0.11    0.85
  -3 -21   9   -1.73    2.10
  -3  21   9   -1.50    1.32
   3 -21  -9   -1.24    1.35
  -3 -21   8   -0.93    0.71
   3  21  -8   -0.35    0.90
   3 -21  -8   -0.16    0.65
  -3  21   8    0.51    0.93
  -3 -21   7    1.12    0.79
   3  21  -7   -0.30    1.11
   3 -21  -7    1.19    1.03
  -3  21   7    0.04    0.91
  -3 -21   6    0.42    1.31
   3 -21  -6   -0.16    0.77
  -3  21   6    2.18    1.31
   3  21  -6    2.72    2.66
  -3  21   5    0.26    0.79
  -3 -21   5    2.55    2.16
   3 -21  -5    0.14    0.47
   3  21  -5   -0.29    1.23
   3 -21  -4   -0.29    0.41
  -3 -21   4   -1.19    1.49
  -3  21   4   -0.13    0.37
   3  21  -4   -0.24    0.13
  -3 -21   3   -0.18    1.08
  -3  21   3   -0.42    0.91
   3 -21  -3   -0.20    0.64
   3  21  -3   -1.83    2.56
  -3 -21   2    2.68    1.85
  -3  21   2    1.94    1.60
   3 -21  -2    3.71    2.77
  -3 -21   1    5.72    2.53
   3 -21  -1    5.36    3.29
  -3 -21   0    0.96    1.49
   3 -21   0    1.43    2.01
  -3 -21  -1    2.82    2.03
   3 -21   1    1.76    2.56
  -3 -21  -2    2.74    2.13
   3 -21   2    4.50    3.17
  -3 -21  -3    0.61    0.75
   3 -21   3    0.18    0.08
  -3 -21  -4    0.85    1.32
   3 -21   4    0.30    0.69
  -3 -21  -4    2.15    1.80
  -3 -21  -5   -0.09    0.43
   3 -21   5    1.33    2.25
  -3 -21  -5    0.25    1.15
  -3 -21  -6    0.00    0.48
   3 -21   6   -0.99    1.75
  -3 -21  -6   -1.35    2.25
  -3 -21  -7    0.52    1.06
   3 -21   7    0.00    2.12
  -3 -21  -7   -1.61    2.21
   3 -21   8    0.59    0.85
  -3 -21  -8   -1.74    1.69
  -3 -21  -9    0.20    1.54
   3 -21   9   -0.22    1.63
   3 -22 -12   -1.05    1.32
  -3  22  12   -0.13    0.52
  -3 -22  11    1.67    1.90
  -3  22  11   -0.30    0.23
   3 -22 -11    0.61    1.07
  -3 -22  10   -0.59    1.32
  -3  22  10   -0.26    0.09
   3  22 -10   -0.66    1.17
   3 -22 -10   -0.20    0.40
  -3 -22   9    0.12    1.21
  -3  22   9    0.68    0.33
   3  22  -9    1.79    2.51
   3 -22  -9   -0.97    1.72
  -3  22   8    0.47    0.24
   3  22  -8    0.54    0.67
   3 -22  -8    0.73    1.04
  -3  22   7   -1.85    1.48
  -3 -22   7    1.32    1.80
   3  22  -7   -3.53    1.89
   3 -22  -7   -0.19    0.95
  -3  22   6    0.14    0.83
   3 -22  -6    0.81    1.06
  -3  22   5    1.74    1.54
  -3 -22   5    0.52    0.45
   3 -22  -5    0.34    0.47
   3 -22  -4    0.09    0.23
  -3  22   4   -0.14    0.64
  -3 -22   3   -2.52    2.04
   3 -22  -3   -0.13    0.30
   3  22  -3   -2.26    2.18
  -3 -22   2   -0.54    1.89
   3 -22  -2    0.91    1.45
  -3 -22   1    0.59    1.16
   3 -22  -1   -0.61    0.91
  -3 -22   0    0.02    0.48
   3 -22   0   -1.61    1.78
  -3 -22  -1    1.99    1.80
   3 -22   1    1.99    1.79
  -3 -22  -2    0.46    0.90
   3 -22   2    0.55    1.93
  -3 -22  -3   -1.52    1.41
   3 -22   3    1.91    2.41
  -3 -22  -4    0.24    0.38
   3 -22   4    2.51    2.46
  -3 -22  -5    0.42    0.79
   3 -22   5   -1.25    2.23
  -3 -22  -5    1.18    1.77
  -3 -22  -6    0.53    0.76
   3 -22   6   -1.64    2.36
  -3 -22  -6    0.74    1.62
  -3 -22  -7   -0.54    0.16
   3 -22   7    1.00    0.72
  -3 -22  -7   -0.17    2.00
   3 -22   8    1.02    1.87
  -3  23  11    0.21    0.76
  -3  23  10    1.59    1.85
   3 -23 -10    0.37    0.63
  -3  23   9    0.79    1.31
   3 -23  -9   -0.92    0.92
   3 -23  -8   -0.96    1.35
  -3  23   8   -0.29    0.71
  -3 -23   8    0.89    1.48
  -3 -23   7    1.63    1.71
  -3  23   7   -0.97    1.06
   3  23  -7   -1.05    1.60
   3 -23  -6    0.88    0.98
  -3 -23   6    1.06    1.36
   3  23  -6    2.41    3.23
  -3 -23   5    1.13    1.30
   3 -23  -5   -0.02    0.36
   3  23  -5    3.25    2.83
   3  23  -4    1.52    1.12
   3 -23  -4    1.17    1.15
  -3 -23   4    2.29    2.42
   3 -23  -3   -0.54    1.24
  -3 -23   3   -0.23    0.93
   3  23  -3    2.58    2.67
   3 -23  -2    0.85    1.10
  -3 -23   2    0.52    0.87
   3  23  -2   -1.06    1.82
  -3 -23   1    1.54    1.26
   3 -23  -1    2.58    2.31
  -3 -23   0    1.07    1.58
   3 -23   0    0.91    1.55
  -3 -23  -1   -0.38    0.64
   3 -23   1   -0.32    1.25
  -3 -23  -2   -1.04    1.26
   3 -23   2   -0.01    0.54
  -3 -23  -3   -0.87    1.04
   3 -23   3    1.38    1.08
  -3 -23  -4   -0.54    0.78
   3 -23   4    0.69    1.24
   3 -23   5    1.68    2.27
  -3 -23  -5   -0.07    0.75
  -3 -23  -6    0.49    0.71
  -3 -23  -7   -0.01    0.15
  -3  24  10    0.90    1.72
   3 -24  -9    0.67    1.29
   3 -24  -5    0.26    0.86
  -3 -24   4    2.63    2.38
   3  24  -4    4.70    3.42
   3 -24  -4   -0.70    1.11
  -3 -24   3   -2.26    2.80
   3  24  -3    0.66    1.28
   3 -24  -3   -0.06    0.36
  -3 -24   2   -0.31    1.13
   3 -24  -2   -0.35    0.81
   3  24  -2   -2.27    2.50
  -3 -24   1    2.16    2.21
   3 -24  -1   -0.08    0.55
   3  24  -1    0.44    1.17
   3 -24   0   -0.24    0.67
  -3 -24   0    0.16    1.07
  -3 -24  -1   -0.81    1.07
   3 -24   1   -0.68    1.44
  -3 -24  -2    0.15    0.40
   3 -24   2    1.17    1.86
  -3 -24  -3   -0.81    0.70
   3 -24   3    0.45    1.10
  -3 -24  -4    0.05    0.84
  -3 -24  -5    0.84    1.36
  -3 -24  -6   -0.43    0.77
   3 -25  -5   -0.44    0.83
   3 -25  -4   -0.26    1.16
   3 -25  -3   -1.09    1.92
   3 -25  -2   -0.36    0.54
   3 -25  -1    0.38    1.38
   4   0 -21   -0.41    0.73
   4   0 -20   -0.22    1.11
   4   0 -19    1.34    1.72
   4   0 -18    0.49    0.93
   4   0 -18    1.43    1.03
   4   0 -17    0.15    0.21
   4   0 -17   -0.52    1.15
   4   0 -16    5.68    2.03
   4   0 -16    8.53    2.67
   4   0 -15    0.77    0.21
   4   0 -15    1.90    1.25
   4   0 -14    7.31    2.44
   4   0 -14    8.53    2.65
   4   0 -13   -0.16    0.14
   4   0 -13    0.09    0.79
   4   0 -13    0.31    0.81
   4   0 -12    2.83    1.12
   4   0 -12    4.89    1.79
   4   0 -12    5.97    1.98
   4   0 -11    0.60    0.99
   4   0 -11   -0.52    0.65
   4   0 -11    0.19    0.68
   4   0 -10   36.98    4.96
   4   0 -10   29.02    3.62
   4   0 -10   28.11    4.00
   4   0  -9   -1.74    0.92
   4   0  -9    0.94    0.78
   4   0  -9    0.98    1.01
   4   0  -8  173.88   11.38
   4   0  -8  170.80   10.23
  -4   0   8  160.44   10.46
   4   0  -8  142.71   10.31
  -4   0   7    0.19    0.25
   4   0  -7   -0.58    1.05
   4   0  -7   -0.54    0.38
   4   0  -6  160.74   10.21
  -4   0   6  181.56   10.58
   4   0  -5    1.83    0.85
  -4   0   5   -0.69    0.37
  -4   0   4    3.14    1.25
   4   0  -4    2.43    0.86
   4   0  -3    0.03    0.43
  -4   0   3   -0.75    0.32
  -4   0   2  489.27   19.92
   4   0  -2  428.68   19.21
   4   0  -1   -0.61    1.06
  -4   0   1   -1.43    0.81
   4   0  -1   -0.03    0.04
   4   0  -1   -0.30    0.25
   4   0   0   47.60    5.26
   4   0   0   37.40    2.22
   4   0   0   35.06    3.47
  -4   0   0   36.05    2.10
  -4   0   0   48.28    4.89
  -4   0  -1   -0.41    0.69
  -4   0  -1    0.10    0.18
   4   0   1    0.63    0.75
  -4   0  -1    0.05    0.07
  -4   0  -2  173.25   11.09
  -4   0  -2  187.18    9.06
  -4   0  -3    0.84    0.54
   4   0   3   -0.10    0.38
  -4   0  -4   -0.94    0.68
   4   0   4    0.37    0.39
  -4   0  -4   -0.49    0.16
  -4   0  -5    0.90    1.03
  -4   0  -5   -0.03    1.11
  -4   0  -5    0.33    0.24
  -4   0  -5    0.01    0.69
  -4   0  -5   -0.09    0.18
  -4   0  -6    0.06    0.10
  -4   0  -6    0.33    0.73
  -4   0  -6    0.12    0.85
  -4   0  -7    0.00    0.17
  -4   0  -7   -0.92    1.18
  -4   0  -7   -0.12    0.43
  -4   0  -7    0.18    0.52
  -4   0  -8   17.57    3.42
  -4   0  -8   20.47    4.10
  -4   0  -8   21.34    4.31
  -4   0  -9    0.59    1.11
  -4   0  -9   -0.34    1.18
  -4   0  -9   -0.67    1.18
  -4   0 -10   52.16    7.25
  -4   0 -10   45.42    6.27
  -4   0 -10   56.96    7.48
  -4   0 -11    0.19    0.93
  -4   0 -11    0.34    1.51
  -4   0 -11   -0.01    0.28
  -4   0 -12   -0.57    1.57
  -4   0 -12   -0.79    0.03
  -4   0 -12    0.44    1.35
  -4   0 -13   -0.49    1.27
  -4   0 -13    2.66    1.18
  -4   0 -13    0.29    0.52
  -4   0 -14    2.08    1.52
  -4   0 -14    3.89    2.33
  -4   0 -15   -2.05    1.49
  -4   0 -15    0.31    1.56
  -4   0 -16   -0.26    0.62
  -4   0 -17   -0.16    0.21
  -4   0 -18    0.39    0.73
  -4   0 -19    0.04    0.76
   4  -1 -21    1.12    1.19
   4   1 -21    1.71    1.60
   4   1 -20    0.32    1.17
   4  -1 -20    0.68    0.40
   4  -1 -19    0.28    0.94
   4   1 -19    4.72    2.61
   4  -1 -18    2.03    1.40
   4   1 -18    1.99    1.34
   4  -1 -18   10.30    3.08
   4   1 -18   13.71    4.07
   4  -1 -17    4.41    1.97
   4   1 -17    2.93    1.61
   4  -1 -17    5.61    2.64
   4   1 -17    8.68    2.95
   4  -1 -16    1.02    1.00
   4   1 -16    1.07    0.79
   4  -1 -16    1.80    1.76
   4   1 -16    0.93    1.00
   4  -1 -15    0.43    0.29
   4   1 -15    0.01    0.77
   4  -1 -15   -0.27    0.94
   4   1 -15   -1.25    1.08
   4   1 -14   17.34    4.02
   4  -1 -14   14.75    3.27
   4   1 -14   16.45    3.32
   4  -1 -14   18.24    3.91
   4   1 -14   21.22    4.18
   4   1 -13   12.52    2.92
   4   1 -13    9.55    2.50
   4   1 -13   11.04    3.01
   4  -1 -13   11.47    2.78
   4   1 -13    5.39    1.65
   4  -1 -13    9.41    2.78
   4   1 -12    7.64    1.91
   4   1 -12   24.22    4.40
   4  -1 -12   10.77    2.00
   4  -1 -12   22.53    3.74
   4  -1 -12   27.77    4.31
   4   1 -12   25.77    4.14
   4  -1 -11    2.51    0.97
   4   1 -11    6.68    2.32
   4  -1 -11    7.47    1.87
   4  -1 -11    9.69    2.52
   4   1 -11    7.58    2.44
   4   1 -11    8.20    2.00
   4  -1 -10   23.23    3.09
   4   1 -10   28.35    4.33
   4   1 -10   32.70    4.01
   4  -1 -10   27.89    4.10
   4  -1 -10   27.51    3.91
   4   1  -9   14.16    2.86
   4  -1  -9   15.17    2.37
   4  -1  -9   14.37    2.73
   4   1  -9   16.74    2.78
   4  -1  -9   10.76    2.24
   4  -1  -8   27.24    3.28
   4  -1  -8   26.70    3.54
   4   1  -8   26.87    3.63
   4   1  -8   26.22    3.67
  -4  -1   8   27.63    3.50
  -4   1   8   26.13    3.69
   4  -1  -8   26.24    3.71
   4  -1  -7   12.70    2.22
   4   1  -7   12.71    2.31
   4  -1  -7   10.61    2.18
  -4  -1   7   10.55    2.07
  -4   1   7   13.87    2.47
   4  -1  -7   11.92    2.17
   4   1  -7   10.68    2.13
   4   1  -6   28.15    3.48
   4  -1  -6   28.67    3.38
   4  -1  -6   29.22    3.05
   4   1  -6   31.26    3.76
  -4   1   6   27.73    3.53
   4  -1  -6   30.56    3.92
  -4  -1   6   27.54    3.40
   4   1  -5   21.48    3.06
   4  -1  -5   17.22    2.04
   4   1  -5   18.09    2.57
  -4  -1   5   21.24    2.76
  -4   1   5   17.44    2.69
   4  -1  -5   18.72    2.75
   4  -1  -5   16.50    2.98
   4   1  -4   67.01    5.26
   4  -1  -4   65.66    5.70
   4  -1  -4   62.17    4.03
   4   1  -4   70.37    6.06
  -4  -1   4   74.10    5.71
  -4   1   4   69.06    5.70
   4  -1  -4   58.62    5.47
   4  -1  -3   30.94    3.82
   4  -1  -3   27.08    1.96
   4   1  -3   34.15    4.11
  -4  -1   3   33.24    3.59
  -4   1   3   32.31    3.83
   4  -1  -3   29.48    3.53
   4   1  -2    0.26    0.23
  -4   1   2    1.22    1.04
   4   1  -2    0.94    0.84
  -4  -1   2    1.06    0.96
   4  -1  -2    1.36    1.15
   4  -1  -2    0.21    0.79
  -4   1   1    1.78    0.99
   4  -1  -1    3.31    1.50
   4   1  -1    1.18    0.36
   4  -1  -1    1.54    0.44
   4   1  -1    1.88    0.65
   4   1   0   55.68    5.35
  -4  -1   0   57.62    5.39
   4  -1   0   45.54    4.10
  -4  -1   0   49.20    2.98
  -4   1   0   56.98    5.66
  -4  -1  -1   14.87    2.86
   4   1   1    8.27    2.42
  -4   1  -1   13.53    2.75
  -4  -1  -1    8.02    1.24
   4   1   1    3.86    0.88
   4  -1   1    8.97    1.68
  -4   1  -1   12.80    1.27
   4   1   2   39.53    5.05
  -4   1  -2   35.49    4.70
   4  -1   2   37.72    3.67
  -4  -1  -2   38.66    4.40
  -4  -1  -2   40.16    3.56
  -4   1  -2   42.36    3.16
  -4  -1  -3    5.85    1.86
  -4   1  -3    3.81    1.71
  -4  -1  -3    5.77    1.30
  -4   1  -3    4.80    1.19
   4   1   3    3.13    0.75
  -4  -1  -4   91.26    7.62
   4   1   4   72.66    4.95
  -4  -1  -4   92.50    7.67
  -4   1  -4   95.28    7.96
  -4  -1  -4  102.61    6.86
  -4   1  -4   87.04    6.40
  -4  -1  -5   -0.36    0.47
  -4   1  -5    0.59    0.58
  -4   1  -5   -0.02    0.13
  -4  -1  -5    0.34    0.47
  -4   1  -5   -0.13    0.26
  -4  -1  -5    0.06    0.11
   4   1   5    0.15    0.11
  -4   1  -5    1.00    0.76
  -4  -1  -6  140.44   10.19
  -4   1  -6  140.64   10.32
  -4   1  -6  106.91    7.89
  -4  -1  -6  125.10   10.02
  -4   1  -6  151.41   10.71
  -4  -1  -6  136.78    8.79
  -4   1  -7    0.48    0.33
  -4  -1  -7    1.72    1.37
  -4   1  -7    0.03    0.20
  -4  -1  -7    0.09    0.59
  -4   1  -7    0.81    0.33
  -4  -1  -7    0.54    1.21
  -4   1  -8    2.82    0.93
  -4  -1  -8    8.81    2.77
  -4   1  -8    8.98    2.50
  -4  -1  -8    7.31    2.37
  -4   1  -8    5.55    1.93
  -4  -1  -8    9.37    2.67
  -4   1  -8    9.20    2.87
  -4   1  -9   -0.46    0.44
  -4  -1  -9   -0.49    0.81
  -4   1  -9    0.08    1.46
  -4  -1  -9    0.52    0.52
  -4   1  -9    0.43    0.87
  -4  -1  -9    3.19    2.20
  -4   1  -9   -0.39    0.89
  -4   1 -10   30.23    4.75
  -4  -1 -10   35.73    5.45
  -4  -1 -10   37.37    5.58
  -4   1 -10   36.28    5.83
  -4  -1 -10   46.16    6.52
  -4   1 -10   45.69    6.71
  -4   1 -11    4.58    2.56
  -4   1 -11    2.48    1.70
  -4  -1 -11    2.77    2.65
  -4  -1 -11    4.03    2.36
  -4   1 -11    1.21    1.66
  -4  -1 -11    1.52    0.80
  -4  -1 -12    1.55    0.83
  -4   1 -12    1.47    1.12
  -4  -1 -12    3.08    2.25
  -4   1 -12    1.52    1.26
  -4  -1 -12    1.39    1.94
  -4   1 -12    1.39    1.47
  -4   1 -13    2.99    2.42
  -4  -1 -13   -0.07    0.51
  -4   1 -13    0.49    0.28
  -4  -1 -13    1.82    0.62
  -4   1 -13    1.30    1.29
  -4   1 -14    0.80    1.00
  -4   1 -14    0.21    0.70
  -4  -1 -14    2.10    1.50
  -4  -1 -14   -0.15    0.53
  -4  -1 -15    2.96    1.68
  -4   1 -15    0.58    1.29
  -4  -1 -15   -0.10    1.55
  -4   1 -15   -0.02    0.98
  -4  -1 -16    0.56    0.68
  -4   1 -16    0.25    0.36
  -4   1 -17    0.30    0.92
  -4  -1 -17   -0.32    0.48
  -4  -1 -18   -0.26    0.85
  -4   1 -18    0.16    0.82
  -4  -1 -19    1.43    1.77
  -4   1 -19    1.09    1.63
   4  -2 -21   -4.99    2.52
   4   2 -21    2.05    1.19
   4  -2 -20    0.60    1.54
   4   2 -20    0.85    1.74
   4  -2 -19   -0.11    0.43
   4   2 -19    0.82    1.21
   4   2 -18    0.26    0.33
   4  -2 -18    1.44    1.28
   4   2 -18    0.87    0.96
   4  -2 -17   -0.57    0.68
   4   2 -17   -0.33    0.84
   4   2 -17   -0.57    0.90
   4   2 -16    5.36    2.48
   4  -2 -16    1.96    0.80
   4   2 -16    1.21    0.43
   4  -2 -16    4.52    2.04
   4   2 -16    3.11    1.87
   4   2 -15    3.73    2.20
   4   2 -15    5.30    2.85
   4   2 -15    0.91    0.95
   4  -2 -15    2.54    1.50
   4  -2 -15    1.33    1.12
   4   2 -14   14.68    3.66
   4  -2 -14   12.48    3.21
   4   2 -14   11.67    2.95
   4  -2 -14   10.41    2.77
   4   2 -13    5.80    2.37
   4   2 -13    4.00    1.58
   4  -2 -13    5.19    2.07
   4  -2 -13    6.12    1.90
   4  -2 -12    1.38    1.09
   4   2 -12    3.06    1.88
   4  -2 -12    2.59    1.52
   4  -2 -12   -0.16    0.32
   4  -2 -11   34.57    4.63
   4   2 -11   36.69    4.99
   4  -2 -11   33.94    4.74
   4   2 -10   54.35    6.01
   4  -2 -10   57.34    5.66
   4  -2 -10   53.29    5.81
   4   2  -9   10.65    2.62
  -4  -2   9    8.95    2.12
   4  -2  -9    8.19    2.08
   4  -2  -9    8.05    1.65
   4  -2  -9    9.60    2.08
   4   2  -8   41.50    4.90
   4  -2  -8   43.87    4.53
  -4  -2   8   41.23    4.27
  -4   2   8   50.63    5.29
   4  -2  -8   41.92    5.04
   4  -2  -8   38.75    3.96
   4  -2  -7  123.59    8.14
   4  -2  -7  123.27    9.26
   4  -2  -7  131.03    8.21
   4   2  -7  141.55    9.43
  -4  -2   7  121.04    8.15
  -4   2   7  128.67    9.15
   4   2  -7  137.28    9.34
   4   2  -6    7.70    2.00
   4   2  -6    6.36    1.75
   4  -2  -6    4.78    1.43
  -4  -2   6    5.12    1.41
  -4   2   6    5.97    1.65
   4  -2  -6    4.76    1.52
   4  -2  -6    4.97    1.26
   4  -2  -5   71.58    4.78
   4  -2  -5   81.12    6.35
   4   2  -5   78.53    6.11
   4   2  -5   89.17    7.07
  -4  -2   5   79.64    5.83
  -4   2   5   82.74    6.76
   4  -2  -5   77.43    6.58
   4  -2  -4   64.74    5.78
   4   2  -4   57.63    4.76
   4   2  -4   60.80    5.61
  -4  -2   4   62.17    5.03
  -4   2   4   61.70    5.32
   4  -2  -4   58.13    5.41
   4  -2  -4   48.71    3.40
   4  -2  -3   98.88    7.34
   4   2  -3   76.94    5.34
   4   2  -3   91.84    7.19
  -4  -2   3   95.60    6.73
  -4   2   3   88.60    6.76
   4  -2  -3   80.44    6.39
   4  -2  -3   66.64    3.59
  -4   2   2    4.33    1.41
  -4  -2   2    6.15    1.58
   4   2  -2    4.67    1.05
   4  -2  -2    5.18    1.40
   4   2  -2    5.32    1.80
   4   2  -1    7.38    1.20
  -4  -2   1    8.56    1.92
  -4   2   1   10.10    2.30
   4   2  -1   10.41    2.27
   4  -2  -1    9.08    1.82
   4   2   0  262.12   14.50
   4  -2   0  244.00   13.19
  -4  -2   0  278.64   14.46
  -4   2   0  288.80   15.14
  -4   2  -1   25.84    3.83
  -4  -2  -1   25.52    3.43
   4  -2   1   22.22    2.85
   4   2   1   25.54    3.78
  -4  -2  -1   26.84    2.71
  -4   2  -1   21.59    1.69
   4   2   2  186.29   12.22
  -4  -2  -2  170.01   10.95
  -4  -2  -2  176.88    9.79
  -4   2  -2  188.51   12.54
  -4   2  -2  182.26    8.97
  -4  -2  -3    3.31    1.34
  -4  -2  -3    0.73    0.62
  -4   2  -3    3.84    1.51
   4   2   3    0.62    0.21
  -4  -2  -3    2.55    0.96
  -4   2  -3    1.60    0.55
  -4   2  -4   27.97    3.13
  -4  -2  -4   32.11    4.33
  -4  -2  -4   29.56    4.19
  -4   2  -4   28.93    4.22
  -4  -2  -4   31.94    3.78
  -4  -2  -5   22.12    3.85
  -4  -2  -5   20.07    3.51
  -4   2  -5   17.87    3.30
  -4  -2  -5   19.97    3.00
   4   2   5   13.87    1.61
  -4   2  -5   15.41    2.53
  -4   2  -6   30.07    3.88
  -4   2  -6   18.59    2.33
   4   2   6   27.03    1.95
  -4  -2  -6   37.37    4.95
  -4  -2  -6   45.39    5.57
  -4   2  -6   42.62    5.36
  -4  -2  -6   38.30    4.37
  -4   2  -7    9.68    2.86
  -4  -2  -7    8.48    2.55
  -4   2  -7    9.78    2.65
  -4  -2  -7    9.61    2.33
  -4   2  -7    3.44    1.00
  -4   2  -7    8.40    2.29
  -4  -2  -7    9.05    2.49
  -4   2  -8   27.18    4.17
  -4   2  -8   35.18    5.55
  -4  -2  -8   33.21    5.01
  -4   2  -8   36.88    5.66
  -4  -2  -8   30.25    4.41
  -4  -2  -8   33.99    5.28
  -4   2  -9    4.04    1.53
  -4  -2  -9    8.60    2.69
  -4   2  -9    2.42    1.02
  -4  -2  -9    8.79    2.31
  -4   2  -9    7.41    2.50
  -4  -2  -9    8.69    3.01
  -4   2  -9    7.61    2.65
  -4   2 -10   18.98    3.64
  -4   2 -10    8.34    2.04
  -4  -2 -10   18.05    4.00
  -4   2 -10   17.88    4.05
  -4  -2 -10   21.60    4.01
  -4  -2 -10   18.62    4.47
  -4   2 -10   17.40    4.00
  -4  -2 -11    4.61    2.28
  -4   2 -11    4.88    2.82
  -4  -2 -11    5.36    1.94
  -4   2 -11    2.63    1.29
  -4  -2 -11    3.90    1.97
  -4   2 -11    5.99    2.50
  -4  -2 -12   -0.18    1.06
  -4   2 -12    1.23    0.59
  -4   2 -12    1.36    1.10
  -4  -2 -12    2.73    2.01
  -4   2 -13   -0.72    0.43
  -4  -2 -13    0.42    0.82
  -4  -2 -13   -0.15    0.78
  -4   2 -13    1.22    1.24
  -4   2 -13    0.53    0.76
  -4  -2 -14    2.58    1.88
  -4   2 -14    0.94    0.80
  -4  -2 -14   -0.77    0.81
  -4   2 -14    1.55    1.42
  -4   2 -14   -1.03    0.82
  -4  -2 -15    0.08    0.96
  -4   2 -15    0.58    1.23
  -4   2 -15    0.08    1.40
  -4  -2 -16   -1.49    1.69
  -4   2 -16    0.16    0.08
  -4  -2 -17    0.16    0.20
  -4   2 -17   -0.24    0.72
  -4  -2 -18    1.07    1.16
  -4   2 -18    0.33    0.83
  -4  -2 -19   -0.39    0.64
  -4   2 -19   -0.14    0.20
   4  -3 -21   -1.13    1.49
   4   3 -21    1.43    1.55
   4  -3 -20    0.83    1.24
   4   3 -20    0.49    1.45
   4   3 -19    2.19    1.42
   4  -3 -19   -1.08    1.48
   4   3 -18    1.35    1.42
   4   3 -18    0.32    0.55
   4  -3 -18    1.53    0.74
   4   3 -18    2.77    2.30
   4   3 -17    8.65    3.26
   4   3 -17    3.65    1.77
   4  -3 -17   10.83    3.25
   4   3 -17   15.00    4.19
   4   3 -16   -0.08    1.67
   4   3 -16   -1.07    0.49
   4  -3 -16    0.39    0.90
   4   3 -16    0.49    0.80
   4   3 -15   17.45    4.09
   4  -3 -15    9.99    2.88
   4  -3 -15   13.67    3.22
   4   3 -15   10.99    2.93
   4   3 -14   10.48    3.19
   4  -3 -14   11.85    3.03
   4  -3 -14    8.04    2.46
   4   3 -13   27.44    4.73
   4  -3 -13   24.10    4.13
   4  -3 -13   24.01    4.10
   4   3 -12    5.01    2.45
   4  -3 -12    6.07    2.01
   4  -3 -12    5.09    1.69
   4  -3 -11    3.02    0.94
   4   3 -11   10.18    2.49
   4  -3 -11   10.16    2.65
   4  -3 -11    8.95    2.24
   4  -3 -10   47.65    4.92
   4   3 -10   51.80    6.03
   4  -3 -10   48.98    5.59
   4  -3  -9    0.75    0.84
   4  -3  -9    2.52    1.08
   4   3  -9   -0.83    1.52
  -4  -3   9    1.39    0.85
   4  -3  -9    0.36    0.55
   4  -3  -8   25.12    3.26
   4  -3  -8   28.24    3.29
  -4  -3   8   22.55    2.99
   4  -3  -8   27.95    4.08
   4   3  -8   29.38    4.20
   4  -3  -7   85.92    6.41
   4   3  -7   94.61    7.62
  -4  -3   7   80.57    6.12
  -4   3   7   91.77    7.41
   4  -3  -7   89.59    7.69
   4  -3  -7   79.05    6.02
   4   3  -6  146.42    9.59
  -4  -3   6  130.68    8.09
  -4   3   6  141.07    9.62
   4  -3  -6  150.22   10.27
   4  -3  -6  138.32    8.10
  -4  -3   5    9.12    1.77
   4   3  -5   11.52    2.13
   4  -3  -5   14.36    2.79
  -4   3   5   13.00    2.52
   4  -3  -5   11.27    1.64
   4   3  -4   28.09    3.28
   4   3  -4   33.64    4.24
  -4  -3   4   29.38    3.21
  -4   3   4   29.14    3.63
   4  -3  -4   29.77    3.91
   4  -3  -4   25.03    2.18
   4   3  -3  177.70    9.54
   4   3  -3  207.18   12.04
  -4   3   3  196.37   11.18
   4  -3  -3  188.29   11.28
  -4  -3   3  193.56   10.44
  -4   3   2    9.19    2.22
  -4  -3   2    9.43    2.01
   4   3  -2   10.09    1.57
   4  -3  -2   12.11    2.17
   4   3  -2   11.09    2.50
  -4   3   1  117.56    8.60
   4   3  -1   96.72    6.00
   4   3  -1  114.80    8.62
  -4   3   1  124.52    9.15
   4  -3  -1  117.42    8.03
  -4  -3   1  132.92    8.57
  -4  -3   0   10.38    2.30
  -4   3   0   10.04    2.46
   4   3   0    8.94    1.16
   4   3   0   12.47    2.68
  -4  -3   0    9.55    1.56
  -4   3  -1   33.42    2.25
   4   3   1   26.13    3.90
  -4  -3  -1   36.48    3.62
  -4  -3  -1   29.12    3.62
  -4   3  -1   35.62    4.70
  -4  -3  -2   13.01    2.73
  -4   3  -2   12.31    1.65
  -4   3  -2   14.26    3.19
  -4  -3  -2   14.72    2.16
   4   3   2   13.34    2.83
  -4  -3  -2   12.80    2.27
  -4  -3  -3   21.15    3.35
  -4   3  -3   20.33    2.50
  -4   3  -3   22.52    3.85
  -4  -3  -3   20.70    3.31
   4   3   3   24.74    3.92
  -4  -3  -3   26.02    3.21
   4   3   4   93.40    8.58
  -4   3  -4   81.65    6.13
  -4  -3  -4   79.46    7.10
  -4  -3  -4   89.45    8.04
  -4   3  -4   81.59    7.59
  -4  -3  -4   86.97    7.03
  -4   3  -5   24.50    4.02
  -4   3  -5   24.09    3.30
  -4  -3  -5   22.79    3.63
  -4  -3  -5   31.18    4.07
  -4  -3  -5   26.47    4.15
  -4   3  -6   69.71    6.41
  -4  -3  -6   81.42    7.73
  -4   3  -6   79.70    7.79
  -4  -3  -6   86.81    8.32
  -4  -3  -6   76.13    7.27
  -4  -3  -7   44.70    5.79
  -4  -3  -7   48.45    5.57
  -4   3  -7   41.77    5.01
  -4  -3  -7   50.42    6.32
  -4   3  -7   56.77    6.92
  -4   3  -8    0.23    0.23
  -4   3  -8   -0.22    0.75
  -4  -3  -8    1.33    0.95
  -4  -3  -8    1.07    0.61
  -4   3  -8    1.32    0.87
  -4  -3  -8   -0.04    0.36
  -4   3  -8   -0.42    0.79
  -4  -3  -9   10.30    2.80
  -4  -3  -9   11.87    3.17
  -4   3  -9    5.16    1.59
  -4   3  -9   11.61    3.56
  -4   3  -9    9.05    2.49
  -4  -3  -9    9.55    2.85
  -4   3  -9   12.93    3.55
  -4   3 -10    7.79    2.07
  -4  -3 -10   11.82    2.97
  -4   3 -10   15.96    3.99
  -4   3 -10   14.05    3.42
  -4  -3 -10   17.99    4.24
  -4   3 -10   16.96    4.13
  -4   3 -11    1.10    0.76
  -4   3 -11    3.33    1.59
  -4  -3 -11    4.12    2.31
  -4   3 -11    1.37    1.42
  -4  -3 -11    3.43    2.54
  -4   3 -11    3.23    2.23
  -4   3 -12   11.77    3.59
  -4   3 -12    6.23    2.07
  -4  -3 -12   15.73    3.71
  -4  -3 -12   13.17    3.65
  -4   3 -12   11.08    3.66
  -4   3 -13    2.31    2.13
  -4   3 -13    0.48    0.60
  -4  -3 -13    1.32    1.11
  -4  -3 -13   -1.22    0.83
  -4   3 -13    0.07    0.76
  -4   3 -14    1.17    0.85
  -4  -3 -14    3.19    1.93
  -4   3 -14    2.64    1.71
  -4  -3 -14    2.19    2.11
  -4   3 -14    1.46    1.38
  -4  -3 -15    3.24    2.12
  -4   3 -15    1.43    1.57
  -4   3 -15   -0.02    0.52
  -4   3 -15    0.50    1.28
  -4  -3 -16    0.79    0.69
  -4   3 -16   -0.48    0.87
  -4   3 -16    0.14    0.93
  -4  -3 -17   -0.41    0.82
  -4   3 -17    0.60    1.07
  -4   3 -18    0.01    0.68
  -4  -3 -18   -0.21    0.61
  -4   3 -19    0.48    0.68
   4  -4 -21    0.95    0.85
   4   4 -21   -1.18    1.25
   4   4 -20   -0.08    0.90
   4  -4 -20   -0.65    0.83
   4   4 -20    1.05    0.87
   4   4 -19   -0.12    1.75
   4  -4 -19    0.74    1.29
   4   4 -19    2.54    1.63
   4   4 -18   -2.93    2.06
   4  -4 -18    0.91    0.73
   4   4 -18   -0.12    0.59
   4   4 -18   -1.64    1.41
   4   4 -17    1.06    1.61
   4  -4 -17   -0.89    0.95
   4   4 -17    1.05    1.23
   4   4 -16   11.81    3.91
   4  -4 -16   10.68    3.10
   4   4 -16    3.32    1.68
   4  -4 -15    2.93    1.46
   4   4 -15    1.93    1.78
   4   4 -14    4.49    1.40
   4  -4 -14    2.17    1.72
   4   4 -13    5.93    2.18
   4  -4 -13    7.76    2.45
   4  -4 -13    7.48    2.34
   4   4 -12   18.73    4.05
   4  -4 -12   18.46    3.57
   4  -4 -12   18.20    3.54
   4   4 -11   41.11    5.78
   4  -4 -11   31.60    4.63
   4  -4 -11   34.57    4.63
  -4  -4  10    2.85    1.07
   4   4 -10    2.50    1.71
  -4  -4  10    4.39    1.28
   4  -4 -10    5.75    1.93
   4  -4 -10    2.22    1.16
  -4  -4   9   12.81    2.25
   4   4  -9   14.04    2.98
  -4  -4   9   11.43    1.96
   4  -4  -9   13.69    2.70
   4  -4  -9   13.57    2.51
  -4  -4   8    5.62    1.59
   4   4  -8    7.65    2.13
   4  -4  -8    6.82    1.97
   4  -4  -8    8.62    2.04
  -4  -4   8    6.70    1.63
  -4   4   7    6.68    1.87
  -4  -4   7    3.52    0.97
   4  -4  -7    5.25    1.36
   4   4  -7    6.52    2.10
   4  -4  -7    5.75    1.82
   4   4  -6    4.76    1.55
   4  -4  -6    5.77    2.05
  -4  -4   6    5.39    1.25
   4  -4  -6    5.58    1.28
  -4   4   6    6.07    1.71
   4  -4  -5    3.97    0.97
  -4  -4   5    6.18    1.38
  -4   4   5    5.80    1.53
   4   4  -5    6.40    1.78
   4  -4  -5    5.87    1.69
   4   4  -4  254.83   13.23
  -4   4   4  233.79   13.50
   4  -4  -4  239.84   13.71
   4  -4  -4  210.80   10.48
  -4  -4   4  239.28   12.35
   4   4  -3   45.15    4.21
   4   4  -3   47.17    5.17
  -4   4   3   37.43    4.47
  -4  -4   3   43.59    4.25
   4  -4  -3   29.85    2.26
   4   4  -2  128.18    7.82
   4   4  -2  137.49    9.89
  -4   4   2  136.30    9.83
  -4  -4   2  142.02    8.77
   4   4  -1   46.03    3.77
   4   4  -1   51.20    5.41
  -4  -4   1   52.57    5.00
  -4   4   1   54.24    5.58
   4   4   0  313.53   10.47
   4   4   0  375.04   15.89
  -4  -4   0  356.62   12.81
  -4  -4   0  355.17   12.91
  -4  -4   0  346.51   13.52
  -4   4   0  377.24   16.09
   4   4   1  106.83    5.60
   4   4   1  128.16    9.47
  -4  -4  -1  122.31    7.93
  -4  -4  -1  141.99    8.54
  -4  -4  -1  117.64    8.09
  -4   4  -1  137.16   10.05
   4   4   2  270.05   16.15
  -4  -4  -2  282.92   14.98
  -4  -4  -2  285.96   14.65
  -4  -4  -2  272.14   15.34
   4   4   3   90.62    7.94
  -4  -4  -3   86.87    7.12
  -4  -4  -3   88.32    7.63
  -4  -4  -3  102.07    7.43
  -4   4  -3  101.57    8.87
  -4   4  -4   -0.72    0.28
  -4  -4  -4    0.13    0.56
   4   4   4    0.66    0.55
  -4  -4  -4    0.44    0.45
  -4  -4  -4    0.69    0.82
   4   4   5    1.05    0.41
  -4  -4  -5    0.28    0.56
  -4  -4  -5    0.43    0.32
  -4   4  -5   -0.49    0.75
  -4  -4  -5   -0.31    1.12
  -4   4  -6   25.69    4.23
  -4   4  -6   20.53    3.23
  -4  -4  -6   26.50    4.11
  -4  -4  -6   30.22    4.31
  -4  -4  -6   30.15    4.55
  -4   4  -7   27.46    4.69
  -4  -4  -7   25.21    4.26
  -4  -4  -7   22.75    3.98
  -4  -4  -7   27.45    4.79
  -4   4  -7   19.67    3.26
  -4   4  -8   -0.27    0.48
  -4   4  -8    0.06    0.87
  -4  -4  -8   -0.53    1.21
  -4  -4  -8    2.72    1.46
  -4  -4  -8    0.36    1.37
  -4   4  -8   -0.19    0.28
  -4  -4  -9   15.10    3.48
  -4   4  -9   14.87    3.81
  -4   4  -9    5.64    1.72
  -4  -4  -9   13.51    3.54
  -4   4  -9   10.37    2.71
  -4   4  -9   17.12    3.97
  -4   4 -10    1.21    1.27
  -4   4 -10    1.65    1.21
  -4  -4 -10   -0.80    0.97
  -4  -4 -10    1.58    0.76
  -4   4 -10    0.74    0.79
  -4   4 -10   -1.06    0.31
  -4   4 -11   13.36    2.89
  -4   4 -11   29.15    5.60
  -4  -4 -11   23.29    4.55
  -4   4 -11   20.96    4.32
  -4  -4 -11   34.21    5.98
  -4   4 -11   29.55    5.54
  -4   4 -12    9.67    3.49
  -4  -4 -12    4.24    2.07
  -4   4 -12    7.26    2.53
  -4  -4 -12    7.83    2.98
  -4   4 -12   10.89    3.66
  -4   4 -13    2.87    1.43
  -4  -4 -13    2.13    1.28
  -4   4 -13    5.23    2.40
  -4  -4 -13    5.07    2.90
  -4   4 -13    4.08    2.23
  -4   4 -14    0.60    0.96
  -4  -4 -14    1.33    1.28
  -4   4 -14    1.81    1.63
  -4   4 -14   -0.43    1.33
  -4   4 -15    0.20    1.33
  -4  -4 -15    0.54    1.00
  -4   4 -15   -0.40    0.48
  -4   4 -15   -2.36    2.09
  -4  -4 -16   -0.15    0.58
  -4   4 -16    0.29    0.27
  -4  -4 -17   -0.13    0.77
  -4   4 -17    0.25    0.57
  -4  -4 -18   -0.35    0.43
  -4   4 -18   -0.54    1.19
  -4   4 -19   -0.43    0.99
   4   5 -21   -0.32    1.12
   4  -5 -21    0.37    0.11
   4   5 -20    0.12    1.24
   4  -5 -20    0.30    1.10
   4   5 -20   -0.38    1.70
   4   5 -19   -0.58    1.29
   4  -5 -19    0.60    0.89
   4   5 -19    2.18    2.65
   4   5 -18    2.51    1.39
   4  -5 -18    1.61    1.38
   4   5 -18    0.33    0.55
   4   5 -17    5.21    2.23
   4  -5 -17    4.07    1.90
   4   5 -17    1.18    0.91
   4   5 -16    3.51    1.93
   4  -5 -16    0.22    0.77
   4   5 -15   14.85    4.02
   4  -5 -15   12.99    3.26
   4   5 -14    0.68    0.40
   4  -5 -14    0.54    0.99
  -4  -5  13    3.54    1.17
   4   5 -13    8.50    2.93
   4  -5 -13    8.51    2.33
  -4  -5  12    0.21    0.48
   4   5 -12   -0.78    1.63
   4  -5 -12    0.08    0.62
   4   5 -11    7.74    3.09
  -4  -5  11    3.15    1.10
   4  -5 -11    5.84    1.94
  -4  -5  10   11.95    2.25
   4  -5 -10    6.41    1.01
   4   5 -10   20.63    3.91
  -4  -5  10    4.85    1.35
   4  -5 -10   14.34    2.70
   4   5  -9   47.74    5.98
  -4  -5   9   36.67    4.09
  -4  -5   9   30.85    3.52
   4  -5  -9   40.15    4.51
  -4  -5   8    6.05    1.61
  -4  -5   8    3.85    1.18
   4  -5  -8    5.17    1.44
   4   5  -8    6.06    1.70
   4   5  -7   36.78    5.06
  -4  -5   7   29.18    3.64
  -4  -5   7   26.58    2.81
  -4   5   7   30.08    4.38
   4  -5  -7   27.66    3.17
   4  -5  -6    0.90    0.79
  -4  -5   6   -0.78    0.58
  -4  -5   6   -0.08    0.25
  -4   5   6    0.92    0.50
   4   5  -6   -0.12    0.98
   4  -5  -5   16.78    2.20
  -4  -5   5   14.33    2.53
  -4   5   5   20.73    3.34
   4   5  -5   20.44    3.06
  -4  -5   4    5.17    1.45
   4  -5  -4    4.01    0.89
  -4  -5   4    6.41    1.73
  -4   5   4    5.56    1.51
   4   5  -4    5.85    1.29
   4  -5  -3    4.93    0.98
  -4  -5   3    6.52    1.61
  -4   5   3    5.08    1.65
  -4   5   3    3.06    0.79
   4   5  -3    4.53    1.27
   4   5  -2   85.36    5.31
   4   5  -2  110.16    8.18
  -4  -5   2  118.47    5.40
  -4  -5   2  107.03    6.64
  -4   5   2  112.31    8.05
   4   5  -2  114.06    7.83
  -4  -5   1    2.50    0.96
   4   5  -1    6.03    1.86
  -4   5   1    1.33    0.40
  -4   5   1    2.68    1.17
  -4  -5   1    4.49    1.07
   4   5  -1    3.99    1.59
  -4  -5   0   -0.02    0.23
  -4  -5   0    0.43    0.58
  -4   5   0   -0.16    0.21
  -4   5   0    1.00    1.00
   4   5   0   -0.01    0.64
   4   5   0   -0.78    1.22
  -4  -5   0   -0.11    0.60
   4   5   1   67.62    6.36
   4   5   1   63.05    5.26
  -4  -5  -1   60.20    4.75
  -4  -5  -1   82.77    6.24
  -4  -5  -1   57.58    4.91
  -4   5  -1   71.65    6.89
  -4  -5  -2    5.29    1.69
  -4  -5  -2    5.16    1.47
  -4  -5  -2    4.75    1.48
  -4   5  -2    3.24    1.56
   4   5   2    4.92    1.83
   4   5   2    5.57    1.63
   4   5   3  261.27   15.86
  -4  -5  -3  254.71   14.44
   4   5   3  250.16   13.61
  -4  -5  -3  267.19   15.17
  -4  -5  -3  284.68   15.01
  -4   5  -3  292.31   17.21
  -4   5  -4    1.31    0.99
  -4  -5  -4    1.24    0.94
   4   5   4   -0.18    0.20
  -4  -5  -4    0.58    0.34
   4   5   4    0.68    0.69
   4   5   4    1.77    1.42
  -4  -5  -4    1.24    0.87
  -4   5  -5    0.03    0.61
   4   5   5    0.75    1.04
   4   5   5   -0.71    0.54
  -4  -5  -5    1.20    1.27
  -4  -5  -5   -0.46    0.41
   4   5   5   -0.02    0.11
  -4  -5  -5    0.16    0.35
  -4  -5  -6   34.86    4.76
  -4   5  -6   30.44    4.72
  -4  -5  -6   29.59    4.30
  -4  -5  -6   26.80    4.44
  -4  -5  -7  220.81   14.66
  -4  -5  -7  196.23   14.28
  -4   5  -7  216.51   14.89
  -4   5  -8    6.49    2.61
  -4  -5  -8    7.49    2.50
  -4  -5  -8    6.23    2.02
  -4  -5  -9   23.85    4.50
  -4   5  -9   16.53    4.13
  -4  -5  -9   22.67    4.53
  -4   5  -9   19.92    4.40
  -4   5  -9   12.45    2.91
  -4  -5 -10   -0.31    0.88
  -4   5 -10    0.13    0.83
  -4   5 -10   -0.06    0.31
  -4  -5 -10    2.15    0.15
  -4   5 -10   -0.14    0.65
  -4   5 -10    2.10    1.23
  -4  -5 -11    1.35    1.28
  -4   5 -11    0.22    0.50
  -4   5 -11   -0.41    1.40
  -4   5 -11    0.01    0.69
  -4  -5 -11    2.34    1.58
  -4   5 -11   -0.35    1.16
  -4   5 -12    4.43    2.27
  -4  -5 -12    7.18    2.75
  -4  -5 -12    2.97    1.41
  -4   5 -12    5.89    2.33
  -4   5 -12    7.71    2.97
  -4  -5 -13    0.79    0.34
  -4   5 -13    0.45    0.19
  -4   5 -13    1.82    1.75
  -4   5 -13   -1.16    1.23
  -4   5 -14    1.23    1.60
  -4  -5 -14   -0.19    0.62
  -4   5 -14    2.12    2.10
  -4   5 -14    1.20    2.06
  -4   5 -15    2.33    0.72
  -4  -5 -15    1.58    1.19
  -4   5 -15   -0.02    0.52
  -4   5 -15    3.14    2.21
  -4   5 -16    1.22    1.56
  -4  -5 -16    0.16    0.55
  -4   5 -16    0.94    1.04
  -4   5 -16   -0.13    0.43
  -4  -5 -17   -0.38    0.78
  -4   5 -17   -0.36    0.42
  -4  -5 -18    0.43    0.67
  -4   5 -18   -0.99    1.57
   4  -6 -21   -0.66    0.86
   4   6 -21    1.34    1.60
   4   6 -20    1.29    1.71
   4  -6 -20    1.46    1.51
   4   6 -20    3.41    2.25
   4  -6 -19    1.64    1.71
   4   6 -19    3.14    2.34
   4  -6 -18    0.47    0.61
   4   6 -18    0.31    0.59
   4   6 -17    0.12    1.04
   4  -6 -17   -0.10    0.38
   4   6 -16    3.99    2.50
   4  -6 -16    3.05    1.60
   4  -6 -15    0.30    0.98
   4   6 -15   -0.23    1.24
   4   6 -14   -2.78    2.37
   4  -6 -14    0.02    0.69
  -4  -6  13    3.76    1.31
   4   6 -13    7.20    2.64
   4  -6 -13    6.22    2.20
   4  -6 -12   13.82    2.90
  -4  -6  12   13.74    2.65
   4   6 -12   17.64    3.83
  -4  -6  11    2.59    1.16
   4  -6 -11    4.89    1.65
   4   6 -11    2.56    1.50
  -4  -6  11    1.09    0.59
  -4  -6  10    1.79    0.75
  -4  -6  10    6.24    1.78
   4  -6 -10    6.17    1.83
   4   6 -10    7.51    2.66
  -4  -6   9    6.14    1.84
   4  -6  -9    5.35    1.58
  -4  -6   9    1.87    0.71
   4   6  -9    7.23    2.87
  -4  -6   8   92.73    7.04
   4  -6  -8   88.08    6.54
   4   6  -7   33.66    4.66
  -4  -6   7   29.82    3.84
  -4  -6   7   20.46    2.44
  -4   6   7   29.16    4.32
   4  -6  -7   20.79    2.98
  -4  -6   6   12.66    2.48
   4  -6  -6   13.34    2.21
  -4   6   6   15.58    2.96
   4   6  -6   12.92    2.65
   4   6  -5    1.29    1.53
  -4  -6   5    1.23    0.82
   4  -6  -5    0.77    0.51
  -4  -6   5    0.35    0.30
  -4   6   5    0.46    0.83
   4   6  -5    0.13    0.48
  -4   6   4   11.24    2.63
  -4  -6   4   12.96    2.08
   4  -6  -4    7.75    1.37
  -4  -6   4   13.70    2.46
   4   6  -4   13.35    2.66
  -4   6   3   25.34    3.75
  -4  -6   3   21.90    3.26
  -4  -6   3   27.01    1.99
   4  -6  -3   22.63    2.43
   4   6  -3   33.66    4.30
  -4  -6   3   28.82    3.29
  -4  -6   2   16.46    1.80
  -4   6   2   22.09    3.59
  -4  -6   2   19.73    2.52
   4   6  -2   20.35    3.28
   4   6  -1   24.48    3.32
  -4  -6   1   20.13    2.15
  -4   6   1   21.27    3.59
   4   6  -1   25.96    4.01
  -4  -6   1   19.23    2.54
  -4   6   1   10.62    1.56
  -4  -6   0    6.25    1.46
  -4  -6   0    6.73    1.34
  -4   6   0    7.38    1.81
   4   6   0    5.99    1.87
   4   6   0    6.37    1.73
  -4  -6   0    7.45    1.86
  -4  -6  -1    2.88    1.24
  -4  -6  -1    3.41    1.27
  -4  -6  -1    3.20    0.94
  -4   6  -1    2.55    1.29
   4   6   1    4.59    1.74
   4   6   1    3.33    1.16
  -4  -6  -2   12.32    2.35
  -4  -6  -2   12.49    2.54
  -4   6  -2   14.56    3.35
  -4  -6  -2   10.54    2.19
   4   6   2   11.12    2.48
   4   6   2    8.99    1.96
   4   6   3  139.45   10.43
  -4  -6  -3  116.33    8.58
   4   6   3  114.04    7.88
  -4  -6  -3  126.20    9.32
  -4  -6  -3  142.21    9.64
  -4   6  -3  162.69   11.77
   4   6   4   44.55    5.49
  -4   6  -4   47.65    5.76
   4   6   4   33.98    3.60
  -4  -6  -4   43.77    5.12
  -4  -6  -4   46.23    5.23
   4   6   5   38.44    5.20
   4   6   5   26.71    3.13
  -4  -6  -5   41.73    5.20
  -4   6  -5   36.68    5.04
  -4  -6  -5   44.38    5.40
  -4   6  -6   22.02    4.17
  -4  -6  -6   22.01    3.95
   4   6   6   23.51    4.06
   4   6   6   14.10    2.05
  -4  -6  -6   18.08    3.49
   4   6   7    0.52    0.42
  -4   6  -7    3.24    1.76
  -4  -6  -7    3.82    1.88
  -4  -6  -7    3.18    1.43
  -4   6  -8    3.50    2.20
  -4  -6  -8    4.92    2.12
  -4  -6  -8    6.33    2.42
  -4   6  -9   13.36    3.79
  -4  -6  -9   13.04    3.18
  -4  -6  -9    9.53    2.84
  -4   6  -9   12.48    3.61
  -4  -6 -10    0.26    0.55
  -4   6 -10   -0.88    0.79
  -4  -6 -10   -0.04    0.93
  -4   6 -10    0.34    0.24
  -4  -6 -11   17.23    4.34
  -4  -6 -11   15.92    3.92
  -4   6 -11   20.25    5.09
  -4   6 -11    6.91    2.15
  -4   6 -11   19.20    4.34
  -4   6 -11   15.03    3.77
  -4   6 -12    1.24    0.65
  -4  -6 -12    2.69    1.87
  -4   6 -12    0.37    0.47
  -4  -6 -12   -0.31    1.07
  -4   6 -12    1.19    1.27
  -4   6 -12    2.82    2.27
  -4  -6 -13    7.32    2.68
  -4   6 -13    6.92    3.28
  -4   6 -13    2.54    1.64
  -4   6 -13    5.06    2.46
  -4   6 -14   -1.80    1.50
  -4  -6 -14   -0.54    0.93
  -4   6 -14    0.50    0.52
  -4   6 -14    0.48    0.76
  -4   6 -15   -0.40    0.74
  -4   6 -15    1.42    1.46
  -4  -6 -15    0.78    1.57
  -4   6 -15    0.36    0.43
  -4   6 -16    3.51    2.76
  -4  -6 -16    2.02    1.64
  -4   6 -16    1.11    1.16
  -4   6 -16    2.64    2.64
  -4  -6 -17   -0.71    0.24
  -4   6 -17    0.77    0.95
  -4  -6 -18   -1.06    1.32
  -4   6 -18    0.70    0.89
   4  -7 -21   -1.71    1.39
   4   7 -20    0.16    1.30
   4   7 -20   -0.20    1.00
   4  -7 -20   -1.68    1.60
   4   7 -19   -0.18    0.71
   4  -7 -19    0.52    0.91
   4  -7 -18    1.39    1.64
   4   7 -18    1.02    0.82
   4   7 -17    1.81    2.13
   4  -7 -17    0.58    0.79
   4   7 -16    3.42    1.98
   4  -7 -16    1.71    0.60
   4   7 -15   -1.01    1.72
   4  -7 -15   -0.33    0.39
   4  -7 -14    1.33    1.18
   4   7 -14   -1.85    2.10
  -4  -7  13    2.14    1.01
   4   7 -13    3.50    2.12
   4  -7 -13    2.51    1.18
  -4  -7  12    2.07    1.05
   4   7 -12    5.98    2.41
   4  -7 -12    2.90    1.40
  -4  -7  11    4.48    1.51
   4  -7 -11    6.61    2.11
  -4  -7  11    3.21    1.07
  -4  -7  10    2.29    1.21
   4  -7 -10    6.12    2.00
  -4  -7  10    2.41    0.84
   4   7 -10    3.68    1.65
   4   7  -9   -0.30    1.23
  -4  -7   9    1.15    0.72
  -4  -7   9    0.67    0.43
   4  -7  -9    1.58    1.07
   4  -7  -9    0.37    0.33
  -4   7   8    8.96    2.35
  -4  -7   8    8.00    2.13
   4  -7  -8    7.97    1.92
  -4  -7   8    2.32    0.74
   4   7  -8    7.25    2.35
  -4   7   7   25.10    3.99
  -4  -7   7   24.83    3.58
   4  -7  -7   18.90    2.95
   4   7  -7   28.33    4.22
   4  -7  -6   12.77    2.22
  -4  -7   6   15.58    2.82
   4   7  -6   15.76    3.33
  -4   7   6   17.20    3.34
  -4  -7   6   13.59    1.99
   4   7  -6   15.07    2.99
  -4  -7   5   14.96    2.83
  -4   7   5   17.03    3.16
   4   7  -5   21.57    3.80
   4  -7  -5   13.04    2.13
  -4  -7   5   15.41    2.11
   4  -7  -4    2.05    0.76
  -4  -7   4    1.95    0.77
  -4  -7   4    1.71    0.90
  -4   7   4    2.19    0.94
   4   7  -4    3.94    1.85
  -4  -7   3   25.29    3.62
  -4   7   3   26.80    3.85
   4   7  -3   26.27    3.97
   4  -7  -3   19.16    2.37
  -4  -7   3   22.93    2.66
  -4  -7   2   27.10    3.90
  -4   7   2   27.79    4.14
   4   7  -2   27.14    3.78
  -4  -7   2   19.74    2.53
  -4  -7   1   33.42    4.39
  -4   7   1   37.30    4.94
   4   7  -1   33.72    4.09
  -4  -7   1   28.05    3.17
   4   7   0   56.43    6.14
  -4   7   0   52.24    5.96
   4   7   0   47.37    4.93
  -4  -7   0   54.09    5.55
  -4  -7   0   47.40    4.72
  -4   7   0   63.83    6.73
   4   7   1   30.80    4.56
   4   7   1   24.87    3.45
  -4  -7  -1   32.00    4.20
  -4  -7  -1   31.24    3.68
  -4   7  -1   39.77    5.20
  -4  -7  -2    4.95    1.76
  -4   7  -2    3.87    1.87
   4   7   2    2.99    1.27
   4   7   2    3.24    1.62
  -4  -7  -2    5.07    1.65
  -4  -7  -3    3.68    1.42
  -4   7  -3    4.56    1.95
   4   7   3    4.40    1.63
   4   7   3    4.72    1.50
  -4  -7  -3    4.88    1.64
   4   7   4   73.59    7.29
  -4  -7  -4   73.79    6.94
   4   7   4   51.65    4.96
  -4  -7  -4   64.25    6.54
  -4   7  -4   76.71    7.73
  -4   7  -5    5.73    2.00
  -4  -7  -5    7.33    2.12
   4   7   5    4.94    1.21
   4   7   5    5.47    1.82
  -4  -7  -5    5.58    2.18
  -4   7  -6    5.37    2.05
  -4  -7  -6    6.12    2.12
   4   7   6    4.48    1.67
   4   7   6    3.55    1.16
  -4  -7  -6    5.72    2.26
  -4   7  -7   15.60    3.50
   4   7   7   18.09    3.93
  -4  -7  -7   21.92    4.22
   4   7   7    9.42    1.72
  -4  -7  -7   14.21    3.31
  -4   7  -8    4.44    2.46
  -4  -7  -8    2.82    1.77
  -4  -7  -8    2.26    1.49
  -4  -7  -9   16.77    3.86
  -4  -7  -9   14.38    3.39
  -4   7  -9   21.07    4.49
  -4  -7 -10   14.34    3.78
  -4   7 -10   17.63    4.43
  -4  -7 -10   14.30    3.95
  -4   7 -10   15.83    4.21
  -4  -7 -11    0.85    0.53
  -4  -7 -11    3.93    1.74
  -4   7 -11    1.90    0.76
  -4   7 -11    1.05    0.85
  -4   7 -11    3.93    2.35
  -4   7 -12    1.33    1.16
  -4  -7 -12    1.78    1.92
  -4   7 -12    0.61    1.57
  -4   7 -12    0.55    0.48
  -4   7 -12   -2.00    1.48
  -4  -7 -13    1.37    1.65
  -4   7 -13    0.47    1.26
  -4   7 -13   -0.18    1.38
  -4   7 -13    0.38    0.86
  -4   7 -14    1.89    1.83
  -4  -7 -14    0.91    0.36
  -4   7 -14    0.64    0.53
  -4   7 -15   -0.12    0.72
  -4  -7 -15    0.40    0.60
  -4   7 -15    3.16    2.56
  -4   7 -15    1.72    1.99
  -4  -7 -16   -0.47    0.49
  -4   7 -16   -0.18    0.84
  -4   7 -16    0.02    1.74
  -4   7 -16    0.36    0.89
  -4  -7 -17    0.50    0.52
  -4   7 -17    1.09    1.85
  -4   7 -17    0.29    0.92
  -4  -7 -18   -0.34    1.15
  -4   7 -18    0.42    0.61
   4  -8 -21   -0.78    0.92
   4   8 -20    1.15    1.94
   4  -8 -20    1.56    1.39
   4   8 -19    0.01    1.04
   4  -8 -19   -0.41    1.40
   4   8 -18    4.99    2.94
   4  -8 -18    1.64    1.50
   4  -8 -17   -0.26    0.93
   4   8 -17   -0.64    1.46
   4  -8 -16    2.58    1.24
   4   8 -16    6.43    3.39
   4   8 -15    2.21    1.55
   4  -8 -15    3.93    1.92
   4  -8 -14    0.17    0.62
   4   8 -14   -1.11    1.50
  -4  -8  13    1.34    0.89
   4  -8 -13    0.73    0.05
  -4  -8  12    0.23    0.12
   4  -8 -12   -0.22    0.51
   4   8 -12    0.99    2.10
   4   8 -11    9.95    3.34
  -4  -8  11    3.60    1.60
   4  -8 -11    7.03    2.30
  -4  -8  10   10.16    2.46
   4  -8 -10    8.49    2.23
   4   8 -10   15.38    3.75
   4  -8  -9    1.08    0.76
  -4  -8   9    0.91    1.00
   4  -8  -9    0.13    0.20
   4   8  -9   -0.14    0.39
   4   8  -8   67.65    7.07
  -4  -8   8   65.54    6.25
  -4   8   8   66.56    6.92
   4   8  -8   82.73    8.33
   4  -8  -8   58.30    5.58
   4   8  -7   91.48    8.47
  -4  -8   7   76.73    6.76
  -4   8   7   72.86    7.05
   4  -8  -7   69.02    5.66
  -4   8   6   16.08    3.21
  -4  -8   6    6.32    1.27
  -4  -8   6   16.48    2.95
   4   8  -6   18.48    3.87
   4  -8  -6   16.18    2.55
  -4  -8   5   -0.20    0.23
   4  -8  -5   -0.07    0.36
   4   8  -5   -0.30    0.58
  -4  -8   5    0.18    0.86
  -4   8   5   -0.24    0.60
   4  -8  -4    1.45    0.72
  -4  -8   4    2.58    0.85
  -4  -8   4    3.55    1.29
  -4   8   4    3.17    1.49
   4   8  -4    2.77    1.53
  -4  -8   3    0.35    0.56
  -4  -8   3    0.47    0.89
  -4   8   3   -0.23    0.36
   4   8  -3   -0.27    1.09
   4  -8  -3   -0.01    0.23
  -4  -8   2   41.80    5.17
  -4   8   2   46.18    5.37
   4   8  -2   39.91    4.82
  -4  -8   2   42.23    3.82
  -4  -8   1   16.59    3.19
  -4   8   1   18.64    3.68
  -4  -8   1   17.81    2.49
   4   8  -1   18.26    3.11
  -4   8   0    0.19    0.26
  -4  -8   0    0.76    0.76
  -4   8   0    0.45    0.38
   4   8   0    0.96    1.04
  -4  -8   0    0.91    0.48
  -4  -8   0    0.59    0.46
  -4   8  -1    0.29    0.55
   4   8   1    0.39    0.95
   4   8   1    1.29    0.70
  -4  -8  -1    0.45    0.59
  -4  -8  -1    0.39    0.90
   4   8   2   47.71    5.82
   4   8   2   42.40    4.85
  -4  -8  -2   61.50    6.70
  -4  -8  -2   41.64    4.78
  -4   8  -2   44.40    6.03
   4   8   3    0.50    0.41
  -4  -8  -3    0.15    0.71
  -4   8  -3    0.59    0.30
  -4  -8  -3    0.23    0.87
   4   8   3    0.59    0.48
   4   8   4   34.60    5.07
   4   8   4   26.85    3.65
  -4  -8  -4   34.05    4.50
  -4  -8  -4   39.45    5.15
  -4   8  -4   41.12    5.63
   4   8   5   86.62    8.26
   4   8   5   65.96    6.11
  -4  -8  -5   84.94    7.77
  -4  -8  -5   96.92    8.58
  -4   8  -5   88.11    8.44
  -4   8  -6   -0.40    0.86
  -4  -8  -6   -0.18    0.65
  -4  -8  -6    0.12    0.42
   4   8   6    1.94    1.47
   4   8   6    0.42    0.60
  -4   8  -7    9.35    2.59
  -4  -8  -7    9.25    2.92
   4   8   7    5.55    1.43
   4   8   7    8.86    2.60
  -4  -8  -7    8.61    2.87
  -4   8  -8   27.77    5.24
  -4  -8  -8   22.86    4.28
   4   8   8    8.98    1.80
  -4  -8  -8   23.96    4.75
  -4   8  -9    1.83    1.88
  -4  -8  -9    2.15    1.66
  -4  -8  -9    2.20    1.49
  -4  -8 -10   13.72    3.40
  -4   8 -10   15.28    4.46
  -4  -8 -10   16.75    4.31
  -4   8 -10   13.07    3.83
  -4   8 -11   -0.49    1.11
  -4   8 -11   -0.58    1.27
  -4   8 -12   -0.81    0.12
  -4  -8 -12   -0.09    0.70
  -4   8 -12    0.85    0.69
  -4   8 -12   -1.16    0.88
  -4   8 -13    1.81    1.57
  -4  -8 -13    5.52    2.38
  -4   8 -13    5.13    2.87
  -4   8 -13    3.32    2.17
  -4  -8 -14   -0.16    1.42
  -4   8 -14   -0.15    0.57
  -4   8 -14    1.05    1.52
  -4   8 -14    0.09    0.33
  -4  -8 -15    1.36    1.49
  -4   8 -15   -1.34    1.92
  -4   8 -15    1.90    1.96
  -4   8 -15   -0.07    0.85
  -4  -8 -16    0.68    0.17
  -4   8 -16   -0.84    1.24
  -4   8 -16    0.30    1.21
  -4   8 -16   -0.29    0.86
  -4  -8 -17    0.00    0.15
  -4   8 -17   -0.71    1.58
  -4   8 -17   -0.74    1.05
  -4   8 -18   -0.82    1.21
   4  -9 -20   -0.02    0.35
   4   9 -19    1.81    2.30
   4  -9 -19   -0.46    1.14
   4   9 -18    1.82    1.46
   4  -9 -18    3.47    1.90
   4  -9 -17    0.20    0.41
   4   9 -17   -2.28    2.29
   4  -9 -16    0.62    0.97
   4   9 -16    3.52    2.15
   4  -9 -15    1.56    1.12
   4   9 -15   -1.28    1.44
  -4  -9  14    8.47    2.42
   4  -9 -14   10.38    3.08
   4   9 -14   15.46    4.46
  -4  -9  13    3.61    1.62
   4   9 -13    5.00    2.55
   4  -9 -13    1.75    0.85
  -4  -9  12    7.84    2.40
   4  -9 -12    8.31    2.55
   4   9 -12   11.68    3.29
   4  -9 -11    1.30    0.31
  -4  -9  11    2.47    1.20
   4   9 -11    0.95    0.60
  -4  -9  10    0.63    0.85
   4   9 -10    0.43    0.29
   4  -9 -10    0.62    0.99
   4  -9  -9    1.59    1.06
  -4  -9   9   -0.53    0.91
   4  -9  -9    0.32    0.48
   4   9  -9    1.72    1.32
   4   9  -9   -1.59    1.29
  -4  -9   8    4.21    0.97
   4  -9  -8    9.45    2.18
  -4  -9   8    7.83    2.27
  -4   9   8    9.48    2.42
   4   9  -8   11.14    3.07
   4  -9  -8    2.86    1.07
   4  -9  -7   16.31    2.78
   4  -9  -7   26.97    3.48
  -4  -9   7   25.86    4.02
   4   9  -7   33.09    5.20
  -4   9   7   23.67    4.02
  -4  -9   7    7.86    1.35
  -4  -9   6    0.37    0.24
   4  -9  -6    0.68    0.38
  -4  -9   6    0.95    0.39
  -4   9   6    0.94    0.93
   4   9  -6    1.67    1.19
   4   9  -5    6.28    1.93
  -4  -9   5    1.49    0.49
   4  -9  -5    3.64    1.29
  -4  -9   5    6.65    2.04
  -4   9   5    5.08    1.76
   4   9  -4   23.04    3.81
  -4  -9   4   21.75    3.59
  -4   9   4   21.33    3.85
   4  -9  -4   21.28    3.05
  -4  -9   4    9.27    1.46
  -4  -9   3    4.58    1.11
  -4  -9   3    8.00    2.26
  -4   9   3    7.44    2.17
   4   9  -3    5.87    1.65
   4  -9  -3    7.51    1.60
  -4  -9   2   30.92    4.55
  -4   9   2   33.48    4.83
  -4  -9   2   27.12    2.93
   4   9  -2   34.44    4.55
  -4  -9   1    1.47    1.15
   4   9  -1    1.14    0.16
  -4   9   1    0.38    0.88
  -4  -9   1    1.20    0.44
   4   9   0   15.29    3.06
  -4   9   0   15.81    3.33
  -4  -9   0   11.64    2.75
  -4   9   0   11.12    2.78
  -4  -9   0   18.97    3.44
  -4  -9   0   10.74    2.03
  -4  -9  -1   40.88    5.40
  -4   9  -1   42.56    5.85
   4   9   1   41.05    5.20
  -4  -9  -1   46.60    5.74
  -4  -9  -1   40.03    4.37
  -4  -9  -2   11.29    2.91
  -4   9  -2    8.16    2.39
   4   9   2    9.84    2.75
   4   9   2   10.96    2.54
  -4  -9  -2    8.34    1.96
  -4  -9  -3    9.11    2.65
  -4   9  -3    8.71    2.58
   4   9   3    8.42    2.54
   4   9   3    6.13    1.86
  -4  -9  -3    7.44    2.01
  -4   9  -4   16.01    3.47
  -4  -9  -4   14.89    3.43
   4   9   4   10.68    2.46
   4   9   4   14.84    3.25
  -4  -9  -4   15.05    3.02
  -4  -9  -5  113.91    9.64
   4   9   5  101.47    9.28
   4   9   5   78.29    7.22
  -4   9  -5  113.74    9.69
  -4  -9  -5   94.43    8.41
   4   9   6   33.09    4.91
   4   9   6   14.95    2.74
  -4   9  -6   33.61    5.44
  -4  -9  -6   35.11    5.26
  -4  -9  -6   28.80    4.46
  -4   9  -7    1.07    1.09
  -4  -9  -7    0.43    0.63
   4   9   7    1.02    0.73
   4   9   7    0.12    0.15
  -4  -9  -7    2.06    1.34
  -4   9  -8    0.60    0.60
  -4  -9  -8   -1.36    1.08
   4   9   8   -0.80    1.31
   4   9   8   -0.26    0.67
  -4  -9  -8    0.25    0.93
  -4   9  -9    2.51    0.95
  -4  -9  -9    3.12    1.93
  -4  -9  -9    0.78    1.15
  -4  -9 -10   23.78    4.73
  -4   9 -10   24.86    5.34
  -4  -9 -11    2.09    1.69
  -4   9 -11    1.15    1.87
  -4   9 -11   -0.57    1.36
  -4  -9 -12    6.56    2.80
  -4   9 -12    8.11    3.21
  -4   9 -12    5.73    2.49
  -4  -9 -13   -0.31    1.36
  -4   9 -13    2.21    2.02
  -4   9 -13    0.80    1.15
  -4   9 -14    0.25    0.50
  -4  -9 -14   -1.11    1.62
  -4   9 -14    1.14    0.99
  -4   9 -14    0.16    0.55
  -4   9 -15    1.30    1.29
  -4  -9 -15    1.48    1.27
   4  -9  15    2.91    2.74
  -4   9 -15    0.43    1.35
  -4   9 -15    0.00    0.40
  -4  -9 -16   -0.41    0.92
  -4   9 -16    0.12    0.13
  -4   9 -16    1.20    1.74
  -4   9 -16    1.62    1.36
  -4  -9 -17    0.52    0.83
  -4   9 -17    2.16    2.10
  -4   9 -17    1.16    1.06
  -4   9 -18   -0.60    0.95
   4 -10 -20    0.66    1.10
   4 -10 -19   -0.19    0.70
   4  10 -19    2.48    1.60
   4 -10 -18    2.85    1.68
   4  10 -18    3.75    3.19
   4 -10 -17   -0.34    0.34
   4  10 -17    2.06    1.94
   4  10 -16   -0.86    1.72
   4 -10 -16    0.12    1.05
   4 -10 -15    7.14    2.64
   4  10 -15    6.80    3.56
  -4 -10  14    0.28    0.35
   4  10 -14    0.83    1.32
   4 -10 -14    0.95    1.22
  -4 -10  13    2.62    1.34
   4 -10 -13    3.35    1.87
   4  10 -13    3.96    2.94
   4 -10 -12    1.16    0.89
  -4 -10  12    0.96    0.96
   4 -10 -11    1.54    1.37
  -4 -10  11    0.12    0.66
   4  10 -11    1.35    0.58
  -4 -10  10   11.62    2.88
   4 -10 -10    8.85    2.34
   4  10 -10   13.44    3.85
   4  10 -10   11.51    3.36
   4  10  -9   12.42    3.31
   4 -10  -9    9.36    2.33
   4  10  -9   14.34    3.72
   4 -10  -9    4.62    1.41
  -4 -10   9    9.98    2.61
   4 -10  -8    0.19    0.37
   4 -10  -8    1.26    1.05
  -4  10   8   -0.36    1.17
  -4 -10   8    1.36    1.09
   4  10  -8    3.14    1.92
   4 -10  -7   -0.79    0.75
  -4 -10   7   -0.38    0.95
  -4  10   7    0.39    1.78
   4  10  -7   -0.76    0.15
   4 -10  -7    0.22    0.14
  -4 -10   6   37.22    5.13
   4 -10  -6   33.97    4.35
  -4  10   6   34.49    5.15
   4  10  -6   39.00    5.44
   4 -10  -6   19.72    3.21
   4 -10  -5   15.01    2.79
  -4  10   5   17.60    3.64
   4  10  -5   17.53    3.38
  -4 -10   5   18.75    3.52
  -4 -10   5    5.53    0.94
   4 -10  -4    0.90    0.50
  -4 -10   4    1.78    0.98
   4  10  -4    2.19    1.00
  -4  10   4    1.66    0.95
  -4 -10   4    0.57    0.34
  -4 -10   3   47.58    5.67
  -4  10   3   47.34    5.64
   4  10  -3   44.96    5.49
   4 -10  -3   36.96    3.91
  -4 -10   2   10.69    2.54
  -4  10   2   10.39    2.70
   4  10  -2   14.77    3.05
  -4 -10   2    5.62    1.23
  -4 -10   1   14.36    2.92
  -4  10   1   15.13    3.54
   4  10  -1   16.31    3.37
  -4 -10   1    6.99    1.52
  -4  10   0   17.14    3.54
  -4 -10   0   12.20    2.80
  -4  10   0   12.84    3.07
   4  10   0   12.37    2.94
  -4 -10   0   14.57    3.20
  -4 -10   0   11.67    2.08
   4  10   1    0.96    0.30
  -4  10  -1    0.77    1.14
  -4 -10  -1    0.35    0.63
  -4 -10  -1    0.78    0.83
  -4 -10  -1    2.20    1.09
   4  10   2   74.90    7.79
  -4 -10  -2   65.68    7.06
   4  10   2   59.33    6.50
  -4 -10  -2   77.94    8.08
  -4 -10  -2   53.90    5.52
  -4  10  -2   69.96    7.70
   4  10   3   -0.05    0.67
  -4 -10  -3    0.49    1.11
  -4  10  -3   -0.50    0.64
   4  10   3    0.44    1.30
  -4 -10  -3    0.65    0.22
  -4 -10  -4    1.04    2.11
  -4  10  -4    1.03    1.84
   4  10   4    0.59    0.80
   4  10   4    0.98    1.29
  -4 -10  -4    1.40    1.09
  -4  10  -5    1.69    1.11
  -4 -10  -5    3.14    1.91
   4  10   5    1.17    0.49
   4  10   5    1.45    0.97
  -4 -10  -5    1.49    1.10
  -4  10  -6    2.38    0.94
   4  10   6    1.71    1.11
  -4 -10  -6    2.97    1.48
   4  10   6    1.06    0.93
  -4 -10  -6    2.81    2.04
  -4  10  -7    7.06    2.69
  -4 -10  -7    7.39    2.56
   4  10   7    3.34    1.45
   4  10   7    3.85    1.32
  -4 -10  -7    5.57    2.11
  -4  10  -8   24.54    4.93
  -4 -10  -8   26.48    5.03
   4  10   8   19.10    3.89
   4  10   8   15.08    2.82
  -4  10  -9    3.54    2.07
  -4 -10  -9    2.78    1.99
  -4 -10 -10   22.18    4.92
  -4  10 -10   19.59    4.58
  -4 -10 -11    0.68    1.05
  -4  10 -11    0.39    0.67
  -4  10 -11    1.26    1.34
  -4 -10 -12    1.00    1.34
  -4  10 -12    2.09    0.28
  -4 -10 -13    0.60    0.48
  -4  10 -13   -0.88    1.64
  -4  10 -13   -2.29    1.64
  -4  10 -13   -0.09    0.39
  -4 -10 -14    2.11    2.04
  -4  10 -14    2.46    1.83
   4 -10  14    1.75    1.69
  -4  10 -14   -0.94    1.57
  -4  10 -15    1.29    1.08
  -4  10 -15    1.82    2.02
  -4 -10 -15   -1.15    1.16
   4 -10  15    0.63    1.49
  -4  10 -15    0.33    0.55
  -4  10 -16    1.50    0.42
  -4 -10 -16    0.29    0.68
   4 -10  16    0.79    0.82
  -4  10 -16   -0.39    0.87
  -4 -10 -17   -0.54    1.06
  -4  10 -17   -0.38    0.30
  -4  10 -17   -0.57    0.68
   4 -11 -20   -0.27    0.52
   4 -11 -19    0.70    0.74
   4 -11 -18   -1.60    1.62
   4  11 -18   -1.16    1.69
   4 -11 -17    0.70    0.78
   4  11 -17   -0.48    1.52
   4 -11 -16   -0.73    1.15
   4  11 -16    0.78    2.20
   4 -11 -15   -0.31    0.53
   4  11 -15    0.41    1.96
  -4 -11  14    8.78    2.76
   4 -11 -14    8.57    2.80
   4  11 -14   16.85    5.24
  -4 -11  13    2.06    1.20
   4 -11 -13    0.17    0.82
   4  11 -13    1.70    1.46
  -4 -11  12    7.16    2.52
   4 -11 -12    4.66    1.78
   4  11 -12    9.59    3.71
   4 -11 -11    9.31    2.71
  -4 -11  11   11.18    3.12
   4  11 -11   11.26    3.60
   4 -11 -10    7.27    2.25
   4  11 -10   10.39    3.40
  -4 -11  10    7.55    2.34
   4  11 -10   10.25    3.31
   4 -11  -9    2.67    1.36
  -4 -11   9    3.44    1.59
  -4  11   9    5.73    2.11
   4 -11  -9    2.18    1.08
   4  11  -9    2.51    1.76
  -4  11   8    1.03    1.61
   4 -11  -8   -0.08    0.55
  -4 -11   8   -0.78    0.92
   4 -11  -8    0.00    0.05
   4  11  -8   -1.32    1.12
  -4 -11   7  127.48   10.67
  -4  11   7  113.93   10.06
   4  11  -7  140.48   11.39
   4 -11  -7  103.15    8.20
   4 -11  -6   10.85    2.53
  -4 -11   6   16.82    3.59
  -4  11   6   14.78    3.34
   4 -11  -6   18.41    3.26
   4  11  -6   19.94    4.03
   4 -11  -5   -0.33    0.50
  -4 -11   5    0.32    0.42
  -4  11   5    0.51    0.69
   4  11  -5   -0.49    0.92
   4 -11  -5    2.02    1.23
  -4  11   4    1.31    1.36
  -4 -11   4    0.82    0.76
   4  11  -4    2.33    1.49
   4 -11  -4    0.60    1.04
  -4 -11   4   -0.09    0.21
   4 -11  -4    0.84    0.79
  -4 -11   3   61.92    6.65
  -4  11   3   50.04    5.77
   4  11  -3   66.05    7.04
   4 -11  -3   45.75    4.61
   4  11  -2  293.73   15.36
  -4  11   2  273.54   14.71
  -4 -11   1    3.32    1.16
  -4  11   1    4.90    2.46
   4  11  -1    6.52    2.49
  -4 -11   1    1.47    0.72
  -4  11   0   46.05    6.04
  -4 -11   0   38.21    5.40
  -4  11   0   40.25    5.56
   4  11   0   39.06    5.37
  -4 -11   0   45.15    5.98
  -4 -11   0   27.40    3.41
  -4  11  -1   16.95    3.52
  -4 -11  -1   16.22    3.58
   4  11   1   16.13    3.30
  -4 -11  -1   16.66    2.70
  -4 -11  -1   19.45    3.89
  -4  11  -2   27.52    4.68
  -4 -11  -2   24.35    4.20
  -4 -11  -2   29.47    4.86
   4  11   2   20.70    3.86
  -4 -11  -2   18.63    3.10
   4  11   3   50.86    6.65
   4  11   3   41.00    5.42
  -4 -11  -3   34.98    4.74
  -4 -11  -3   67.05    8.18
  -4  11  -3   54.18    6.63
   4  11   4   58.78    7.07
   4  11   4   52.98    6.25
  -4 -11  -4   52.07    5.90
  -4  11  -4   65.92    7.82
   4  11   5   34.55    5.46
   4  11   5   33.67    4.78
  -4 -11  -5   34.36    5.08
  -4 -11  -5   44.49    6.59
  -4  11  -5   41.90    5.92
   4  11   6   60.48    7.17
   4  11   6   49.22    5.90
  -4 -11  -6   72.38    8.19
  -4  11  -6   57.73    7.37
  -4  11  -7   11.06    3.02
  -4 -11  -7   13.94    3.57
   4  11   7    8.03    2.11
   4  11   7    9.78    2.77
  -4  11  -8   -0.28    0.95
  -4 -11  -8   -1.01    0.46
   4  11   8    0.14    0.48
   4  11   8   -0.67    0.65
  -4  11  -9    7.15    3.25
  -4 -11  -9    5.31    2.37
   4  11   9    5.59    2.35
  -4 -11 -10   -0.26    0.87
  -4  11 -10    0.09    1.32
  -4 -11 -11    0.61    0.96
  -4  11 -11    0.32    0.68
  -4  11 -11   -1.35    1.48
  -4 -11 -12    2.94    2.20
  -4  11 -12    8.16    3.48
   4 -11  12   11.56    4.56
  -4  11 -12    5.88    2.97
  -4 -11 -13    1.23    1.42
  -4  11 -13    1.88    1.75
   4 -11  13    1.31    1.45
  -4  11 -13   -0.14    1.13
  -4 -11 -14    0.25    0.77
  -4  11 -14    2.02    1.33
   4 -11  14    1.87    2.35
  -4  11 -14   -0.83    1.17
  -4 -11 -15   -0.34    0.66
   4 -11  15   -0.57    0.48
  -4 -11 -16   -0.35    0.96
   4 -11  16    0.50    0.40
  -4  11 -16    2.17    2.05
  -4  11 -16    0.76    1.14
  -4  11 -17   -0.26    1.08
  -4  11 -17    0.09    0.04
   4 -12 -19    0.73    1.13
   4 -12 -18    1.39    1.58
   4  12 -18    4.32    3.02
   4 -12 -17    1.74    1.67
   4  12 -17    2.85    2.23
   4 -12 -16    0.35    1.13
   4  12 -16   -0.58    1.15
   4 -12 -15   -0.91    1.07
   4  12 -15   -0.40    0.86
   4 -12 -14    2.38    1.60
  -4 -12  14    0.85    0.97
   4  12 -14    1.92    2.13
   4 -12 -13    4.12    2.21
  -4 -12  13    4.65    2.00
   4  12 -13    4.62    2.16
   4 -12 -12    0.81    1.05
  -4 -12  12   -0.42    0.45
   4  12 -12   -0.51    1.89
   4 -12 -11    2.37    1.21
  -4 -12  11    3.33    2.02
   4  12 -11    7.15    3.10
   4  12 -11    2.65    1.68
  -4 -12  10   -0.77    1.21
   4 -12 -10   -0.09    0.33
   4  12 -10    0.69    1.63
  -4 -12   9    6.35    2.07
   4 -12  -9    3.62    1.55
  -4  12   9    7.71    2.54
   4  12  -9    7.43    2.81
   4 -12  -8    4.56    1.69
  -4 -12   8    8.56    2.87
   4 -12  -8    3.23    1.38
   4  12  -8    5.75    2.18
  -4  12   8    3.48    1.27
   4 -12  -7   15.74    3.24
  -4 -12   7   19.82    4.20
  -4  12   7   18.11    3.94
   4 -12  -7   13.76    3.02
   4  12  -7   22.60    4.61
   4 -12  -6    9.44    2.56
  -4 -12   6    7.93    2.61
  -4  12   6   11.74    3.17
   4 -12  -6   10.54    2.65
   4  12  -6    8.22    2.71
  -4 -12   5  121.07   10.67
   4 -12  -5  108.36    9.23
  -4  12   5  109.70   10.26
   4  12  -5  117.48   10.65
   4 -12  -5  103.49    8.62
  -4  12   4    4.99    2.03
   4 -12  -4    6.59    2.01
   4  12  -4    6.68    2.23
  -4 -12   4    9.92    2.97
   4 -12  -4    8.91    2.17
  -4 -12   3   -0.96    0.75
   4  12  -3    0.04    1.00
   4 -12  -3   -1.01    0.74
  -4  12   3    0.48    0.92
  -4 -12   2   11.84    3.13
  -4  12   2    9.87    2.64
   4  12  -2   10.49    2.74
   4 -12  -2    7.96    2.78
  -4 -12   1  221.80   13.55
  -4  12   1  249.35   14.75
   4  12  -1  235.66   14.29
  -4  12   0    7.51    2.52
  -4  12   0    9.00    2.51
  -4 -12   0    9.35    2.73
   4  12   0    5.57    1.95
  -4 -12   0    1.93    0.83
  -4  12  -1    1.16    1.21
  -4 -12  -1    1.84    1.41
   4  12   1    1.40    1.53
  -4 -12  -1   -0.20    0.57
  -4 -12  -1    0.27    1.38
  -4 -12  -2   94.48    9.28
   4  12   2   96.70    9.38
  -4 -12  -2  127.46   11.24
  -4  12  -2  119.79   10.82
   4  12   3   91.07    9.10
  -4 -12  -3   67.97    8.04
   4  12   3   67.39    7.65
  -4 -12  -3  105.86   10.57
  -4  12  -3   91.49    9.19
  -4 -12  -4   -0.72    0.77
  -4  12  -4    1.76    0.55
   4  12   4    1.84    1.18
   4  12   4    2.20    1.31
   4  12   5   33.84    5.46
   4  12   5   34.91    5.09
  -4 -12  -5   48.50    7.25
  -4  12  -5   40.98    5.92
   4  12   6   57.47    7.08
   4  12   6   45.68    5.95
  -4 -12  -6   70.53    8.69
  -4  12  -6   58.38    7.32
  -4  12  -7    6.08    2.35
   4  12   7    5.54    2.17
  -4 -12  -7    5.30    2.31
   4  12   7    4.32    1.64
  -4  12  -8   14.06    3.68
  -4 -12  -8   15.43    4.01
   4  12   8   12.58    3.30
   4  12   8   10.40    2.52
  -4  12  -9   12.68    3.49
  -4 -12  -9   10.31    3.20
   4  12   9    9.21    2.86
  -4 -12 -10   -1.38    0.69
  -4  12 -10   -0.64    0.66
  -4 -12 -11    0.51    0.30
  -4  12 -11   -0.61    2.05
   4 -12  11    0.62    0.56
  -4  12 -11    1.74    1.67
   4 -12  12    1.90    2.14
  -4 -12 -12   -0.83    1.16
  -4  12 -12    0.31    1.18
  -4  12 -12   -0.69    1.35
  -4 -12 -13    1.34    1.82
  -4  12 -13   -0.13    1.07
   4 -12  13    0.48    1.22
  -4 -12 -14   -0.15    0.45
   4 -12  14    1.12    1.15
  -4  12 -15   -1.04    1.11
  -4 -12 -15    0.30    0.66
   4 -12  15    1.28    1.05
  -4  12 -16    1.23    1.41
  -4 -12 -16    0.77    1.41
  -4  12 -16    0.29    0.97
   4 -12  16   -0.30    1.18
  -4  12 -17    0.96    1.61
  -4  12 -17    1.65    1.87
   4 -13 -19   -0.32    0.88
   4 -13 -18    0.10    0.82
   4 -13 -17    0.52    0.74
   4  13 -17    1.19    1.02
   4 -13 -16    0.59    1.25
   4  13 -16   -0.80    1.46
   4 -13 -15   -1.18    1.08
   4  13 -15   -0.55    1.10
   4 -13 -14    1.90    0.98
  -4 -13  14    1.34    1.05
   4  13 -14    3.51    2.05
   4 -13 -13    1.61    1.12
  -4 -13  13    1.39    1.57
   4  13 -13    1.12    1.70
   4 -13 -12    5.42    2.24
   4  13 -12    5.81    2.35
  -4 -13  12    7.18    2.70
   4  13 -12    8.14    3.14
   4 -13 -11   -0.38    0.73
   4  13 -11   -0.03    0.73
  -4 -13  11    0.55    0.75
   4 -13 -10    2.02    1.42
  -4 -13  10    1.72    1.19
  -4  13  10    3.68    1.71
   4  13 -10    6.71    3.02
   4 -13  -9   -0.61    0.57
  -4 -13   9    0.44    0.99
  -4  13   9   -0.22    0.97
   4  13  -9   -1.03    0.76
   4 -13  -8    0.98    0.10
  -4  13   8    2.24    1.59
   4 -13  -8    1.48    1.03
  -4 -13   8    3.37    1.60
   4  13  -8    2.28    1.59
   4 -13  -7    1.40    1.10
  -4 -13   7    2.48    1.74
  -4  13   7    1.48    1.39
   4 -13  -7    0.86    0.57
   4  13  -7   -1.78    1.47
   4 -13  -6   -0.37    0.66
  -4 -13   6   -0.30    1.12
  -4  13   6   -0.30    0.36
   4 -13  -6   -0.60    0.86
   4  13  -6    1.57    1.21
  -4 -13   5    6.67    2.34
  -4  13   5    7.28    2.68
   4  13  -5   11.22    3.32
   4 -13  -5    4.22    1.73
   4 -13  -5    3.25    1.29
  -4 -13   4   50.17    6.73
   4 -13  -4   47.81    6.12
  -4  13   4   44.79    6.12
   4  13  -4   62.50    7.81
   4 -13  -4   44.27    5.29
  -4 -13   3    9.96    2.92
   4  13  -3    9.24    2.30
  -4  13   3    8.12    2.52
   4 -13  -3    9.75    2.70
  -4 -13   2  135.14   11.69
   4 -13  -2  151.66   12.38
  -4  13   2  125.40   11.29
   4  13  -2  146.16   12.85
   4  13  -1   11.73    2.89
  -4 -13   1   16.57    3.80
  -4  13   1   14.84    3.47
   4 -13  -1   15.98    3.82
  -4  13   0   -0.29    0.41
  -4 -13   0    2.55    1.56
  -4  13   0    0.55    0.93
   4 -13   0    1.41    0.95
   4  13   0    1.04    1.29
  -4  13  -1   27.75    4.75
  -4 -13  -1   18.79    3.95
   4 -13   1   21.15    4.89
   4  13   1   18.70    4.08
  -4 -13  -1   23.02    4.77
  -4 -13  -2   41.57    6.14
   4  13   2   44.46    6.24
   4 -13   2   56.31    8.00
  -4 -13  -2   56.65    7.73
  -4  13  -2   60.16    7.46
  -4 -13  -3   44.95    6.20
   4  13   3   43.84    6.11
  -4 -13  -3   56.76    7.71
  -4  13  -3   54.03    6.98
  -4 -13  -4   -1.58    1.78
  -4  13  -4   -0.57    0.38
   4  13   4    0.39    1.03
  -4 -13  -5    8.48    2.97
  -4  13  -5    6.61    2.37
   4  13   5    4.45    2.18
  -4  13  -6    3.12    1.27
  -4 -13  -6    5.45    2.48
   4  13   6    3.27    1.33
   4 -13   6    6.74    3.44
  -4  13  -7   23.64    4.69
  -4 -13  -7   32.23    6.16
   4  13   7   17.85    3.91
   4 -13   7   24.84    5.98
  -4  13  -8   18.59    4.31
  -4 -13  -8   19.55    4.70
   4 -13   8   23.69    5.90
   4  13   8   13.12    3.42
  -4  13  -9   17.11    4.44
  -4 -13  -9   23.74    5.06
   4 -13   9   23.94    6.15
  -4 -13 -10    3.31    2.04
   4 -13  10    1.35    1.65
  -4  13 -10    3.27    1.83
  -4 -13 -11    1.35    0.46
   4 -13  11    1.36    1.15
  -4 -13 -12    4.27    2.63
  -4  13 -12    2.20    1.41
   4 -13  12    3.58    2.22
  -4 -13 -13    3.23    1.68
  -4  13 -13    4.33    2.66
   4 -13  13    5.09    3.20
  -4 -13 -14    0.06    0.75
  -4  13 -14    2.21    2.11
   4 -13  14    4.21    3.06
  -4 -13 -15    0.20    0.88
  -4  13 -15    0.25    0.30
   4 -13  15    0.49    0.88
  -4  13 -16    0.40    0.41
   4 -13  16   -0.64    1.38
  -4  13 -17    0.32    0.83
   4 -14 -18   -0.22    0.50
   4 -14 -17    0.09    0.26
   4  14 -17    0.74    1.79
   4 -14 -16    0.65    0.57
   4  14 -16    1.19    2.00
   4 -14 -15    0.82    1.07
   4  14 -15    1.35    1.67
   4 -14 -14    1.35    1.14
  -4 -14  14    0.83    1.43
   4  14 -14    1.96    1.46
   4 -14 -13    3.33    1.89
  -4 -14  13    6.64    2.82
   4  14 -13    7.10    3.19
   4 -14 -12    0.24    0.36
  -4 -14  12   -0.78    0.98
   4  14 -12   -0.29    1.03
   4  14 -12    1.27    2.18
  -4 -14  11    3.82    2.31
   4 -14 -11    3.09    1.48
  -4  14  11    7.09    2.75
   4  14 -11    5.95    3.48
   4 -14 -10   -0.09    0.70
  -4  14  10    1.06    0.52
  -4 -14   9    0.39    0.26
   4 -14  -9    1.07    0.94
  -4  14   9   -0.18    0.35
  -4 -14   8   37.74    6.23
  -4  14   8   26.02    5.05
   4  14  -8   38.66    6.50
   4 -14  -8   28.93    4.75
   4 -14  -7    1.66    0.68
  -4  14   7    1.27    1.57
   4 -14  -7    0.28    0.62
   4  14  -7    0.09    0.75
  -4 -14   7    2.43    1.38
   4 -14  -6    1.70    1.25
  -4 -14   6    1.84    1.60
  -4  14   6    1.31    1.13
   4 -14  -6    3.14    1.85
   4  14  -6    3.99    1.96
  -4  14   5    0.55    0.93
   4 -14  -5    2.02    1.52
  -4 -14   5    0.58    0.81
   4 -14  -5   -0.10    0.28
  -4 -14   4   10.12    3.16
  -4  14   4    9.44    2.86
   4  14  -4   11.31    3.36
   4 -14  -4    9.52    2.69
   4 -14  -4    7.48    2.24
   4 -14  -3   29.22    4.98
  -4  14   3   29.86    5.05
  -4 -14   3   30.81    5.35
   4  14  -3   32.63    5.80
  -4 -14   2   17.65    3.93
  -4  14   2   11.54    2.84
   4 -14  -2   17.36    3.90
   4  14  -2   15.66    3.96
  -4 -14   1   58.82    7.45
   4 -14  -1   64.12    7.95
  -4  14   1   53.18    7.46
   4  14  -1   61.47    7.88
  -4  14   0    0.62    1.51
  -4 -14   0    0.41    0.71
  -4  14   0   -0.84    0.77
   4 -14   0    1.63    1.55
   4  14   0    1.61    1.75
  -4  14  -1    1.24    1.36
  -4 -14  -1   -0.47    0.81
   4 -14   1    0.25    1.36
   4  14   1    2.68    1.86
  -4 -14  -1    3.61    2.44
  -4  14  -2    3.96    1.88
  -4 -14  -2    2.03    1.70
   4 -14   2    3.77    1.66
   4  14   2    3.23    1.59
  -4 -14  -2    3.45    1.52
  -4  14  -3   34.63    5.51
  -4 -14  -3   26.93    4.96
   4 -14   3   24.53    5.47
  -4 -14  -3   33.53    6.23
  -4 -14  -4   10.98    3.40
   4  14   4    6.19    2.04
  -4  14  -4    7.82    2.78
  -4 -14  -4    8.10    2.78
   4 -14   4    7.42    3.06
  -4 -14  -5   37.91    7.00
  -4  14  -5   28.11    5.08
   4  14   5   25.83    5.03
   4 -14   5   36.91    7.03
  -4  14  -6   -0.17    0.88
  -4 -14  -6    0.77    0.62
   4 -14   6    0.52    1.60
   4  14   6    0.83    0.65
  -4  14  -7    1.40    1.47
  -4 -14  -7    2.79    1.75
   4  14   7    1.34    1.13
   4 -14   7    2.79    2.77
  -4  14  -8    2.16    1.76
  -4 -14  -8    2.53    1.91
   4 -14   8    3.18    2.98
   4  14   8    2.51    1.58
  -4  14  -9   -0.44    1.15
  -4 -14  -9    1.16    1.14
   4 -14   9   -1.38    1.85
  -4 -14 -10    0.37    0.80
   4 -14  10    1.03    1.99
  -4 -14 -11   -0.43    1.56
   4 -14  11   -0.09    1.08
  -4 -14 -12    3.12    2.49
  -4  14 -12    5.80    2.80
   4 -14  12    2.78    2.54
  -4 -14 -13    0.31    0.60
  -4  14 -13    2.78    2.97
   4 -14  13    0.80    1.22
  -4 -14 -14    0.24    0.28
  -4  14 -14   -1.00    0.94
   4 -14  14   -1.68    2.12
  -4  14 -15    0.39    1.38
   4 -14  15   -0.28    0.91
  -4  14 -16    1.68    2.32
   4 -14  16    1.22    1.61
   4 -15 -18    0.18    0.43
   4 -15 -17    1.03    1.02
   4 -15 -16    0.29    0.74
   4  15 -16    2.16    2.46
   4 -15 -15    0.25    0.65
   4  15 -15    0.73    1.01
   4 -15 -14    0.17    0.98
  -4 -15  14    1.79    1.83
   4  15 -14   -0.02    2.00
  -4 -15  13    0.60    0.73
   4 -15 -13   -0.35    0.61
   4  15 -13    2.23    2.29
   4  15 -12    4.40    1.93
   4 -15 -12    1.39    1.08
  -4 -15  12    2.90    1.79
   4  15 -12    2.85    1.66
  -4 -15  11    0.60    0.91
   4 -15 -11   -0.04    0.71
   4  15 -11   -0.28    1.38
  -4  15  11   -1.02    0.47
  -4  15  10   -0.81    0.83
   4 -15 -10    1.42    1.18
  -4 -15  10    0.36    0.69
   4  15 -10   -1.69    1.60
   4 -15  -9    0.02    0.16
  -4 -15   9   -0.24    0.97
   4  15  -9    0.86    1.21
  -4  15   9   -0.95    1.64
   4 -15  -8   -0.84    1.12
  -4 -15   8    0.05    1.47
  -4  15   8   -1.85    1.84
   4 -15  -8    0.24    0.43
   4  15  -8   -1.29    0.28
   4 -15  -7    8.75    2.65
  -4 -15   7   13.05    3.78
   4 -15  -7    5.28    2.08
  -4  15   7   10.01    3.02
   4  15  -7    5.87    2.10
   4  15  -6    4.86    2.60
  -4 -15   6    2.73    2.13
  -4  15   6    2.37    1.53
   4 -15  -6    1.94    1.56
   4 -15  -6    2.14    1.42
  -4  15   5    8.04    2.69
  -4 -15   5    6.76    2.15
   4 -15  -5    7.61    2.66
   4  15  -5   12.73    3.72
   4 -15  -5    6.92    2.20
  -4 -15   4   19.72    4.47
  -4  15   4   14.27    3.69
   4 -15  -4   16.22    3.72
   4  15  -4   18.61    4.55
   4 -15  -4   14.77    3.13
  -4 -15   3   18.33    4.20
  -4  15   3   17.96    4.09
   4 -15  -3   20.33    4.36
   4  15  -3   25.05    5.43
  -4 -15   2    1.10    1.12
   4 -15  -2    0.04    0.65
  -4  15   2    3.08    1.72
   4  15  -2   -2.01    1.84
  -4 -15   1   27.68    5.39
  -4  15   1   32.56    5.70
   4  15  -1   31.22    6.00
   4 -15  -1   27.14    5.28
  -4  15   0    3.01    1.52
  -4 -15   0    2.20    1.69
   4 -15   0    1.49    1.04
   4  15   0    1.04    0.79
  -4  15   0    0.69    1.05
  -4  15  -1    1.96    1.30
  -4 -15  -1    1.41    1.29
   4 -15   1    0.01    0.90
   4  15   1    3.81    1.97
  -4  15  -2    1.30    1.42
  -4 -15  -2    2.13    1.60
   4 -15   2    1.66    1.39
   4  15   2    2.32    1.07
  -4 -15  -2    2.64    2.06
  -4  15  -3    0.87    1.26
  -4 -15  -3   -0.81    1.65
   4 -15   3   -0.76    1.61
  -4 -15  -3    1.52    1.36
  -4  15  -4    2.24    1.22
  -4 -15  -4    1.79    1.48
   4 -15   4    0.77    1.17
   4  15   4    0.59    0.93
  -4 -15  -4    2.69    1.61
  -4 -15  -5   -1.05    1.50
  -4  15  -5    0.10    0.26
   4 -15   5    0.06    1.46
   4  15   5   -0.16    0.41
  -4 -15  -6    0.65    0.49
   4  15   6    0.53    0.76
  -4  15  -6    2.30    1.30
  -4  15  -7    2.11    0.90
   4  15   7    2.37    1.11
  -4 -15  -7    6.37    3.09
   4 -15   7    5.09    3.12
  -4 -15  -8    9.52    3.35
   4 -15   8    7.91    3.75
  -4 -15  -9   19.15    5.22
   4 -15   9   13.06    4.57
  -4 -15 -10   -0.34    0.87
   4 -15  10    0.61    1.36
  -4 -15 -11   -0.27    0.63
   4 -15  11    1.33    1.44
  -4 -15 -12   -0.69    1.03
  -4  15 -12    2.64    2.07
   4 -15  12    1.53    1.77
  -4 -15 -13    0.31    0.60
  -4  15 -13   -1.44    2.38
   4 -15  13    2.13    1.95
  -4 -15 -14    1.24    1.61
  -4  15 -14   -0.92    1.76
   4 -15  14   -0.38    1.41
  -4  15 -15    2.45    1.97
   4 -15  15   -0.28    1.56
   4 -16 -17   -0.39    0.75
   4 -16 -16   -0.41    0.73
   4  16 -16    1.76    1.09
   4 -16 -15   -0.81    1.32
   4  16 -15    0.36    1.86
   4 -16 -14   -0.03    0.44
  -4 -16  14    0.11    0.69
  -4 -16  13    1.98    1.95
   4 -16 -13    3.08    1.89
  -4  16  13    3.48    2.33
   4  16 -13    2.56    1.80
   4  16 -13    1.06    1.14
   4 -16 -12    0.23    0.56
  -4 -16  12    2.25    1.50
  -4  16  12    0.72    0.69
   4  16 -12    1.30    1.03
   4 -16 -11    2.25    1.43
  -4 -16  11    4.82    2.74
  -4  16  11    2.88    1.97
   4  16 -11    7.53    3.17
  -4 -16  10   -1.89    1.34
   4 -16 -10   -0.48    0.84
  -4  16  10   -0.36    0.41
   4  16 -10   -1.76    1.23
   4  16  -9    0.34    0.78
   4 -16  -9    0.32    0.22
  -4 -16   9   -0.39    0.67
  -4  16   8    1.64    1.41
   4 -16  -8    2.01    0.88
  -4 -16   8    1.11    1.72
   4 -16  -8    1.45    1.00
   4  16  -8    4.39    2.58
   4 -16  -7    1.14    1.01
  -4 -16   7    0.27    0.68
  -4  16   7    0.70    0.79
   4 -16  -7    0.46    0.78
  -4 -16   6    3.69    1.73
  -4  16   6    6.68    2.43
   4 -16  -6    2.75    1.69
   4  16  -6    8.40    3.34
   4 -16  -6    3.29    1.69
  -4 -16   5   12.73    3.84
  -4  16   5   12.74    3.49
   4 -16  -5   11.39    3.28
   4  16  -5   19.60    4.94
   4 -16  -5   10.38    3.71
  -4 -16   4    2.39    1.84
  -4  16   4    1.95    1.68
   4 -16  -4    3.52    2.06
   4  16  -4    2.56    2.43
  -4  16   3   19.93    4.47
  -4 -16   3   16.48    3.94
   4 -16  -3   18.52    4.23
   4  16  -3   21.61    5.00
  -4 -16   2    2.47    1.52
  -4  16   2    2.25    1.73
   4  16  -2    1.76    1.15
   4 -16  -2    1.96    1.14
  -4  16   1    0.81    1.30
  -4 -16   1    1.58    0.85
   4  16  -1    3.70    2.05
   4 -16  -1    0.89    1.18
  -4  16   0    7.54    2.49
  -4 -16   0    6.94    2.76
  -4  16   0    6.29    2.29
   4 -16   0   10.29    3.20
   4  16   0    7.32    2.97
  -4  16  -1    6.45    2.53
  -4 -16  -1    5.50    2.44
   4 -16   1    6.88    2.62
   4  16   1    6.11    2.31
  -4  16  -2   -0.03    0.62
  -4 -16  -2    0.24    0.66
   4 -16   2    0.99    1.20
   4  16   2    0.40    0.87
  -4 -16  -2    1.83    1.88
  -4  16  -3    9.28    3.04
  -4 -16  -3   11.21    3.56
   4 -16   3   12.87    3.78
  -4 -16  -3   15.45    4.42
  -4  16  -4    1.62    1.05
   4  16   4    2.25    1.99
  -4 -16  -4   -2.70    1.61
   4 -16   4    0.12    0.98
  -4 -16  -4    2.20    2.05
  -4 -16  -5    0.60    0.97
  -4  16  -5    1.61    1.53
   4  16   5    2.59    1.69
   4 -16   5    2.21    2.38
   4  16   6    0.03    0.97
   4 -16   6   -1.02    0.51
  -4 -16  -7    2.76    2.01
   4 -16   7    2.06    2.12
   4  16   7    1.02    0.93
  -4 -16  -8    3.59    2.23
   4 -16   8    0.84    1.55
  -4 -16  -9    2.10    2.32
   4 -16   9    1.69    1.44
  -4 -16 -10   -2.22    1.81
   4 -16  10   -0.42    1.63
  -4 -16 -11    3.45    2.35
   4 -16  11    4.29    2.22
  -4 -16 -12    1.24    1.39
  -4  16 -12    1.28    1.26
   4 -16  12    2.40    2.22
  -4 -16 -13    0.38    0.22
  -4  16 -13    0.03    0.51
   4 -16  13   -0.07    0.56
  -4  16 -14   -0.14    0.71
   4 -16  14   -0.07    0.65
   4 -17 -17    0.54    1.03
   4 -17 -16   -0.08    0.83
   4 -17 -15   -0.57    0.91
   4  17 -15    2.07    2.99
   4 -17 -14    0.49    0.57
  -4 -17  14    0.35    0.74
  -4  17  14    0.22    0.64
   4  17 -14   -1.07    2.21
   4 -17 -13    1.66    1.33
  -4 -17  13    1.59    1.73
  -4  17  13    0.75    1.91
   4  17 -13    1.11    1.87
   4  17 -13    0.37    1.53
  -4 -17  12   -0.69    1.55
   4 -17 -12    0.05    0.57
  -4  17  12    0.09    1.52
   4  17 -12    2.22    2.83
   4 -17 -11    0.43    1.19
  -4 -17  11   -0.66    0.75
  -4  17  11    0.00    1.26
   4  17 -11   -0.64    1.18
   4 -17 -10   -0.27    0.92
  -4  17  10   -0.07    0.81
   4  17 -10    2.43    1.95
  -4 -17  10   -0.35    1.30
  -4 -17   9    3.40    2.33
   4 -17  -9    2.26    1.92
  -4  17   9    2.90    1.79
   4  17  -9    2.65    2.12
   4 -17  -8    0.76    0.90
  -4  17   8   -0.05    0.67
   4  17  -8    0.33    0.64
  -4 -17   7    3.34    1.77
  -4  17   7    5.50    2.72
   4 -17  -7    1.75    1.16
   4  17  -7    4.67    1.68
   4 -17  -7    1.45    0.92
  -4  17   6    1.58    1.88
  -4 -17   6    0.20    0.95
   4 -17  -6    0.19    0.48
   4  17  -6    0.91    1.87
   4 -17  -6   -0.03    0.69
  -4 -17   5    0.47    0.82
  -4  17   5   -0.85    0.26
   4  17  -5    0.36    0.80
   4 -17  -5   -0.96    1.35
   4 -17  -5    0.28    0.29
  -4 -17   4    0.62    1.09
  -4  17   4    1.13    0.74
   4 -17  -4   -0.06    0.25
   4  17  -4   -0.57    1.59
  -4 -17   3    5.06    2.47
  -4  17   3    2.00    1.62
   4 -17  -3    3.19    1.84
   4  17  -3    2.72    1.83
  -4 -17   2   -0.42    1.12
  -4  17   2    1.16    1.26
   4 -17  -2    0.58    1.12
   4  17  -2    1.02    0.97
  -4 -17   1    8.18    3.35
  -4  17   1    6.48    2.77
   4 -17  -1    9.08    3.33
   4  17  -1    9.25    3.29
  -4  17   0    0.51    0.71
  -4 -17   0    1.27    1.42
  -4  17   0    0.50    0.71
   4 -17   0    0.34    0.57
   4  17   0    1.59    1.44
  -4  17  -1    1.69    1.96
  -4 -17  -1    2.52    1.81
   4 -17   1    1.45    1.42
   4  17   1    2.00    2.09
  -4  17  -2    1.20    1.18
  -4 -17  -2    0.65    1.38
   4 -17   2   -0.29    1.09
   4  17   2    0.30    0.72
  -4 -17  -2   -1.49    1.52
  -4  17  -3   -0.42    1.00
  -4 -17  -3    1.53    1.17
   4 -17   3   -1.68    1.88
  -4 -17  -3    2.24    0.72
  -4 -17  -4    0.06    0.78
   4 -17   4    0.54    1.17
  -4 -17  -4    0.18    0.70
  -4 -17  -5    3.56    2.29
   4  17   5    2.29    1.71
   4 -17   5    3.40    2.28
  -4 -17  -5    3.78    2.25
  -4 -17  -6    0.96    1.94
   4 -17   6    1.90    1.83
   4  17   6   -0.44    1.08
  -4 -17  -7    1.54    2.16
   4 -17   7    1.40    1.45
  -4 -17  -8    4.00    2.75
   4 -17   8    0.32    1.25
  -4 -17  -9    2.41    1.96
   4 -17   9    0.77    1.28
  -4 -17 -10    0.26    0.87
   4 -17  10    0.67    1.47
  -4 -17 -11    0.40    1.02
   4 -17  11   -0.04    0.32
  -4 -17 -12    0.14    0.31
  -4  17 -12    0.41    0.72
   4 -17  12    0.04    1.28
  -4  17 -13   -0.09    1.02
   4 -17  13   -0.05    1.32
   4 -18 -16    4.02    2.16
   4 -18 -15   -0.04    0.55
   4 -18 -14   -0.01    0.44
  -4 -18  14   -1.00    1.60
  -4  18  14    1.04    1.43
   4  18 -14   -0.02    0.38
   4  18 -14    3.04    2.24
   4  18 -13   -1.66    2.77
   4 -18 -13    1.07    1.06
  -4 -18  13    0.24    0.95
  -4  18  13    0.77    1.20
   4  18 -13   -0.24    1.13
   4 -18 -12   -0.13    0.77
  -4 -18  12    0.70    1.35
   4  18 -12    2.18    2.06
  -4  18  12    0.97    1.53
   4 -18 -11   -0.34    0.74
  -4 -18  11    0.88    1.75
  -4  18  11   -0.60    1.31
   4  18 -11   -1.45    1.49
   4 -18 -10    0.38    1.29
  -4 -18  10    1.15    1.89
  -4  18  10    0.55    1.68
   4  18 -10   -1.40    2.21
   4 -18  -9    0.60    0.99
  -4  18   9    1.14    1.06
  -4 -18   9    1.96    1.29
   4  18  -9    2.64    1.33
  -4 -18   8    2.16    1.95
   4  18  -8    1.83    1.29
  -4  18   8    0.61    0.78
   4 -18  -8    0.28    0.51
  -4  18   7   -2.76    1.70
  -4 -18   7   -0.99    1.57
   4 -18  -7    0.03    0.27
   4  18  -7    2.10    1.58
   4 -18  -7    0.42    0.57
  -4 -18   6    1.83    1.58
  -4  18   6   -0.07    0.49
   4 -18  -6    0.32    1.31
   4  18  -6    0.23    1.89
   4 -18  -6    0.67    1.20
  -4 -18   5    3.63    2.46
  -4  18   5    3.72    2.06
   4  18  -5    3.57    1.42
  -4 -18   4    4.62    2.66
  -4  18   4    4.36    2.19
   4 -18  -4    3.62    2.13
   4  18  -4    3.62    2.23
  -4  18   3    7.35    3.06
  -4 -18   3    6.65    2.58
   4 -18  -3    7.41    2.72
   4  18  -3   10.27    3.67
  -4  18   2    2.01    1.47
  -4 -18   2    2.97    2.05
   4 -18  -2    1.42    1.14
   4  18  -2    3.13    2.19
  -4 -18   1    0.30    1.02
   4 -18  -1    1.83    2.09
   4  18  -1    0.64    0.67
  -4  18   1   -0.20    1.69
   4 -18   0   -0.47    0.78
  -4  18   0    0.06    1.16
  -4 -18   0   -0.02    1.35
   4  18   0    0.50    0.79
  -4  18  -1    1.49    1.21
  -4 -18  -1    0.65    0.80
   4 -18   1    0.52    1.01
   4  18   1    0.50    1.06
  -4  18  -2    1.30    0.69
  -4 -18  -2    0.50    0.88
   4 -18   2    2.01    2.05
   4  18   2    1.31    1.47
  -4 -18  -3    8.64    3.09
[truncated: 340,794 more chars]
