# Supplementary material for: Synthesis, X-ray diffraction study, analysis of inter­molecular inter­actions and mol­ecular docking of ethyl 1-(3-tosyl­quinolin-4-yl)piperidine-4-carboxyl­ate
Source: Acta Crystallogr E Crystallogr Commun. 2022 Aug 9;78(Pt 9):890–6. doi: 10.1107/S2056989022007691 (PMC9443802; doi:10.1107/S2056989022007691)
Supplement: Supplementary file 2 [file e-78-00890-Isup2.hkl]

#
# h,k,l, Fc-squared, Fo-squared, sigma(Fo-squared), status flag
#
data_I
_shelx_title ' compound_1.res in P2(1)/n'
_shelx_refln_list_code          4
_shelx_F_calc_maximum      298.41
_exptl_crystal_F_000       928.00
_reflns_d_resolution_high  0.7108

loop_
 _space_group_symop_operation_xyz
 'x, y, z'
 '-x+1/2, y+1/2, -z+1/2'
 '-x, -y, -z'
 'x-1/2, -y-1/2, z-1/2'

_cell_length_a     8.2608
_cell_length_b    17.9433
_cell_length_c    15.2470
_cell_angle_alpha  90.000
_cell_angle_beta  100.626
_cell_angle_gamma  90.000

_shelx_F_squared_multiplier     1.000

loop_
 _refln_index_h
 _refln_index_k
 _refln_index_l
 _refln_F_squared_calc
 _refln_F_squared_meas
 _refln_F_squared_sigma
 _refln_observed_status
   2   0   0         48.34         50.45         4.82 o
   4   0   0        401.70        312.26        20.95 o
   6   0   0         94.13        112.48        34.19 o
   8   0   0         32.67         52.08        13.70 o
  10   0   0          2.34         -3.01        10.97 o
   2   1   0       4224.45       3870.07        87.10 o
   3   1   0       2389.14       2523.53        54.02 o
   4   1   0        425.60        419.84        19.50 o
   5   1   0          0.17          0.02         1.43 o
   6   1   0        907.92       1006.35        69.87 o
   7   1   0        187.02        190.21        19.31 o
   8   1   0          2.79         -0.08         1.30 o
   9   1   0          1.01          1.88         2.22 o
  10   1   0         18.51         22.85         7.13 o
  11   1   0          0.00          0.71         5.65 o
   1   2   0      22186.05      21009.80       377.62 o
   2   2   0        249.43        296.61        10.29 o
   3   2   0       1721.84       1901.45        35.21 o
   4   2   0       1924.36       2189.79        72.35 o
   5   2   0        402.99        440.07        23.96 o
   6   2   0        704.64        787.13        35.85 o
   7   2   0        554.53        671.18        38.51 o
   8   2   0        145.13        171.60        25.88 o
   9   2   0          0.52         -5.54         5.54 o
  10   2   0          7.04          6.87         8.48 o
  11   2   0          6.43          9.67         6.39 o
   1   3   0      12164.76      10195.78       731.47 o
   2   3   0       2069.62       1751.68        98.92 o
   3   3   0       1307.83       1258.52        29.74 o
   4   3   0         92.73         79.42         6.33 o
   5   3   0          9.19         10.35         2.17 o
   6   3   0         73.51         93.03        14.20 o
   7   3   0         95.30        115.64        17.30 o
   8   3   0         16.70         29.29         7.47 o
   9   3   0          7.38          5.79         4.02 o
  10   3   0         36.52         56.76        18.65 o
  11   3   0          0.79         -1.53         3.11 o
   0   4   0       4534.57       4145.77       123.04 o
   1   4   0       6855.40       6101.42        90.45 o
   2   4   0       1909.16       1956.71        76.61 o
   3   4   0       1645.07       1718.61        48.46 o
   4   4   0       2757.10       2860.50        64.38 o
   5   4   0        490.74        481.21        22.80 o
   6   4   0        229.80        232.87        18.01 o
   7   4   0        175.85        214.28        18.83 o
   8   4   0         47.28         47.02         9.58 o
   9   4   0          0.66          0.34         3.12 o
  10   4   0          0.45          1.28         9.39 o
  11   4   0          1.97          7.92         6.10 o
   1   5   0       3703.00       3579.64       114.91 o
   2   5   0         91.18         94.99         7.33 o
   3   5   0       2089.37       1954.58        46.10 o
   4   5   0          1.57          0.03         1.19 o
   5   5   0          8.37         10.44         2.40 o
   6   5   0         25.46         17.26         3.97 o
   7   5   0         36.68         53.32         9.48 o
   8   5   0         26.46         36.46         7.67 o
   9   5   0         48.58         49.96        11.42 o
  10   5   0          8.77          2.36         3.56 o
  11   5   0          6.45          5.82         8.58 o
   0   6   0       5346.46       5316.95       161.31 o
   1   6   0         14.26          3.01         2.18 o
   2   6   0        322.23        329.54        15.26 o
   3   6   0       2287.53       2437.25        56.38 o
   4   6   0         57.26         54.49         5.43 o
   5   6   0         27.95         25.80         3.50 o
   6   6   0          2.79          2.23         2.09 o
   7   6   0        154.20        158.59        21.34 o
   8   6   0          1.29          2.93         3.13 o
   9   6   0          8.39          9.45         3.52 o
  10   6   0         16.76         13.44        12.19 o
  11   6   0          0.32         -4.82         5.88 o
   1   7   0          0.97          0.66         2.10 o
   2   7   0        497.89        546.68        21.31 o
   3   7   0         53.74         60.90         6.38 o
   4   7   0        377.02        429.88        18.41 o
   5   7   0        355.95        349.38        16.60 o
   6   7   0         21.33         11.50         7.44 o
   7   7   0          0.06         -2.42         2.42 o
   8   7   0          8.14         12.51         7.11 o
   9   7   0         28.17         36.64        11.17 o
  10   7   0          2.95         -5.14         5.15 o
   0   8   0       8213.57       9736.02       351.00 o
   1   8   0        693.24        740.15        25.42 o
   2   8   0          1.09         -0.68         2.27 o
   3   8   0         25.51         22.58         3.83 o
   4   8   0          3.38          4.38         1.41 o
   5   8   0          0.06          0.65         1.67 o
   6   8   0          4.56          0.13         3.34 o
   7   8   0          8.67          9.69         2.83 o
   8   8   0         21.48         26.49        11.46 o
   9   8   0         21.40         38.53        13.09 o
  10   8   0         17.86          5.08         5.05 o
   1   9   0          0.20          0.33         1.81 o
   2   9   0        464.91        478.03        23.88 o
   3   9   0        344.11        444.34        22.43 o
   4   9   0        111.00        110.97        10.04 o
   5   9   0         96.88        125.88        12.82 o
   6   9   0        117.58        133.00        17.77 o
   7   9   0        109.70         83.02        13.40 o
   8   9   0          0.38         -2.62         3.78 o
   9   9   0          1.73          4.01         2.95 o
  10   9   0         30.46         34.35        14.77 o
   0  10   0          8.60          4.15         2.17 o
   1  10   0        949.44       1042.64        37.49 o
   2  10   0        567.43        582.57        27.44 o
   3  10   0        128.02        127.05        11.53 o
   4  10   0         97.20        107.31         9.34 o
   5  10   0          0.25          0.45         3.59 o
   6  10   0          8.94          5.91         1.75 o
   7  10   0          6.57          1.86         2.55 o
   8  10   0         30.07         31.76        10.51 o
   9  10   0          6.15          2.23         2.85 o
  10  10   0          3.00          6.40         7.67 o
   1  11   0       1515.25       1699.55        53.40 o
   2  11   0        108.76        113.02        11.54 o
   3  11   0        677.10        706.55        34.44 o
   4  11   0        329.41        308.05        18.09 o
   5  11   0          0.77          1.89         3.31 o
   6  11   0          0.04          1.12         2.12 o
   7  11   0          3.59         -0.93         3.56 o
   8  11   0          1.21          1.80         4.19 o
   9  11   0          0.33          2.58         7.04 o
  10  11   0         25.72         22.09         6.69 o
   0  12   0          7.12         24.43         6.77 o
   1  12   0         47.61         47.08         7.31 o
   2  12   0          0.90          0.49         2.24 o
   3  12   0        901.82       1037.65        43.92 o
   4  12   0         50.08         44.20        10.72 o
   5  12   0         83.49         72.29        13.73 o
   6  12   0         10.17          5.15         1.71 o
   7  12   0         10.87         16.10         4.81 o
   8  12   0         13.04         28.68        11.22 o
   9  12   0          5.34         19.10        11.40 o
  10  12   0          0.00        -11.20        11.23 o
   1  13   0        138.86        142.31        15.00 o
   2  13   0         68.99         56.11         9.60 o
   3  13   0        663.40        795.56        44.22 o
   4  13   0          3.98          5.18         3.34 o
   5  13   0         23.99         17.22         4.02 o
   6  13   0         44.59         75.30        14.83 o
   7  13   0          3.76         -2.76         3.87 o
   8  13   0          0.91         -2.37         6.89 o
   9  13   0          0.23         14.45        11.35 o
   0  14   0         61.06         39.43         9.73 o
   1  14   0          4.46          6.50         7.74 o
   2  14   0         24.60         21.19         5.35 o
   3  14   0         24.40         33.80         9.22 o
   4  14   0          1.30          3.31         3.69 o
   5  14   0         12.90          7.70         2.67 o
   6  14   0          7.61         -2.38         4.11 o
   7  14   0         18.45         16.87         6.84 o
   8  14   0          0.03          2.24         9.88 o
   9  14   0          0.37         -3.50         3.50 o
   1  15   0          9.07          4.89         2.51 o
   2  15   0         28.87         29.14         8.54 o
   3  15   0        265.35        250.38        24.57 o
   4  15   0         13.04         12.28         3.96 o
   5  15   0          7.94         29.17         8.50 o
   6  15   0          5.20          5.27         6.12 o
   7  15   0         28.81         45.68        13.21 o
   8  15   0         12.69         20.37        12.68 o
   9  15   0          0.23         -8.29         8.29 o
   0  16   0         12.46          9.12         5.55 o
   1  16   0         11.98         12.20         3.89 o
   2  16   0          0.00          0.29         1.45 o
   3  16   0         20.17         14.88         6.93 o
   4  16   0         61.90         61.66         9.76 o
   5  16   0         75.21        102.07        15.04 o
   6  16   0          0.00          2.60         4.54 o
   7  16   0         24.52         16.02         6.09 o
   8  16   0          1.94          4.54        10.28 o
   1  17   0          2.34         15.44         4.95 o
   2  17   0         22.13         33.57         8.92 o
   3  17   0         61.32         63.23        13.57 o
   4  17   0          0.00          5.47         2.87 o
   5  17   0         56.85         66.68        12.56 o
   6  17   0          8.54          7.37         5.02 o
   7  17   0         21.76         27.06         8.33 o
   8  17   0          4.01          2.04         0.89 o
   0  18   0        105.84        115.29        31.95 o
   1  18   0          1.37          2.01         3.78 o
   2  18   0          8.10         10.59         6.22 o
   3  18   0         39.86         32.67         8.31 o
   4  18   0          1.99          0.13         3.82 o
   5  18   0         21.00         29.08         7.92 o
   6  18   0          1.22          2.51         2.84 o
   7  18   0          0.06         -1.35         5.94 o
   8  18   0          4.61          1.15         2.65 o
   1  19   0         19.22         27.35        10.00 o
   2  19   0          0.53          1.86         4.31 o
   3  19   0          7.41         -0.10         1.60 o
   4  19   0         20.79         15.12         6.38 o
   5  19   0         15.63         18.27         7.21 o
   6  19   0          2.95         -4.40         5.36 o
   7  19   0          4.93          4.95         5.24 o
   0  20   0         12.20         13.09        16.67 o
   1  20   0          0.92          6.21        10.81 o
   2  20   0          9.31         16.12        10.40 o
   3  20   0          2.64         -0.06         2.42 o
   4  20   0          7.69          9.37         7.42 o
   5  20   0          3.42         11.09         7.96 o
   6  20   0          0.22         -1.86         3.60 o
   1  21   0          3.36         -2.11        11.62 o
   2  21   0         44.45         53.75        18.20 o
   3  21   0          7.37          9.43         9.73 o
   4  21   0          7.12          6.13         7.73 o
   5  21   0         17.76          3.79        10.04 o
   6  21   0          1.89         -0.26         3.12 o
   0  22   0          4.96          9.27        14.71 o
   1  22   0          1.50         -4.94         8.43 o
   2  22   0          2.39          6.51        10.89 o
   3  22   0          2.04         -2.65         6.63 o
   4  22   0          0.01         -1.77         5.34 o
   5  22   0          0.00         -5.51         5.51 o
   1  23   0          1.06          2.07         4.09 o
   2  23   0         20.73         16.78        12.44 o
   3  23   0          1.61          8.04         8.99 o
   4  23   0          0.19         -0.21         5.31 o
   0  24   0          2.78         -1.63         7.32 o
   1  24   0          8.70         -0.35         5.17 o
   2  24   0          0.80         -1.43         6.24 o
   3  24   0          1.91         -0.70         4.62 o
   1  25   0          0.70         -1.10         4.60 o
 -11   0   1          4.83          0.16         3.33 o
  -9   0   1         49.25         72.90        17.34 o
  -7   0   1       1185.86       1465.42       302.31 o
  -5   0   1        135.11        131.44        13.87 o
  -3   0   1       3495.43       3433.28       120.78 o
   1   0   1       1174.28       1186.47        53.27 o
   3   0   1          3.16          3.69         1.74 o
   5   0   1       1034.70        511.77       116.94 o
   7   0   1         69.16         92.71        16.21 o
   9   0   1        111.12        141.43        27.56 o
  11   0   1          0.07         -3.07         4.93 o
 -11   1   1          0.72          1.42         5.24 o
 -10   1   1          5.13          8.40         7.10 o
  -9   1   1          0.53         -0.50         2.23 o
  -8   1   1         76.28         87.70        12.44 o
  -7   1   1        846.73       1000.81        77.34 o
  -6   1   1         20.32         18.55         4.07 o
  -5   1   1       1076.29       1144.18        42.15 o
  -4   1   1         19.39         13.30         2.13 o
  -3   1   1          3.63          2.30         1.42 o
  -2   1   1       7516.41       6708.52       308.86 o
   1   1   1       3240.03       2690.88        57.09 o
   2   1   1         13.55          9.93         2.52 o
   3   1   1        474.48        474.88        13.19 o
   4   1   1         92.74         78.46        10.30 o
   5   1   1        987.37        904.37        93.87 o
   6   1   1         56.18         38.05        10.30 o
   7   1   1        739.72        800.05        53.89 o
   8   1   1          3.88          3.65         3.81 o
   9   1   1          3.26          5.05         3.22 o
  10   1   1          0.16          4.12         7.72 o
  11   1   1          5.57          1.89         3.39 o
 -11   2   1          1.82          2.84         5.00 o
 -10   2   1          2.48         -4.27         4.43 o
  -9   2   1         10.15         13.00         9.01 o
  -8   2   1          0.05          0.05         3.73 o
  -7   2   1         12.62         11.40         4.10 o
  -6   2   1        436.33        537.58        48.44 o
  -5   2   1         14.63          0.85         6.20 o
  -4   2   1         66.52         70.78         6.33 o
  -3   2   1       1159.89       1147.33        26.96 o
  -2   2   1          2.68          2.84         1.02 o
  -1   2   1       2062.52       1954.84        93.66 o
   1   2   1        195.70        172.68         6.27 o
   2   2   1       1264.27        843.61        76.86 o
   3   2   1         26.90         26.28         2.81 o
   4   2   1        154.82        193.77         8.91 o
   5   2   1        339.91        344.37        17.29 o
   6   2   1         42.56         33.53         8.28 o
   7   2   1          1.13          1.82         5.97 o
   8   2   1          0.34         -2.66         3.10 o
   9   2   1         70.68         82.36        15.39 o
  10   2   1          9.37          7.43         3.83 o
  11   2   1          0.09          3.29         7.05 o
 -11   3   1          6.21          1.03         8.17 o
 -10   3   1          0.94         -3.37         5.56 o
  -9   3   1          2.71         -1.87         3.20 o
  -8   3   1         28.45         43.13         8.77 o
  -7   3   1          4.25         -4.71         4.71 o
  -6   3   1        535.77        649.89        32.41 o
  -5   3   1        102.85        122.96        12.02 o
  -4   3   1        907.13        941.49        30.29 o
  -3   3   1        319.39        351.28        15.08 o
  -2   3   1       5701.40       5337.20        80.33 o
  -1   3   1      44875.82      44564.65       767.11 o
   0   3   1       6247.55       5799.05       212.38 o
   1   3   1       3590.28       3220.24        63.69 o
   2   3   1        496.85        465.88        16.83 o
   3   3   1       2145.46       2147.30        66.08 o
   4   3   1        204.76        266.38        14.25 o
   5   3   1        137.05        170.02        13.48 o
   6   3   1        450.69        498.85        42.12 o
   7   3   1         32.26         25.82         7.66 o
   8   3   1          8.78          7.43         4.54 o
   9   3   1          2.43          1.68         4.12 o
  10   3   1          7.69          3.72         3.92 o
  11   3   1          0.14         -2.11         5.37 o
 -11   4   1          0.14          0.72         1.14 o
 -10   4   1          3.23          1.64         2.38 o
  -9   4   1          3.19          1.07         1.80 o
  -8   4   1          4.44          5.50         4.76 o
  -7   4   1         10.48          9.10         7.20 o
  -6   4   1        151.48        188.06        20.08 o
  -5   4   1         11.70         12.98         2.89 o
  -4   4   1        383.18        408.76        19.36 o
  -3   4   1       1895.20       1804.52        40.87 o
  -2   4   1      20691.43      19686.16       176.35 o
  -1   4   1        894.34        796.64        41.84 o
   0   4   1        227.65        202.10         8.65 o
   1   4   1        154.68        104.59         9.22 o
   2   4   1        207.39        189.96         9.52 o
   3   4   1        417.55        454.54        19.09 o
   4   4   1        985.92       1000.79        36.77 o
   5   4   1         38.69         54.98         7.08 o
   6   4   1        385.84        475.59        26.40 o
   7   4   1          1.78          4.98         4.80 o
   8   4   1         59.86         50.90         8.51 o
   9   4   1         19.60         16.16         5.05 o
  10   4   1         10.93         21.10        14.06 o
  11   4   1          0.29          1.80         7.10 o
 -11   5   1          2.41         -1.22         4.53 o
 -10   5   1          3.32         -1.52         2.66 o
  -9   5   1          0.83         -0.75         2.75 o
  -8   5   1         85.18        106.57        17.60 o
  -7   5   1          0.59          4.84         4.38 o
  -6   5   1         72.15         46.54         5.57 o
  -5   5   1        166.69        138.40        13.61 o
  -4   5   1         20.71         23.15         4.85 o
  -3   5   1       1613.92       1640.16        35.15 o
  -2   5   1        243.65        224.13        27.49 o
  -1   5   1        228.46        207.58         8.27 o
   0   5   1       2347.58       2117.43        57.51 o
   1   5   1        751.27        703.54        37.43 o
   2   5   1          6.80          2.44         2.98 o
   3   5   1       3123.00       3411.76        96.48 o
   4   5   1        513.51        540.18        25.00 o
   5   5   1         49.75         38.40         8.18 o
   6   5   1         96.40         78.71         8.85 o
   7   5   1          8.09          7.84         5.75 o
   8   5   1        103.32        123.62        20.60 o
   9   5   1         27.49         25.72        10.77 o
  10   5   1         28.98         21.18        13.41 o
  11   5   1          0.01          2.09         2.47 o
 -11   6   1          0.37         -3.93        13.94 o
 -10   6   1         12.95          3.15         3.48 o
  -9   6   1         16.78         25.22         9.13 o
  -8   6   1         10.97         13.85         3.74 o
  -7   6   1        111.89        117.78        14.62 o
  -6   6   1        183.81        146.79        23.04 o
  -5   6   1          0.98         -0.45         1.59 o
  -4   6   1        200.13        152.73        15.36 o
  -3   6   1       2029.72       2162.41        56.18 o
  -2   6   1        184.66         92.79        19.59 o
  -1   6   1       3762.26       3719.41        82.69 o
   0   6   1        766.73        708.05        23.34 o
   1   6   1        590.13        550.55        28.53 o
   2   6   1        127.39         97.55         7.47 o
   3   6   1        283.66        314.81        16.93 o
   4   6   1         27.78         26.53         4.03 o
   5   6   1        185.91        204.94        10.78 o
   6   6   1         26.73         38.08         6.10 o
   7   6   1          0.01          9.17         4.23 o
   8   6   1          0.97         -0.88         3.23 o
   9   6   1         14.20         11.53        12.27 o
  10   6   1         21.30         12.08         9.80 o
 -11   7   1          0.06          8.57         6.56 o
 -10   7   1          3.95          4.73         4.57 o
  -9   7   1          1.59          0.65         3.04 o
  -8   7   1         35.05         61.46        12.80 o
  -7   7   1         29.19         23.68         6.92 o
  -6   7   1          5.99          3.72         2.12 o
  -5   7   1         22.77         23.02         3.65 o
  -4   7   1        271.31        263.33        16.20 o
  -3   7   1       2985.19       2998.01        86.18 o
  -2   7   1        189.70        139.52         8.66 o
  -1   7   1       2840.75       2671.62        55.56 o
   0   7   1       2195.99       2110.91        72.95 o
   1   7   1        131.72        135.97        10.12 o
   2   7   1        611.08        589.18        26.88 o
   3   7   1         30.93         37.19         4.88 o
   4   7   1        221.04        254.05        14.86 o
   5   7   1         19.99         23.60         3.85 o
   6   7   1         30.72         36.29         6.13 o
   7   7   1         79.96         94.23        13.50 o
   8   7   1        110.49        115.55        19.52 o
   9   7   1         25.57         30.24        10.15 o
  10   7   1          0.37          0.29         6.61 o
 -10   8   1          9.29          5.68         4.47 o
  -9   8   1          3.59          8.97         6.18 o
  -8   8   1          4.41          8.71         3.93 o
  -7   8   1         73.31         64.04        12.40 o
  -6   8   1         85.21         80.58         9.68 o
  -5   8   1         31.95         33.24         5.69 o
  -4   8   1        128.97        144.83        12.30 o
  -3   8   1       1196.79       1051.29        35.29 o
  -2   8   1       2332.34       2326.71        62.99 o
  -1   8   1         58.49         47.43         8.98 o
   0   8   1       3754.47       4293.35       115.07 o
   1   8   1        104.41        110.07         9.52 o
   2   8   1        258.75        250.05        18.78 o
   3   8   1         75.45         87.11         8.11 o
   4   8   1          5.44          4.55         2.50 o
   5   8   1         56.53         52.25         7.61 o
   6   8   1         11.30          9.98         6.11 o
   7   8   1         16.59         16.79         4.55 o
   8   8   1          1.85          3.03         7.88 o
   9   8   1         27.68         32.61        13.93 o
  10   8   1         16.94         10.84         8.74 o
 -10   9   1          2.86          2.39         2.08 o
  -9   9   1         10.22         13.81        10.62 o
  -8   9   1         83.53         67.83        17.84 o
  -7   9   1          2.22          8.45         3.78 o
  -6   9   1          7.97          5.76         3.42 o
  -5   9   1        107.61        110.90        10.95 o
  -4   9   1         11.35          9.08         1.40 o
  -3   9   1        265.86        229.08        14.37 o
  -2   9   1        255.36        268.23        16.07 o
  -1   9   1       1527.94       1398.43        37.98 o
   0   9   1        131.65        112.37         9.98 o
   1   9   1       1141.26       1200.35        42.30 o
   2   9   1        186.93        230.25        16.40 o
   3   9   1        201.39        220.35        13.76 o
   4   9   1        327.78        341.73        19.01 o
   5   9   1        225.26        216.12        15.65 o
   6   9   1          3.24         -0.18         2.11 o
   7   9   1        103.46        122.10        18.14 o
   8   9   1         30.24         18.51         6.80 o
   9   9   1          0.19         11.32         7.20 o
  10   9   1         13.71          4.24         9.41 o
 -10  10   1         17.69         31.49        14.11 o
  -9  10   1          0.00          1.11         9.43 o
  -8  10   1          2.62          3.09         4.57 o
  -7  10   1          6.12          2.98         2.39 o
  -6  10   1         64.56         48.44         8.99 o
  -5  10   1          2.00          3.05         2.84 o
  -4  10   1         96.74         96.23        17.77 o
  -3  10   1        806.40        758.97        48.56 o
  -2  10   1        188.89        194.26        14.23 o
  -1  10   1       1060.97       1112.25        35.21 o
   0  10   1        217.43        275.75        16.74 o
   1  10   1        789.90        814.31        42.68 o
   2  10   1        102.37        114.85        11.84 o
   3  10   1          9.68          8.62         3.30 o
   4  10   1          5.99          7.59         1.99 o
   5  10   1          9.26          7.84         4.26 o
   6  10   1         37.73         34.23         5.94 o
   7  10   1          5.72          7.07         4.94 o
   8  10   1          1.06          2.93         3.16 o
   9  10   1          6.89          2.52         9.37 o
  10  10   1          0.13          9.50         8.59 o
 -10  11   1          0.51         11.73        11.92 o
  -9  11   1         19.20         27.27        11.99 o
  -8  11   1          0.07         -0.87         6.69 o
  -7  11   1         13.49          8.09         7.94 o
  -6  11   1          2.58          2.08         5.71 o
  -5  11   1         19.58          8.51         3.54 o
  -4  11   1         49.60         25.29         8.27 o
  -3  11   1         68.92         64.70        10.82 o
  -2  11   1          1.93         13.08         4.83 o
  -1  11   1       1121.12       1058.53        56.36 o
   0  11   1        480.55        458.63        28.06 o
   1  11   1         57.42         41.89         8.57 o
   2  11   1          3.86          0.38         1.85 o
   3  11   1        521.71        610.54        27.86 o
   4  11   1        128.94        138.26        12.07 o
   5  11   1        176.31        177.09        23.80 o
   6  11   1         50.76         49.60        10.08 o
   7  11   1         26.92         27.63         8.05 o
   8  11   1          0.31         -3.62         4.70 o
   9  11   1          6.55          5.68        11.91 o
  10  11   1          9.84         12.72        10.79 o
 -10  12   1          1.71         -1.52         3.87 o
  -9  12   1          0.55          5.67        10.04 o
  -8  12   1          0.95          0.33         7.17 o
  -7  12   1         52.35         55.36        17.35 o
  -6  12   1         23.28         16.84         5.95 o
  -5  12   1          2.96          4.58         2.59 o
  -4  12   1       1740.05       1919.35        66.72 o
  -3  12   1        572.01        583.99        35.36 o
  -2  12   1         19.94         27.47         6.76 o
  -1  12   1          7.28          8.12         3.22 o
   0  12   1          3.81          4.74         3.85 o
   1  12   1        556.35        572.92        28.17 o
   2  12   1        212.62        239.77        18.65 o
   3  12   1        153.70        169.73        14.03 o
   4  12   1         10.59          5.27         3.56 o
   5  12   1         11.91          7.00         3.19 o
   6  12   1        155.02        126.18        22.60 o
   7  12   1         15.61         12.68         6.09 o
   8  12   1          8.61         19.97        12.10 o
   9  12   1          2.19         -9.34         9.58 o
  -9  13   1          9.65          4.19         6.34 o
  -8  13   1         29.60         31.59        13.87 o
  -7  13   1          4.63          7.41         5.49 o
  -6  13   1         14.70         12.92         5.33 o
  -5  13   1        290.27        294.98        23.78 o
  -4  13   1         98.39        118.77        13.93 o
  -3  13   1        193.66        196.63        20.61 o
  -2  13   1        189.55        179.32        18.26 o
  -1  13   1        424.24        438.23        20.35 o
   0  13   1        188.86        183.55        15.04 o
   1  13   1          0.42          6.34         3.53 o
   2  13   1        179.60        201.63        17.72 o
   3  13   1        169.00        202.43        16.05 o
   4  13   1        143.22        178.56        16.13 o
   5  13   1         97.03         73.04         8.77 o
   6  13   1         38.25         37.93         8.02 o
   7  13   1          2.70          4.46         4.97 o
   8  13   1          6.51         17.22        17.80 o
   9  13   1          8.61         18.51        10.41 o
  -9  14   1          0.71          9.73         9.02 o
  -8  14   1          0.24         -5.62         8.18 o
  -7  14   1         26.70         20.06        12.54 o
  -6  14   1         18.00         25.62         8.53 o
  -5  14   1         56.91         53.19         8.50 o
  -4  14   1        442.72        483.80        31.22 o
  -3  14   1         12.34          8.80         5.86 o
  -2  14   1         25.61         37.30         8.84 o
  -1  14   1        128.23        131.94        15.89 o
   0  14   1        229.54        248.23        17.20 o
   1  14   1         52.80         57.29         8.49 o
   2  14   1        325.93        391.88        26.15 o
   3  14   1        782.61       1020.93        40.48 o
   4  14   1          0.97          7.65         5.54 o
   5  14   1         45.19         39.52         9.68 o
   6  14   1          4.11         16.19         5.89 o
   7  14   1         41.92         62.18        14.70 o
   8  14   1          1.46          0.24         7.97 o
   9  14   1          0.38         22.26        12.86 o
  -9  15   1         19.13         18.62        12.48 o
  -8  15   1          2.53         -2.82        23.94 o
  -7  15   1          0.02          0.04         7.15 o
  -6  15   1         13.64         12.19         5.06 o
  -5  15   1         34.57         50.65         9.20 o
  -4  15   1        195.82        241.02        22.65 o
  -3  15   1          0.14         -0.66         3.45 o
  -2  15   1          3.41          0.25         3.51 o
  -1  15   1          0.03          0.43         6.16 o
   0  15   1          7.67          6.88         3.58 o
   1  15   1        117.04        104.45        12.44 o
   2  15   1         41.45         59.82        10.38 o
   3  15   1        116.59        134.24        13.85 o
   4  15   1          3.26         11.68         5.10 o
   5  15   1         15.55         13.53         3.85 o
   6  15   1         10.99         12.75         8.07 o
   7  15   1          1.53         -1.19         6.34 o
   8  15   1         13.98          9.18        12.52 o
   9  15   1          6.69         10.66         5.30 o
  -8  16   1          7.47         15.64         8.55 o
  -7  16   1         12.44         23.26         5.68 o
  -6  16   1         41.55         54.47        12.88 o
  -5  16   1          9.73         10.75         4.55 o
  -4  16   1          8.50         12.49         4.75 o
  -3  16   1          9.83         15.16         6.61 o
  -2  16   1         78.91         79.67        13.27 o
  -1  16   1          4.60          0.91         3.92 o
   0  16   1        153.84        124.44        16.58 o
   1  16   1          0.07          3.12         4.97 o
   2  16   1        280.55        343.92        24.82 o
   3  16   1         41.49         37.71        10.13 o
   4  16   1         34.59         50.57        10.03 o
   5  16   1         13.80          4.69         6.02 o
   6  16   1         15.33         17.95         5.28 o
   7  16   1         12.20          8.47         4.65 o
   8  16   1         12.95         26.16        12.67 o
  -8  17   1         12.16         13.67         2.28 o
  -7  17   1          4.89          6.15         4.39 o
  -6  17   1          4.17         10.70         6.20 o
  -5  17   1          0.15          8.24         5.41 o
  -4  17   1         51.77         66.39        12.82 o
  -3  17   1          3.71          1.86         3.78 o
  -2  17   1         24.47         29.35         7.78 o
  -1  17   1          1.05          6.82         5.02 o
   0  17   1         32.63         28.49         7.10 o
   1  17   1         23.93         19.54         4.48 o
   2  17   1         10.05         10.18         2.48 o
   3  17   1          3.95          0.18         5.46 o
   4  17   1         11.13         15.32         7.16 o
   5  17   1          4.90         10.69         6.79 o
   6  17   1         11.38         12.84         8.52 o
   7  17   1         14.72         17.77         7.38 o
   8  17   1          2.30         -2.32         3.12 o
  -8  18   1         18.42          9.38         5.36 o
  -7  18   1          2.06          5.73         5.07 o
  -6  18   1         11.98         15.80         6.54 o
  -5  18   1          8.45          7.13         6.18 o
  -4  18   1          1.45          4.60         4.19 o
  -3  18   1         28.59         29.44         9.77 o
  -2  18   1          4.33          1.25         4.11 o
  -1  18   1         55.66         38.51        10.55 o
   0  18   1          1.22          0.11         2.85 o
   1  18   1         60.78         42.12        16.91 o
   2  18   1         19.62         22.55         8.52 o
   3  18   1          1.24          4.01         2.86 o
   4  18   1         11.22          6.14         4.01 o
   5  18   1          0.18         10.41         5.32 o
   6  18   1          6.21         -2.96         4.40 o
   7  18   1          0.07          4.37         4.04 o
  -7  19   1          3.07          2.21         4.53 o
  -6  19   1          0.50          0.71         3.05 o
  -5  19   1         14.88         10.80         8.55 o
  -4  19   1          3.62          0.18         4.06 o
  -3  19   1         36.14         49.36        13.14 o
  -2  19   1          0.06          3.93         4.44 o
  -1  19   1         18.71         16.84         6.23 o
   0  19   1          2.00         -0.33         3.55 o
   1  19   1          3.22          6.77         3.74 o
   2  19   1          0.84         -0.56         8.94 o
   3  19   1          1.81         -3.84         5.45 o
   4  19   1         11.28         20.16         8.18 o
   5  19   1          0.32          5.93         4.24 o
   6  19   1          0.37          3.25         4.13 o
   7  19   1          7.64          3.85         4.31 o
  -7  20   1         12.70          8.02         7.90 o
  -6  20   1          7.48          7.11         6.12 o
  -5  20   1          2.53         -1.49         4.09 o
  -4  20   1         18.95         22.09         6.24 o
  -3  20   1         24.99         36.77        11.59 o
  -2  20   1          1.40         -3.41         3.45 o
  -1  20   1          7.63         13.74         5.53 o
   0  20   1          3.13          6.29         4.74 o
   1  20   1          1.42         -8.62         8.78 o
   2  20   1         52.88         53.18        16.35 o
   3  20   1         18.46         43.64        16.19 o
   4  20   1         33.26         23.81        10.29 o
   5  20   1         12.94         11.47        11.09 o
   6  20   1          1.79         -3.22         6.05 o
  -6  21   1          1.74          1.81         5.22 o
  -5  21   1          4.29          3.71         3.75 o
  -4  21   1          0.05         -3.53         3.53 o
  -3  21   1          9.76         45.23        16.30 o
  -2  21   1          1.27         12.78         7.42 o
  -1  21   1          4.72         19.53        10.61 o
   0  21   1          0.14          5.45         9.25 o
   1  21   1          0.20          1.93        16.79 o
   2  21   1         16.88         23.62        12.64 o
   3  21   1          0.01         19.11        12.93 o
   4  21   1          0.82          9.89         5.54 o
   5  21   1          0.09          1.49         2.24 o
   6  21   1          1.96          3.88         4.71 o
  -5  22   1          1.30         -1.25         3.71 o
  -4  22   1          0.05          1.38         6.13 o
  -3  22   1          0.35         -0.67         5.82 o
  -2  22   1          6.19          2.00        10.36 o
  -1  22   1          0.00         -3.98         6.25 o
   0  22   1          0.16         14.84         4.99 o
   1  22   1         22.09         17.05         9.30 o
   2  22   1          4.39          2.48         7.75 o
   3  22   1         19.16         16.18        10.32 o
   4  22   1          1.40         -0.64         6.86 o
   5  22   1         12.71          4.70         6.69 o
  -4  23   1          4.19         12.04         6.28 o
  -3  23   1          1.09         15.50         8.99 o
  -2  23   1          0.18          2.89         9.23 o
  -1  23   1          0.00          2.69         5.44 o
   0  23   1         18.34         20.69         9.39 o
   1  23   1          7.74          3.82        11.14 o
   2  23   1          5.40         15.74        19.23 o
   3  23   1          0.04         -2.92         4.63 o
   4  23   1          0.00          3.00         4.36 o
  -3  24   1          6.61          3.14         4.39 o
  -2  24   1          0.72         -6.50         8.31 o
  -1  24   1          0.77          2.60         6.42 o
   0  24   1          1.51         -4.41         4.62 o
   1  24   1         46.78         15.82        10.72 o
   2  24   1         11.42          2.13         8.33 o
   3  24   1          0.01         -6.13         6.98 o
  -1  25   1          0.03         -0.82         8.50 o
   0  25   1         35.28         15.84        11.06 o
   1  25   1         12.47          3.70         6.13 o
 -10   0   2          2.15          0.77         2.72 o
  -8   0   2          2.51          6.43         8.29 o
  -6   0   2          1.55          4.00         4.78 o
  -4   0   2       3363.46       3776.00       248.75 o
  -2   0   2      14403.12      14865.90       284.00 o
   2   0   2       8724.51       7466.92       500.61 o
   4   0   2       1273.88       1483.55        57.24 o
   6   0   2        166.78        166.87        25.98 o
   8   0   2         19.88         16.44         5.79 o
  10   0   2          0.03         10.97        11.38 o
 -11   1   2          0.12         -0.56         5.69 o
 -10   1   2          6.64          1.41         2.34 o
  -9   1   2         12.41          9.62         5.20 o
  -8   1   2         15.83         22.93         4.56 o
  -7   1   2         13.13         18.42         4.72 o
  -6   1   2        991.77       1084.74        85.57 o
  -5   1   2        316.78        353.20        17.86 o
  -4   1   2          1.42          5.02         1.74 o
  -3   1   2        109.75        103.45         6.32 o
  -2   1   2       1315.00       1123.03        72.68 o
  -1   1   2        381.99        374.61        14.39 o
   0   1   2       1233.63       1069.84        33.71 o
   1   1   2       3019.56       2506.62       148.28 o
   2   1   2          1.44         -2.10         2.10 o
   3   1   2        431.29        458.55        25.06 o
   4   1   2        261.15        321.95        13.04 o
   5   1   2         19.25         14.13         2.30 o
   6   1   2         63.16         42.65        12.42 o
   7   1   2          1.27          5.90         2.78 o
   8   1   2          4.60          4.72         5.75 o
   9   1   2          1.42         -3.43         7.29 o
  10   1   2          0.08          1.65         6.39 o
  11   1   2          0.56          0.85         4.64 o
 -11   2   2          3.61          3.87         5.16 o
 -10   2   2          0.07         -0.98         1.78 o
  -9   2   2         57.89         95.62        13.08 o
  -8   2   2          0.18         -1.23         1.75 o
  -7   2   2         42.84         44.07         6.66 o
  -6   2   2        267.00        312.21        21.11 o
  -5   2   2        193.45        204.24        15.54 o
  -4   2   2         39.78         41.26         5.01 o
  -3   2   2        228.70        288.65        12.64 o
  -2   2   2        760.14        700.76        14.42 o
  -1   2   2       4000.72       3290.94       204.58 o
   0   2   2       1777.33       1627.92        80.66 o
   1   2   2       3473.84       2919.81       190.15 o
   2   2   2         61.92         39.39         3.72 o
   3   2   2          8.58          5.87         2.46 o
   4   2   2       1289.08       1471.65        38.78 o
   5   2   2         51.16         60.92         9.98 o
   6   2   2        209.45        104.54        42.78 o
   7   2   2        570.48        604.32        51.89 o
   8   2   2         51.06         51.54         9.87 o
   9   2   2        131.67        173.31        40.23 o
  10   2   2          0.69         -1.64         2.88 o
  11   2   2          1.24          2.90         5.36 o
 -11   3   2          1.08          4.07         4.87 o
 -10   3   2          1.80          6.79         4.75 o
  -9   3   2         12.04         15.97         3.27 o
  -8   3   2         68.06         84.70        11.01 o
  -7   3   2          5.60          3.49         5.03 o
  -6   3   2        213.49        244.00        18.60 o
  -5   3   2        467.63        567.84        20.87 o
  -4   3   2         79.04         84.46         7.34 o
  -3   3   2       2098.44       2307.10       100.41 o
  -2   3   2       5279.54       4721.41       105.57 o
  -1   3   2         89.38         77.90         6.59 o
   0   3   2       1408.11       1190.52        82.44 o
   1   3   2       3567.02       3271.58       176.76 o
   2   3   2        766.89        758.26        30.13 o
   3   3   2         33.76         22.67         3.28 o
   4   3   2         88.82        107.96         7.64 o
   5   3   2        129.32        114.58        13.99 o
   6   3   2         41.36         32.14         5.54 o
   7   3   2         17.14         11.37         3.82 o
   8   3   2          7.75         11.50         3.74 o
   9   3   2         23.15         34.17         9.54 o
  10   3   2          6.78         -1.68         5.30 o
  11   3   2          0.06          4.35         9.31 o
 -11   4   2          0.81         -1.45         4.06 o
 -10   4   2          2.83         -1.17         3.42 o
  -9   4   2         48.69         69.23        12.18 o
  -8   4   2          0.14         -0.23         5.10 o
  -7   4   2         11.96         18.79         6.93 o
  -6   4   2        400.42        489.34        32.34 o
  -5   4   2        172.77        164.50        12.81 o
  -4   4   2        883.42       1104.93        36.47 o
  -3   4   2       3156.48       3256.97        90.02 o
  -2   4   2         12.77         11.37         2.40 o
  -1   4   2       1433.09       1356.27        55.97 o
   0   4   2        527.06        461.23        24.03 o
   1   4   2       1514.47       1543.33        41.13 o
   2   4   2        182.70        168.04        10.55 o
   3   4   2         59.55         45.80         4.45 o
   4   4   2       2118.46       2275.13        62.32 o
   5   4   2          2.47          1.66         1.38 o
   6   4   2         27.57         16.86         6.01 o
   7   4   2        285.37        382.31        27.46 o
   8   4   2         29.79         31.66         7.64 o
   9   4   2         16.46         19.12         6.91 o
  10   4   2          0.46          0.11         4.97 o
  11   4   2          7.38          5.88         3.40 o
 -11   5   2          0.02          3.90         7.23 o
 -10   5   2         11.84         18.95         6.51 o
  -9   5   2          0.80         -2.05         3.76 o
  -8   5   2         29.61         30.13         6.06 o
  -7   5   2        178.61        165.37        25.79 o
  -6   5   2          6.10          7.03         3.47 o
  -5   5   2         33.31         43.55         5.93 o
  -4   5   2        792.24        876.44        28.80 o
  -3   5   2        339.17        391.06        12.56 o
  -2   5   2       2660.96       2597.28        49.23 o
  -1   5   2       2405.56       2328.89        63.29 o
   0   5   2       1913.90       1771.15        41.72 o
   1   5   2         89.37         60.53         6.45 o
   2   5   2        110.75         94.91         8.03 o
   3   5   2         12.06         15.26         2.39 o
   4   5   2         41.23         39.34         5.30 o
   5   5   2         33.14         16.26         5.81 o
   6   5   2         13.11          9.20         4.36 o
   7   5   2          1.02         -0.17         2.63 o
   8   5   2         34.18         41.17         8.99 o
   9   5   2        106.43        124.75        26.86 o
  10   5   2          0.29          7.43         5.01 o
 -11   6   2          0.06         -6.85         6.85 o
 -10   6   2          0.04         -1.36         2.53 o
  -9   6   2         44.74         61.08        13.62 o
  -8   6   2          0.08         11.74         5.57 o
  -7   6   2        217.18        170.81        29.31 o
  -6   6   2          7.40          8.68         4.17 o
  -5   6   2         25.16         19.11         4.43 o
  -4   6   2        159.94        152.60        10.19 o
  -3   6   2       5090.09       4840.13       100.51 o
  -2   6   2       2787.52       2682.66        76.66 o
  -1   6   2       2172.00       2093.12        63.11 o
   0   6   2         48.64         42.58         4.33 o
   1   6   2        114.29        110.43         8.63 o
   2   6   2        154.47        136.97        10.08 o
   3   6   2          8.98          7.95         2.16 o
   4   6   2         93.95         92.85         7.91 o
   5   6   2         46.66         26.52        10.24 o
   6   6   2         83.34         94.78        10.48 o
   7   6   2        249.90        233.01        36.59 o
   8   6   2          2.56         -0.38         5.99 o
   9   6   2          2.82          5.31         4.29 o
  10   6   2         12.75         14.08         8.31 o
 -11   7   2          1.17          8.43         5.32 o
 -10   7   2          2.84          0.01         4.69 o
  -9   7   2          6.88          0.49        13.49 o
  -8   7   2          0.37         -2.99         3.30 o
  -7   7   2        276.99        328.37        32.25 o
  -6   7   2          1.83          3.09         2.06 o
  -5   7   2          1.77          3.13         1.36 o
  -4   7   2        195.61        199.55        15.52 o
  -3   7   2       3373.92       3292.75        69.23 o
  -2   7   2       1283.54       1165.22        32.51 o
  -1   7   2        148.52        125.37        11.50 o
   0   7   2       1911.82       1863.59        41.53 o
   1   7   2        110.95         88.26         7.99 o
   2   7   2         72.79         90.88         8.40 o
   3   7   2        180.09        158.50        10.18 o
   4   7   2         20.47         32.18         5.78 o
   5   7   2        255.34        252.44        19.20 o
   6   7   2          0.17          0.67         3.36 o
   7   7   2         18.17         18.04         6.47 o
   8   7   2          0.15          0.90         4.70 o
   9   7   2          8.86          8.01         4.91 o
  10   7   2         20.77         20.37        27.44 o
 -10   8   2          1.11          3.07         4.41 o
  -9   8   2         13.35          9.73         5.65 o
  -8   8   2          2.79          6.41         7.42 o
  -7   8   2          9.35         21.48         8.02 o
  -6   8   2        103.77        102.83        14.65 o
  -5   8   2         85.19         89.42        10.18 o
  -4   8   2        332.90        345.30        18.98 o
  -3   8   2        534.45        534.33        28.43 o
  -2   8   2          3.27          9.15         1.72 o
  -1   8   2        919.30        783.10        43.33 o
   0   8   2         25.46         21.29         2.69 o
   1   8   2        323.64        367.49        18.30 o
   2   8   2         51.61         63.41         8.71 o
   3   8   2        246.99        277.88        22.19 o
   4   8   2        367.72        381.98        22.55 o
   5   8   2          1.67         -1.56         2.83 o
   6   8   2        268.72        319.05        23.08 o
   7   8   2         70.67         67.07        13.28 o
   8   8   2         17.69         22.86         6.35 o
   9   8   2         14.66          8.80         4.67 o
  10   8   2          0.85         -1.49         3.37 o
 -10   9   2          7.00         -1.44         5.59 o
  -9   9   2          1.92         -3.47         4.36 o
  -8   9   2        121.13        113.79        26.63 o
  -7   9   2        118.68        100.46        25.99 o
  -6   9   2         43.92         50.60         7.44 o
  -5   9   2          7.87          6.70         2.60 o
  -4   9   2        271.14        248.91        16.08 o
  -3   9   2        911.79        901.42        42.80 o
  -2   9   2       2072.86       2181.99        52.13 o
  -1   9   2          0.44         -0.41         1.48 o
   0   9   2        415.84        429.05        20.28 o
   1   9   2        314.29        350.73        18.61 o
   2   9   2         47.14         49.02         7.30 o
   3   9   2        227.32        230.64        23.37 o
   4   9   2         69.77         78.14         8.87 o
   5   9   2          4.00         -3.17         3.17 o
   6   9   2         29.67         26.82         5.44 o
   7   9   2          1.11          3.68         3.70 o
   8   9   2         34.20         36.18         9.96 o
   9   9   2          4.13          1.23         3.22 o
  10   9   2         31.29         34.81        12.12 o
 -10  10   2          0.28          9.97         9.67 o
  -9  10   2          0.02          8.94         8.20 o
  -8  10   2         13.43         16.36         6.35 o
  -7  10   2         30.61         22.06        13.89 o
  -6  10   2        304.19        277.82        32.95 o
  -5  10   2         61.10         44.98        10.46 o
  -4  10   2         77.41         74.52        13.96 o
  -3  10   2       1318.90       1079.42       149.89 o
  -2  10   2        848.67        867.13        31.60 o
  -1  10   2         17.70         28.36         2.98 o
   0  10   2        125.24        123.55        10.85 o
   1  10   2         98.00        114.43         9.34 o
   2  10   2         51.50         62.06         8.60 o
   3  10   2        322.56        317.38        22.14 o
   4  10   2        486.63        535.75        26.62 o
   5  10   2          0.00         -1.06         3.34 o
   6  10   2        240.21        271.24        22.25 o
   7  10   2          5.88          4.66         1.89 o
   8  10   2         11.33         10.19         2.85 o
   9  10   2          4.76         -1.62         3.78 o
  10  10   2          2.28         -1.04         1.04 o
 -10  11   2          1.45          0.58         8.82 o
  -9  11   2          2.96          1.22        10.49 o
  -8  11   2         37.27         40.95        13.74 o
  -7  11   2          7.95         -0.01         3.72 o
  -6  11   2         91.75        107.62        17.38 o
  -5  11   2          9.32          8.50         3.65 o
  -4  11   2       2050.40       2314.14        86.70 o
  -3  11   2         44.96         45.89         6.96 o
  -2  11   2         80.07         53.98         9.62 o
  -1  11   2        280.98        286.40        17.67 o
   0  11   2        114.11         87.11         9.31 o
   1  11   2        221.51        242.30        14.54 o
   2  11   2        927.77       1036.73        54.80 o
   3  11   2         81.55         82.25        12.21 o
   4  11   2        190.05        191.49        15.01 o
   5  11   2         26.65         30.34         6.42 o
   6  11   2         78.73         77.38         9.90 o
   7  11   2          0.54          0.46         4.46 o
   8  11   2         20.77         16.05         7.33 o
   9  11   2          0.14         -2.47         3.31 o
  10  11   2          5.11          2.06         4.28 o
 -10  12   2         30.98         44.69        15.91 o
  -9  12   2          0.61         -2.63         4.49 o
  -8  12   2          2.22         -0.77         6.02 o
  -7  12   2          0.91          0.63         8.77 o
  -6  12   2         99.28        119.59        16.48 o
  -5  12   2        137.02        112.13        23.57 o
  -4  12   2         89.62         82.14        11.41 o
  -3  12   2        652.40        735.48        34.92 o
  -2  12   2        304.54        262.96        21.88 o
  -1  12   2         49.35         32.49         7.00 o
   0  12   2        568.93        598.96        27.97 o
   1  12   2          6.88          9.86         2.81 o
   2  12   2        203.79        232.51        18.05 o
   3  12   2        159.17        199.51        17.89 o
   4  12   2        753.89        887.68        65.88 o
   5  12   2          3.03          1.74         2.04 o
   6  12   2          3.60         -0.98         3.17 o
   7  12   2         11.67          4.99         3.65 o
   8  12   2         16.43         16.41         9.53 o
   9  12   2          2.42          7.86        11.28 o
  -9  13   2          0.19         -3.22         9.45 o
  -8  13   2          7.49         31.57        14.95 o
  -7  13   2         19.78         39.63        10.75 o
  -6  13   2          4.75          6.84         3.65 o
  -5  13   2        132.88        121.63        16.67 o
  -4  13   2       1057.65       1135.57        48.89 o
  -3  13   2        943.30        912.63        46.56 o
  -2  13   2        119.30         81.80        15.43 o
  -1  13   2         15.80         17.02         3.24 o
   0  13   2        303.97        330.47        20.83 o
   1  13   2        297.81        342.93        20.38 o
   2  13   2        220.66        243.65        19.13 o
   3  13   2        175.52        183.08        17.59 o
   4  13   2        357.25        418.10        29.03 o
   5  13   2         19.73         21.60         5.63 o
   6  13   2         39.38         34.81         7.23 o
   7  13   2          5.38         13.35         5.77 o
   8  13   2          0.90         -2.66         6.67 o
   9  13   2          9.05          4.57         7.29 o
  -9  14   2         16.12         34.19        14.91 o
  -8  14   2          1.43         -2.70         6.23 o
  -7  14   2          2.28          1.77         5.68 o
  -6  14   2          0.25         -5.44         6.04 o
  -5  14   2         42.19         57.16        10.07 o
  -4  14   2        130.36        124.43        14.41 o
  -3  14   2         47.96         64.84        12.32 o
  -2  14   2       1081.74       1154.05        46.21 o
  -1  14   2        127.64        123.09        16.27 o
   0  14   2        146.96        134.01        13.93 o
   1  14   2          6.93          7.61         2.07 o
   2  14   2        209.47        215.39        18.96 o
   3  14   2          4.55          3.69         4.12 o
   4  14   2         26.21         26.67         6.03 o
   5  14   2         53.18         62.60        11.13 o
   6  14   2          9.08         17.96         5.65 o
   7  14   2          4.19         -6.00         6.00 o
   8  14   2         11.10          5.69         2.97 o
   9  14   2          2.15         10.46         8.70 o
  -9  15   2          3.36          5.68         9.07 o
  -8  15   2          0.85         -4.67         4.67 o
  -7  15   2          1.14         -1.18         5.21 o
  -6  15   2          5.59          5.47         5.54 o
  -5  15   2         89.69         76.79        12.93 o
  -4  15   2          8.38          3.98         7.22 o
  -3  15   2        196.39        244.45        23.44 o
  -2  15   2        148.23        166.54        19.54 o
  -1  15   2          0.87         -1.17         2.75 o
   0  15   2        306.09        310.89        22.78 o
   1  15   2        347.30        347.90        26.12 o
   2  15   2        288.39        309.67        36.14 o
   3  15   2         12.83         17.24         5.03 o
   4  15   2          7.64         16.15         5.13 o
   5  15   2        137.20        177.74        18.34 o
   6  15   2         18.37         28.66        10.47 o
   7  15   2         33.56         51.40        13.07 o
   8  15   2          9.34         23.78        12.69 o
  -8  16   2          0.45         -3.25         7.00 o
  -7  16   2          9.28          8.75         6.77 o
  -6  16   2          0.01         -3.39         3.53 o
  -5  16   2         36.11         45.56         9.07 o
  -4  16   2          9.05         16.83         5.37 o
  -3  16   2          2.61          2.35         4.63 o
  -2  16   2        108.15        108.98        15.77 o
  -1  16   2        179.63        181.92        30.02 o
   0  16   2         17.52         12.98         4.21 o
   1  16   2         19.16         10.68         3.77 o
   2  16   2          8.39          5.34         3.99 o
   3  16   2         26.12         30.45         6.93 o
   4  16   2          1.23          3.71         3.03 o
   5  16   2          6.67          6.93         3.37 o
   6  16   2          2.39         -2.56         3.55 o
   7  16   2         13.57         29.44         9.66 o
   8  16   2          1.97          1.10        14.43 o
  -8  17   2          1.25          2.09         1.59 o
  -7  17   2         28.26         28.51         8.33 o
  -6  17   2          4.79         13.81         5.85 o
  -5  17   2          2.02         -0.06         2.92 o
  -4  17   2          4.42          4.76         4.48 o
  -3  17   2         69.69         84.54        15.05 o
  -2  17   2         47.77         61.58        12.16 o
  -1  17   2        122.66         97.87        15.51 o
   0  17   2          5.85          1.23         2.66 o
   1  17   2        284.78        309.49        29.94 o
   2  17   2         45.30         44.81        12.57 o
   3  17   2         44.36         51.57         9.93 o
   4  17   2          1.32          1.18         3.86 o
   5  17   2          7.23          6.04         3.02 o
   6  17   2          4.38         14.01         6.59 o
   7  17   2          2.56          2.52         5.21 o
   8  17   2          0.04         -5.81         5.81 o
  -8  18   2          0.03          2.24         3.65 o
  -7  18   2          1.41         -3.88         4.74 o
  -6  18   2          3.13          1.78         2.84 o
  -5  18   2          1.89          4.63         5.01 o
  -4  18   2          5.63         17.84         6.27 o
  -3  18   2          0.28         -0.74         6.90 o
  -2  18   2         18.96         14.22         3.90 o
  -1  18   2          2.65          1.18         2.87 o
   0  18   2          6.50         10.67         3.70 o
   1  18   2         11.71         11.84         7.27 o
   2  18   2          4.68         10.13         4.53 o
   3  18   2          9.04         19.94         7.96 o
   4  18   2          6.66          9.36         4.02 o
   5  18   2          0.91         -4.01         4.01 o
   6  18   2          0.82          4.54         4.82 o
   7  18   2          6.01          3.02         2.46 o
  -7  19   2          2.12          3.84         3.57 o
  -6  19   2         30.75         32.92        12.64 o
  -5  19   2          0.20          0.40         4.47 o
  -4  19   2         43.28         57.60        12.10 o
  -3  19   2          1.18          2.36         4.13 o
  -2  19   2          1.35          4.16         4.06 o
  -1  19   2          0.09         -1.85         3.79 o
   0  19   2         27.57         15.89         9.60 o
   1  19   2          6.76         12.69        11.06 o
   2  19   2          4.42          5.50        19.19 o
   3  19   2          5.30         -4.92         7.47 o
   4  19   2         35.03         40.42        12.63 o
   5  19   2         22.13         40.41        12.92 o
   6  19   2          6.54         13.01         7.18 o
   7  19   2          0.03          2.99         6.09 o
  -7  20   2         23.09         18.11         7.69 o
  -6  20   2          2.30          3.27         5.00 o
  -5  20   2          4.07         -0.79         4.21 o
  -4  20   2         15.64          6.28         6.80 o
  -3  20   2          1.24          2.80         4.02 o
  -2  20   2         18.56         10.86         5.20 o
  -1  20   2          2.12          1.29         4.41 o
   0  20   2          0.45         -0.75         6.81 o
   1  20   2         12.72          9.13         5.81 o
   2  20   2          0.63         -1.29         5.37 o
   3  20   2          1.48          1.63         3.25 o
   4  20   2          1.09         -0.13         4.24 o
   5  20   2          0.26         -2.83         3.59 o
   6  20   2          7.30          1.82         4.01 o
  -6  21   2          3.15          3.51         3.38 o
  -5  21   2          1.05         -1.91         3.77 o
  -4  21   2         22.82         11.77         6.29 o
  -3  21   2         23.75         21.30         9.02 o
  -2  21   2          3.35          5.52         5.41 o
  -1  21   2          8.61          1.66         7.10 o
   0  21   2          0.75          1.67         6.78 o
   1  21   2          3.99          0.21         2.71 o
   2  21   2         16.29         25.04        13.71 o
   3  21   2         21.71         28.03        14.37 o
   4  21   2         29.64         48.78        13.80 o
   5  21   2          6.98         -2.44         4.84 o
   6  21   2          2.19          3.88         2.86 o
  -5  22   2          5.15          9.56         5.97 o
  -4  22   2         12.22         15.80         7.95 o
  -3  22   2          8.88          2.28         9.35 o
  -2  22   2          2.54          4.60         6.96 o
  -1  22   2          2.60          9.77         9.64 o
   0  22   2          0.96          2.32        10.64 o
   1  22   2          0.18          5.33         5.89 o
   2  22   2          5.87         14.42        10.86 o
   3  22   2          0.88          3.97         6.63 o
   4  22   2          0.30          2.76         4.70 o
   5  22   2          0.62         -3.34         5.40 o
  -4  23   2          0.00          2.49         6.18 o
  -3  23   2          1.77          2.46         5.19 o
  -2  23   2          1.02         -4.19         6.09 o
  -1  23   2          4.00          3.94        11.54 o
   0  23   2         42.57         50.09        16.25 o
   1  23   2          0.07         -7.56        15.65 o
   2  23   2         14.90          2.23         8.94 o
   3  23   2          0.07         -2.59         4.19 o
   4  23   2          2.45         -3.23         6.17 o
  -3  24   2          0.92         -5.18         5.18 o
  -2  24   2          3.36          0.90         9.63 o
  -1  24   2          6.80         -0.58         4.21 o
   0  24   2          7.75          1.29         5.69 o
   1  24   2          3.21          6.61        11.18 o
   2  24   2          0.54          0.61         6.26 o
   3  24   2          0.46          2.69         4.15 o
  -1  25   2          2.38          5.58         6.44 o
   0  25   2          0.70          2.40         5.72 o
 -11   0   3          4.88          6.70         6.29 o
  -9   0   3         90.56        121.71        24.92 o
  -7   0   3        819.34        866.66        69.97 o
  -5   0   3        127.99        122.62        13.17 o
  -3   0   3       4152.95       3797.09       120.20 o
  -1   0   3        513.70        497.59        32.11 o
   1   0   3      58220.06      70564.23      1479.78 o
   3   0   3        317.63        343.14        12.79 o
   5   0   3        678.66        776.62        33.41 o
   7   0   3         17.41          6.08         7.28 o
   9   0   3          1.28         15.53        16.50 o
  11   0   3          0.53          5.10         3.24 o
 -11   1   3          2.06          6.53         4.61 o
 -10   1   3          0.58          2.14         3.71 o
  -9   1   3          9.36         10.85         6.08 o
  -8   1   3          0.51          4.58         3.12 o
  -7   1   3        422.63        462.68        24.77 o
  -6   1   3         26.91         22.73         2.96 o
  -5   1   3         62.79         58.89         9.74 o
  -4   1   3        248.39        244.95        10.38 o
  -3   1   3         18.87         19.63         2.82 o
  -2   1   3        413.98        423.66        12.15 o
  -1   1   3       7279.09       6841.76       230.59 o
   0   1   3         41.49         36.82         2.84 o
   1   1   3       1433.55       1333.99        25.22 o
   2   1   3       3607.55       3700.27        88.95 o
   3   1   3       1465.09       1442.91        35.59 o
   4   1   3         30.21         35.97         4.22 o
   5   1   3          0.38          0.80         0.97 o
   6   1   3        156.98        104.75        28.83 o
   7   1   3       1823.20       2383.07       103.89 o
   8   1   3        150.56        209.74        24.61 o
   9   1   3         13.36          6.01         7.80 o
  10   1   3          0.23         -3.11         3.82 o
  11   1   3          6.26          2.64         3.29 o
 -11   2   3          5.17          4.10         2.11 o
 -10   2   3          1.09         -2.15         6.47 o
  -9   2   3         32.39         39.95         8.92 o
  -8   2   3          2.11          3.43         2.78 o
  -7   2   3        393.88        500.11        29.65 o
  -6   2   3        433.59        410.74        24.59 o
  -5   2   3         65.32         65.15         8.69 o
  -4   2   3        695.06        665.05        32.90 o
  -3   2   3       2350.13       2313.41        42.33 o
  -2   2   3          9.49         12.41         1.77 o
  -1   2   3       1371.47       1165.76        63.41 o
   0   2   3      19730.48      18570.78       914.72 o
   1   2   3       2411.84       1918.79       170.91 o
   2   2   3         69.85         46.98         7.00 o
   3   2   3         86.68        105.49         7.56 o
   4   2   3         12.73         11.23         4.35 o
   5   2   3        747.09        717.02        39.03 o
   6   2   3        428.37        283.23        66.28 o
   7   2   3         31.43         17.58         4.30 o
   8   2   3        103.26        130.84        19.04 o
   9   2   3         29.38         36.14        10.16 o
  10   2   3          1.27          2.60         5.48 o
 -11   3   3          0.18          1.19         1.27 o
 -10   3   3          4.58          7.24         5.14 o
  -9   3   3         49.71         71.08        12.75 o
  -8   3   3          8.11          8.32         1.94 o
  -7   3   3          0.68         -0.64         2.67 o
  -6   3   3        158.91        167.36        15.42 o
  -5   3   3        771.04        771.46        30.33 o
  -4   3   3       1439.99       1565.01        39.40 o
  -3   3   3       1387.43       1367.68        37.41 o
  -2   3   3       2876.84       2685.32        50.25 o
  -1   3   3       1136.52        890.73        24.23 o
   0   3   3       1173.18        962.00        27.60 o
   1   3   3       7616.46       6993.45       236.03 o
   2   3   3       1846.29       1885.13        49.75 o
   3   3   3       4119.87       4270.00       104.39 o
   4   3   3        146.38        182.67        10.77 o
   5   3   3         14.31         14.10         4.10 o
   6   3   3        777.03        627.18       159.71 o
   7   3   3          6.33          8.08         2.76 o
   8   3   3         42.10         44.95        12.75 o
   9   3   3         38.33         13.24         7.12 o
  10   3   3          0.35          2.83         4.10 o
 -11   4   3          0.11          0.41         2.55 o
 -10   4   3          4.82          3.74         3.66 o
  -9   4   3          0.79          8.41         3.18 o
  -8   4   3         46.67         63.10        12.41 o
  -7   4   3        140.83        179.05        20.32 o
  -6   4   3         59.26         75.87         7.90 o
  -5   4   3        292.84        277.65        15.57 o
  -4   4   3        389.20        308.78        24.97 o
  -3   4   3       4614.64       4651.61        91.47 o
  -2   4   3        876.06        765.53        28.63 o
  -1   4   3         56.78         35.37         3.24 o
   0   4   3       1945.23       1618.86       172.06 o
   1   4   3        230.11        233.81        12.17 o
   2   4   3        318.34        364.53        17.44 o
   3   4   3          0.68          2.76         1.71 o
   4   4   3        690.33        764.39        28.16 o
   5   4   3          0.31          1.46         1.94 o
   6   4   3         36.77         35.83         6.41 o
   7   4   3         17.79         22.52         7.61 o
   8   4   3         31.33         32.01         8.71 o
   9   4   3          1.80         13.63         5.46 o
  10   4   3         31.55         18.58         7.61 o
 -11   5   3          1.25          3.49         5.58 o
 -10   5   3         50.47         58.26        21.43 o
  -9   5   3          5.75          0.08         2.91 o
  -8   5   3          9.51         20.32         8.32 o
  -7   5   3        141.80        171.74        20.15 o
  -6   5   3         82.20         76.97         9.44 o
  -5   5   3          0.57         -1.33         1.33 o
  -4   5   3         49.77         37.24         4.06 o
  -3   5   3       3164.59       3492.87        70.63 o
  -2   5   3        193.17        274.46        12.30 o
  -1   5   3        958.76       1075.49        59.40 o
   0   5   3        493.68        483.74        15.59 o
   1   5   3         77.02         95.34         8.69 o
   2   5   3        148.35        151.32        10.78 o
   3   5   3       1065.16       1194.74        35.76 o
   4   5   3       2020.40       2185.21        50.33 o
   5   5   3          3.66          2.92         3.30 o
   6   5   3        665.93        685.69        30.93 o
   7   5   3         44.21         39.21         6.78 o
   8   5   3          6.33          8.58         3.88 o
   9   5   3          0.04          2.63         4.26 o
  10   5   3          5.82          6.51         6.67 o
 -11   6   3          0.54         -2.00         3.67 o
 -10   6   3         13.71         11.55         3.93 o
  -9   6   3          0.18          5.21         4.14 o
  -8   6   3         95.07        131.61        18.78 o
  -7   6   3          0.35         -2.59         3.35 o
  -6   6   3        333.27        356.00        20.78 o
  -5   6   3         94.71        100.69        12.23 o
  -4   6   3        258.38        213.97        11.90 o
  -3   6   3        110.46        118.83         9.96 o
  -2   6   3       1465.80       1434.77        55.44 o
  -1   6   3         14.59          8.30         3.37 o
   0   6   3        974.08        775.27        24.15 o
   1   6   3          9.10          2.95         4.27 o
   2   6   3        150.20        141.97         9.82 o
   3   6   3         19.99         16.62         3.04 o
   4   6   3       1069.78       1071.08        53.32 o
   5   6   3        175.38        187.33        14.10 o
   6   6   3          0.88          0.32         2.42 o
   7   6   3         51.64         59.00         9.13 o
   8   6   3          7.58          9.03         5.61 o
   9   6   3          2.24          1.21         1.99 o
  10   6   3          7.41          8.12         9.23 o
 -11   7   3          1.81         -2.66         4.84 o
 -10   7   3         18.65         25.06        20.71 o
  -9   7   3         37.56         39.04         9.88 o
  -8   7   3          7.63          4.19         9.99 o
  -7   7   3         18.09          7.23         4.41 o
  -6   7   3        172.92        177.87        18.50 o
  -5   7   3         95.68         85.85        16.48 o
  -4   7   3        219.91        189.37        11.21 o
  -3   7   3        127.21         99.39         7.50 o
  -2   7   3        903.99        971.00        39.08 o
  -1   7   3         44.83         46.32         6.54 o
   0   7   3        389.05        388.45        14.84 o
   1   7   3        254.79        280.93        15.77 o
   2   7   3        273.90        236.35        14.83 o
   3   7   3         28.89         25.86         4.51 o
   4   7   3         34.23         36.01         5.82 o
   5   7   3          0.04          0.78         2.70 o
   6   7   3         90.12         99.33        11.22 o
   7   7   3         47.88         47.72         8.99 o
   8   7   3          1.10          4.27         4.09 o
   9   7   3         10.07          2.05         7.93 o
  10   7   3          8.64          0.70         3.13 o
 -11   8   3          2.27         -1.95         7.95 o
 -10   8   3          0.25         -1.19         3.57 o
  -9   8   3          0.92          5.43         4.97 o
  -8   8   3         39.80         47.74        17.64 o
  -7   8   3        151.09        180.55        16.50 o
  -6   8   3          4.72          5.12         2.08 o
  -5   8   3          7.12          7.89         5.06 o
  -4   8   3          0.32          0.17         1.44 o
  -3   8   3          4.24          3.21         1.29 o
  -2   8   3        228.38        211.24        12.67 o
  -1   8   3         19.21         11.79         5.44 o
   0   8   3       2090.47       2124.18        45.91 o
   1   8   3       1086.96       1132.33        37.29 o
   2   8   3        183.30        170.31        14.99 o
   3   8   3          8.45         13.22         2.30 o
   4   8   3          2.87          3.82         1.64 o
   5   8   3        184.60        204.79        15.60 o
   6   8   3          0.11          2.26         5.62 o
   7   8   3         20.20         10.56         4.65 o
   8   8   3         37.51         46.93        18.28 o
   9   8   3          5.82         12.73         2.77 o
  10   8   3          4.80          4.20         5.61 o
 -10   9   3          6.60          6.94         9.35 o
  -9   9   3         68.04        138.99        33.70 o
  -8   9   3          6.48          2.10         3.24 o
  -7   9   3         23.71         15.62         4.49 o
  -6   9   3          2.57          5.10         2.68 o
  -5   9   3          1.74         -1.01         2.15 o
  -4   9   3         57.74         51.69         5.78 o
  -3   9   3        450.58        418.78        58.61 o
  -2   9   3        106.28         90.40         9.80 o
  -1   9   3         39.45         34.13         6.33 o
   0   9   3        419.06        446.07        19.59 o
   1   9   3        206.50        195.46        13.86 o
   2   9   3       1292.14       1642.91        71.03 o
   3   9   3        896.39        834.11        51.94 o
   4   9   3         48.97         63.50         8.20 o
   5   9   3         28.90         20.06         7.64 o
   6   9   3          0.04          0.65         2.96 o
   7   9   3        109.67        113.62        15.24 o
   8   9   3         12.45          7.28         3.88 o
   9   9   3          0.05         -2.77         6.76 o
  10   9   3          4.76          8.63         9.88 o
 -10  10   3          0.11         -8.22         8.22 o
  -9  10   3          5.54          0.91         5.20 o
  -8  10   3          0.05         -1.85         2.91 o
  -7  10   3         72.00         81.10        24.94 o
  -6  10   3        103.40         90.68        15.04 o
  -5  10   3          9.96          8.29         1.99 o
  -4  10   3        400.62        351.68        20.27 o
  -3  10   3       1262.09       1379.13        46.81 o
  -2  10   3          0.01          0.29         2.28 o
  -1  10   3          3.45          1.72         2.52 o
   0  10   3       1092.83       1347.73        41.87 o
   1  10   3          6.55          4.20         2.35 o
   2  10   3        160.25        163.09        14.66 o
   3  10   3        270.23        261.50        21.12 o
   4  10   3          0.11          2.52         1.57 o
   5  10   3          0.94          6.37         2.70 o
   6  10   3         66.53         58.87         9.07 o
   7  10   3          6.21          7.63         3.91 o
   8  10   3          0.01          3.99         3.30 o
   9  10   3         27.46         29.04        10.23 o
  10  10   3         10.41          3.72        14.10 o
 -10  11   3          3.83         -1.82         3.46 o
  -9  11   3         11.35         21.18         8.13 o
  -8  11   3          2.11         -6.73         9.98 o
  -7  11   3          2.87         13.68         7.41 o
  -6  11   3         31.57         17.63         4.25 o
  -5  11   3        346.63        431.47        30.65 o
  -4  11   3        463.84        443.74        37.79 o
  -3  11   3        619.56        624.62        25.58 o
  -2  11   3        131.81        125.93        12.36 o
  -1  11   3         49.32         47.35         9.31 o
   0  11   3         47.11         66.15         7.51 o
   1  11   3        158.33        173.76        14.22 o
   2  11   3         33.14         45.88         8.24 o
   3  11   3        253.44        327.20        35.25 o
   4  11   3        336.70        390.38        39.14 o
   5  11   3         67.02         82.33         9.82 o
   6  11   3          1.29          2.22         3.53 o
   7  11   3          1.60          6.06         4.31 o
   8  11   3          0.96          2.54        10.65 o
   9  11   3          4.94          6.53         5.42 o
 -10  12   3          1.51          0.59         6.40 o
  -9  12   3          6.03         12.08         8.13 o
  -8  12   3          8.84          7.74         3.88 o
  -7  12   3         13.23         12.93         5.14 o
  -6  12   3          1.09        -10.61        14.27 o
  -5  12   3         58.55         43.51         7.56 o
  -4  12   3          0.00         -3.38         3.38 o
  -3  12   3        632.94        641.46        28.52 o
  -2  12   3         33.02         29.66         5.48 o
  -1  12   3          3.99          1.78         1.77 o
   0  12   3         13.38         10.41         3.44 o
   1  12   3        343.74        363.09        21.76 o
   2  12   3         15.02         16.45         4.67 o
   3  12   3        278.56        326.39        26.67 o
   4  12   3        593.01        684.50        56.10 o
   5  12   3          0.07         -1.96         3.13 o
   6  12   3         24.84         28.14         7.06 o
   7  12   3          0.01          1.14         1.25 o
   8  12   3         21.01         20.56         8.13 o
   9  12   3          6.05         29.22        15.32 o
  -9  13   3          5.23         20.33        11.89 o
  -8  13   3          0.01         10.54         8.66 o
  -7  13   3         12.77         16.09         7.29 o
  -6  13   3         13.50         11.33         8.01 o
  -5  13   3        100.58        141.48        16.22 o
  -4  13   3         65.84         75.26        10.49 o
  -3  13   3        467.97        479.46        24.99 o
  -2  13   3         96.56         78.63        10.49 o
  -1  13   3        314.67        348.65        27.20 o
   0  13   3         11.78          6.61         2.12 o
   1  13   3         85.35         89.19        10.82 o
   2  13   3          4.24          3.40         3.07 o
   3  13   3          3.51         -1.61         3.72 o
   4  13   3        312.01        402.59        27.09 o
   5  13   3         59.14         57.74         9.95 o
   6  13   3          0.33         -3.34         3.34 o
   7  13   3          0.01         -2.96         2.96 o
   8  13   3          0.81         -1.50         8.21 o
   9  13   3          1.39         10.75         9.21 o
  -9  14   3          0.50         -4.45         4.45 o
  -8  14   3         14.25         11.05        27.68 o
  -7  14   3          5.30         14.05         8.96 o
  -6  14   3         52.34         54.50        12.16 o
  -5  14   3        262.13        306.30        24.74 o
  -4  14   3        215.27        248.29        21.42 o
  -3  14   3        401.80        478.60        25.87 o
  -2  14   3         12.94          7.20         3.05 o
  -1  14   3          7.18          1.37         1.81 o
   0  14   3        152.46        135.89        30.05 o
   1  14   3        377.81        424.35        25.69 o
   2  14   3         10.52         15.07         5.08 o
   3  14   3          7.26          6.84         4.07 o
   4  14   3        208.61        244.97        22.32 o
   5  14   3         47.35         70.57        14.42 o
   6  14   3          5.39          8.22         3.82 o
   7  14   3          1.98          3.37         3.04 o
   8  14   3          4.59         10.04         6.67 o
   9  14   3          0.83          2.29         5.58 o
  -9  15   3         11.06         11.46        11.61 o
  -8  15   3          1.77         -2.58         5.08 o
  -7  15   3         45.43         57.88        14.45 o
  -6  15   3        164.10        215.27        22.50 o
  -5  15   3          0.17         -2.79         3.95 o
  -4  15   3        118.05        164.06        18.05 o
  -3  15   3         46.76         57.29         9.14 o
  -2  15   3        235.51        225.24        19.62 o
  -1  15   3        113.68        121.72        13.91 o
   0  15   3        215.08        263.33        25.78 o
   1  15   3         12.19          9.67         5.40 o
   2  15   3         10.06         16.61         5.14 o
   3  15   3         40.64         34.50         8.31 o
   4  15   3          4.08          2.49         5.86 o
   5  15   3         23.36         30.03         7.11 o
   6  15   3         16.25         26.12         8.04 o
   7  15   3          0.14          4.00         6.36 o
   8  15   3          0.79         -6.80         7.74 o
  -8  16   3          6.22          3.58         9.10 o
  -7  16   3         18.94         27.26         7.88 o
  -6  16   3          0.00          6.78         7.18 o
  -5  16   3         41.74         39.21         9.19 o
  -4  16   3        146.08        154.51        17.73 o
  -3  16   3          0.77         -1.87         3.22 o
  -2  16   3          8.92          7.92         4.83 o
  -1  16   3         70.04         65.61         9.96 o
   0  16   3        443.33        517.43        37.76 o
   1  16   3         41.12         35.22        10.11 o
   2  16   3         10.86          9.82         1.96 o
   3  16   3         19.02         14.16         6.00 o
   4  16   3         65.54         97.75        14.64 o
   5  16   3         11.63         17.10         5.94 o
   6  16   3          6.55         12.25         5.16 o
   7  16   3          0.45          2.77         6.28 o
   8  16   3          2.95          6.50         9.34 o
  -8  17   3          1.31          0.40         4.45 o
  -7  17   3          3.64          0.96         2.48 o
  -6  17   3         93.55        125.12        17.79 o
  -5  17   3         21.53         30.98         8.64 o
  -4  17   3         22.83         25.03         7.62 o
  -3  17   3         30.50         48.44        13.17 o
  -2  17   3         16.86         20.11         6.17 o
  -1  17   3          8.61          7.05         4.87 o
   0  17   3         11.04          8.13         1.15 o
   1  17   3          0.87          2.54         5.51 o
   2  17   3         37.82         51.18        12.65 o
   3  17   3          3.28          4.37         5.66 o
   4  17   3          0.68          6.84         6.89 o
   5  17   3         17.37         26.98         7.41 o
   6  17   3         15.33         17.84         6.59 o
   7  17   3          3.36          4.27         3.12 o
  -8  18   3          1.64          7.09         6.94 o
  -7  18   3         20.99         20.99         8.58 o
  -6  18   3          3.38          1.38         3.23 o
  -5  18   3         11.85          4.47         3.05 o
  -4  18   3         44.88         63.03        11.90 o
  -3  18   3         10.95         12.37         8.41 o
  -2  18   3          7.41         21.02         7.97 o
  -1  18   3         50.93         48.91         9.92 o
   0  18   3         78.08         87.85        13.03 o
   1  18   3         59.31         78.27        16.07 o
   2  18   3          6.39         -5.39         5.39 o
   3  18   3         48.49         64.90        14.88 o
   4  18   3         59.55         72.27        15.45 o
   5  18   3          2.52         -1.16         3.47 o
   6  18   3          4.12          0.73         3.07 o
   7  18   3          4.58          5.95         6.83 o
  -7  19   3         10.36          4.62         4.18 o
  -6  19   3          3.88          2.56         5.07 o
  -5  19   3          8.03          4.75         4.60 o
  -4  19   3          6.83         15.90         6.96 o
  -3  19   3          0.38          1.61         4.61 o
  -2  19   3         51.04         64.12        13.97 o
  -1  19   3          1.20         -0.89         1.98 o
   0  19   3          0.79          1.14         3.22 o
   1  19   3          4.44          3.90         5.93 o
   2  19   3         12.09         17.57         8.19 o
   3  19   3          1.05          4.22         6.59 o
   4  19   3          5.59          9.59         4.17 o
   5  19   3          0.70         -3.89         5.90 o
   6  19   3          1.30          3.58         4.52 o
   7  19   3          1.41         -1.53         1.53 o
  -7  20   3          2.98          0.15         5.60 o
  -6  20   3          0.86         -1.32         2.04 o
  -5  20   3         24.60         21.47        13.44 o
  -4  20   3         13.81         16.86         6.57 o
  -3  20   3          9.93         12.63         5.13 o
  -2  20   3         16.08         18.44         6.64 o
  -1  20   3         18.22         30.96         8.78 o
   0  20   3          8.48         -3.87         4.23 o
   1  20   3          8.09          6.00         3.25 o
   2  20   3          5.74          5.16         6.22 o
   3  20   3         44.43         71.66        20.15 o
   4  20   3          2.63          3.72         6.06 o
   5  20   3         11.07          9.49         2.32 o
   6  20   3          8.62          4.99         4.21 o
  -6  21   3          8.79         -0.22         2.85 o
  -5  21   3          9.60         11.37         9.99 o
  -4  21   3          3.11         -1.36         2.04 o
  -3  21   3          0.03         -3.38         3.77 o
  -2  21   3          0.05          3.01         7.03 o
  -1  21   3         29.64         33.35        12.92 o
   0  21   3          3.42          0.26         4.67 o
   1  21   3         17.46         12.04         7.15 o
   2  21   3          6.84         17.05        12.04 o
   3  21   3          1.59          1.80         1.75 o
   4  21   3          0.18          3.47         4.11 o
   5  21   3          2.60         -0.18         3.39 o
  -5  22   3         10.24          0.46         3.95 o
  -4  22   3          2.09         -3.71         6.09 o
  -3  22   3          2.96         -5.14         7.70 o
  -2  22   3          0.92          1.20         8.26 o
  -1  22   3         20.88         11.33        17.32 o
   0  22   3          6.82          2.42         3.95 o
   1  22   3         34.33         51.87        18.28 o
   2  22   3         22.27         25.40        12.09 o
   3  22   3          1.96         -2.06        13.94 o
   4  22   3          0.54         -3.14         5.27 o
   5  22   3          9.62          1.42         3.43 o
  -4  23   3          1.30         -7.78         7.78 o
  -3  23   3          0.07          1.02         6.66 o
  -2  23   3         15.28         12.96         9.03 o
  -1  23   3          6.84         12.36        15.32 o
   0  23   3         13.88         10.16         5.97 o
   1  23   3          6.35          0.49         8.16 o
   2  23   3          0.71         12.22        11.38 o
   3  23   3          5.90          1.90         9.15 o
   4  23   3          0.02          2.33         4.27 o
  -3  24   3          0.05         -0.95         5.70 o
  -2  24   3          1.78          1.64         8.74 o
  -1  24   3          6.91          1.79         7.36 o
   0  24   3         45.08         32.40        27.11 o
   1  24   3         25.74         23.25        16.71 o
   2  24   3          2.81         -1.49         8.33 o
 -10   0   4         38.58         51.88        15.17 o
  -8   0   4        134.45        156.48        24.70 o
  -6   0   4       1330.26       1215.59        98.30 o
  -4   0   4         21.97         22.11         5.76 o
  -2   0   4       4134.13       3011.27       900.84 o
   0   0   4      89050.53     113865.96      4242.73 o
   2   0   4       3187.60       3259.23        76.67 o
   4   0   4          0.08         -2.76         2.80 o
   6   0   4        382.32        231.88       128.00 o
   8   0   4        360.25        441.92        45.97 o
  10   0   4         35.71         21.97        12.33 o
 -11   1   4          6.49          4.35         3.29 o
 -10   1   4          4.37          4.74         6.48 o
  -9   1   4          0.21          5.55         5.14 o
  -8   1   4         59.55         80.89        10.77 o
  -7   1   4        128.26        130.43        12.71 o
  -6   1   4        554.73        576.77        33.65 o
  -5   1   4        149.86        128.83         8.18 o
  -4   1   4        599.55        540.36        16.27 o
  -3   1   4        213.27        183.74         9.06 o
  -2   1   4         83.09         65.88         7.96 o
  -1   1   4        151.63        125.99         9.51 o
   0   1   4       7883.51       7137.29       155.22 o
   1   1   4       5045.39       4259.46       294.22 o
   2   1   4       1519.55       1644.99        35.32 o
   3   1   4          2.44          7.20         1.66 o
   4   1   4        774.86        721.83        27.13 o
   5   1   4         12.57          9.52         3.40 o
   6   1   4        181.87        133.53        29.64 o
   7   1   4          0.12          8.91         5.07 o
   8   1   4         31.51         32.02         9.85 o
   9   1   4          7.15         20.08         8.18 o
  10   1   4          0.41          0.99         2.65 o
 -11   2   4         14.69          1.11         2.59 o
 -10   2   4          9.28         17.37         4.99 o
  -9   2   4          3.80          5.17         4.06 o
  -8   2   4         31.03         41.79         7.51 o
  -7   2   4        778.96        934.88        49.68 o
  -6   2   4        106.06        108.68        11.94 o
  -5   2   4        149.55        123.85         8.02 o
  -4   2   4        428.07        470.62        14.83 o
  -3   2   4         54.53         84.45         5.63 o
  -2   2   4       4502.12       4098.46        74.83 o
  -1   2   4       3544.80       3058.48       254.00 o
   0   2   4        846.21        688.05        32.95 o
   1   2   4       1241.88       1171.58        64.05 o
   2   2   4       1812.18       1746.93        39.78 o
   3   2   4       3033.33       3230.55        70.61 o
   4   2   4        193.23        243.73        13.98 o
   5   2   4        396.33        363.28        25.84 o
   6   2   4       1073.98       1026.77       187.92 o
   7   2   4         34.33         35.53         7.03 o
   8   2   4          0.26         -0.66         6.59 o
   9   2   4          5.33          2.97         3.92 o
  10   2   4         18.38         27.58         9.79 o
 -11   3   4          6.66          5.49         5.62 o
 -10   3   4         13.90          9.27         5.00 o
  -9   3   4         46.97         62.51         9.89 o
  -8   3   4        139.10        160.06        15.27 o
  -7   3   4         28.69         29.46         7.21 o
  -6   3   4         21.98         19.65         4.49 o
  -5   3   4         36.96         35.28         3.76 o
  -4   3   4        286.48        230.25        10.53 o
  -3   3   4        691.24        712.30        20.37 o
  -2   3   4       1213.05       1212.17        35.30 o
  -1   3   4        684.57        626.81        29.72 o
   0   3   4       3686.18       3153.82       103.22 o
   1   3   4        102.22         95.97         7.08 o
   2   3   4        136.86        146.27         9.10 o
   3   3   4        309.56        290.00        20.49 o
   4   3   4        660.34        691.59        24.21 o
   5   3   4        439.14        464.72        24.59 o
   6   3   4         26.08         19.09         6.15 o
   7   3   4          0.87          3.10         3.38 o
   8   3   4          0.21          5.45         5.82 o
   9   3   4         10.62         10.70         5.72 o
  10   3   4          0.13          3.06         6.35 o
 -11   4   4         12.05         13.17         7.38 o
 -10   4   4          0.95          3.28         5.74 o
  -9   4   4         43.44         55.41        10.61 o
  -8   4   4          1.73          6.89         6.30 o
  -7   4   4        118.23        145.58        15.69 o
  -6   4   4          8.19         12.15         2.99 o
  -5   4   4         14.89         13.09         1.68 o
  -4   4   4       1800.32       1912.55        45.53 o
  -3   4   4       2656.01       2742.90        59.11 o
  -2   4   4         39.39         44.71         3.91 o
  -1   4   4        555.05        506.86        13.60 o
   0   4   4        373.52        314.29        35.53 o
   1   4   4        181.56        193.79        11.10 o
   2   4   4        202.60        237.71        14.22 o
   3   4   4        644.86        607.57        55.11 o
   4   4   4          0.80          0.52         1.99 o
   5   4   4        312.37        321.39        18.76 o
   6   4   4        313.81        314.51        39.58 o
   7   4   4        107.84        121.33        16.44 o
   8   4   4         42.89         52.59        12.86 o
   9   4   4          1.11          3.54        10.30 o
  10   4   4          2.64          3.42         2.33 o
 -11   5   4          0.64          1.61         4.94 o
 -10   5   4         10.93         14.52         7.44 o
  -9   5   4         12.48         19.20         6.94 o
  -8   5   4          0.00         -2.92         2.92 o
  -7   5   4         92.42        107.62        10.98 o
  -6   5   4         70.12         73.77         9.34 o
  -5   5   4        111.67        108.09         8.30 o
  -4   5   4         54.74         42.10         4.61 o
  -3   5   4        591.54        556.53        19.43 o
  -2   5   4         77.07         66.47         4.99 o
  -1   5   4        453.92        604.85        23.82 o
   0   5   4        478.02        452.16        16.05 o
   1   5   4        152.63        119.25        12.10 o
   2   5   4         18.24         25.47         4.53 o
   3   5   4        226.68        201.83        12.03 o
   4   5   4          0.58          4.34         2.05 o
   5   5   4       1614.73       1781.57        48.68 o
   6   5   4         19.72         23.25         5.64 o
   7   5   4        143.66        164.55        23.63 o
   8   5   4         20.68         27.54         8.45 o
   9   5   4          0.29          2.38         5.19 o
  10   5   4          0.42         -1.79         3.49 o
 -11   6   4          2.95          6.06         5.57 o
 -10   6   4         36.18         32.93        11.11 o
  -9   6   4         19.11         14.15         6.97 o
  -8   6   4          0.89         -3.33         3.33 o
  -7   6   4          7.37          4.79         2.13 o
  -6   6   4          6.91          6.37         2.65 o
  -5   6   4        424.35        414.36        29.98 o
  -4   6   4         92.58         91.58         7.93 o
  -3   6   4       1355.87       1412.58        36.64 o
  -2   6   4        555.47        594.02        18.13 o
  -1   6   4         41.35         26.69         4.20 o
   0   6   4        378.91        380.51        15.86 o
   1   6   4         63.19         62.99         7.56 o
   2   6   4        250.14        269.68        15.74 o
   3   6   4          1.17          0.87         1.80 o
   4   6   4        292.33        342.52        17.81 o
   5   6   4         71.18         59.35         8.14 o
   6   6   4        198.21        209.85        16.54 o
   7   6   4         17.62          8.34         2.56 o
   8   6   4          0.62         -2.19         2.19 o
   9   6   4          0.13         -2.43         3.09 o
  10   6   4          4.65         16.25        58.04 o
 -11   7   4          6.17          3.10         2.68 o
 -10   7   4          5.09          1.21         4.95 o
  -9   7   4          2.03         10.06         6.67 o
  -8   7   4          3.94          5.86         6.48 o
  -7   7   4        469.59        492.92        38.80 o
  -6   7   4         11.05          7.57         2.05 o
  -5   7   4        187.83        168.75        18.30 o
  -4   7   4         14.19         17.68         3.30 o
  -3   7   4          0.84          0.44         2.02 o
  -2   7   4        296.31        270.62        15.28 o
  -1   7   4          0.20          1.04         2.19 o
   0   7   4        488.72        450.58        18.63 o
   1   7   4        101.21         80.13         7.98 o
   2   7   4         26.71         28.32         4.35 o
   3   7   4        315.01        364.88        20.57 o
   4   7   4        518.23        540.69        33.98 o
   5   7   4          0.74         -1.16         3.09 o
   6   7   4         55.83         64.17         9.51 o
   7   7   4         29.09         36.42         7.24 o
   8   7   4          0.93          2.30         3.53 o
   9   7   4          7.23          3.59         5.19 o
  10   7   4          0.08          2.38         8.27 o
 -11   8   4          0.08          0.01         4.37 o
 -10   8   4         14.14         17.77        10.80 o
  -9   8   4          0.79          5.22         3.49 o
  -8   8   4         20.21         19.68         6.65 o
  -7   8   4         48.63         35.24         6.89 o
  -6   8   4        306.60        356.32        27.59 o
  -5   8   4         83.11         73.21         7.30 o
  -4   8   4         15.85         20.46         3.71 o
  -3   8   4         77.47         87.16         7.27 o
  -2   8   4        228.43        173.59        12.58 o
  -1   8   4         21.83         27.74         6.44 o
   0   8   4        632.87        668.70        23.99 o
   1   8   4          3.26          3.31         2.30 o
   2   8   4         44.83         41.12         6.99 o
   3   8   4          3.27          4.39         2.45 o
   4   8   4        241.77        280.50        16.86 o
   5   8   4         57.69         48.22         7.83 o
   6   8   4        210.85        252.56        21.71 o
   7   8   4         14.17         27.42         6.79 o
   8   8   4          9.26         12.29         7.17 o
   9   8   4         14.79         10.19        16.01 o
  10   8   4          0.02         -7.36         7.36 o
 -10   9   4          6.44         16.37         9.85 o
  -9   9   4         10.03         21.23        12.42 o
  -8   9   4         30.55         35.61         9.75 o
  -7   9   4        264.13        226.50        43.70 o
  -6   9   4         35.55         26.14         7.46 o
  -5   9   4          3.79         -0.22         1.35 o
  -4   9   4        193.21        138.26        22.06 o
  -3   9   4        378.08        415.19        19.15 o
  -2   9   4         70.86         69.02         8.05 o
  -1   9   4         27.45         43.07         7.62 o
   0   9   4       1372.97       1372.60        42.24 o
   1   9   4         96.27        110.25        10.05 o
   2   9   4          0.05         -1.57         2.69 o
   3   9   4        128.19        133.35        12.50 o
   4   9   4        107.63        114.77        11.09 o
   5   9   4        135.86        139.57        13.08 o
   6   9   4         15.59         15.09         6.00 o
   7   9   4          9.67          1.77         2.89 o
   8   9   4         17.08          4.09         4.03 o
   9   9   4          7.17          2.34         4.32 o
  10   9   4          1.04         -1.94        15.89 o
 -10  10   4         40.37         64.49        22.23 o
  -9  10   4          8.13          8.71        10.36 o
  -8  10   4         12.73         10.78         9.63 o
  -7  10   4         37.49         41.80        10.22 o
  -6  10   4          7.36         12.45         5.95 o
  -5  10   4          4.18          2.56         1.76 o
  -4  10   4         16.62          9.36         2.45 o
  -3  10   4         11.66         10.70         2.54 o
  -2  10   4        643.73        606.26        32.10 o
  -1  10   4         20.80         13.14         4.56 o
   0  10   4        227.20        215.54        12.73 o
   1  10   4         32.54         28.68         5.04 o
   2  10   4        122.33        113.77        12.96 o
   3  10   4        126.15        157.01        14.60 o
   4  10   4          4.61          7.87         4.33 o
   5  10   4          4.40          6.28         2.58 o
   6  10   4         17.79         25.14         6.58 o
   7  10   4          0.71          3.57         3.49 o
   8  10   4          0.03          3.12         3.56 o
   9  10   4         14.01         -0.35         3.37 o
 -10  11   4          1.51          2.48         6.91 o
  -9  11   4          0.08          2.64         5.91 o
  -8  11   4        107.64        141.10        26.65 o
  -7  11   4          1.49          5.77         3.77 o
  -6  11   4         16.62         22.60         8.92 o
  -5  11   4         70.64         69.27         9.32 o
  -4  11   4          0.05          4.03         2.43 o
  -3  11   4         93.47        105.97        10.14 o
  -2  11   4        521.72        525.14        31.30 o
  -1  11   4        541.98        538.16        31.80 o
   0  11   4        852.85        739.05        36.58 o
   1  11   4        334.17        394.46        23.81 o
   2  11   4         97.84        119.55        12.94 o
   3  11   4        231.48        319.58        42.39 o
   4  11   4        424.68        461.93        27.02 o
   5  11   4         42.15         52.99         8.13 o
   6  11   4          9.07          9.80         3.44 o
   7  11   4          0.00          0.64         3.05 o
   8  11   4         26.04         27.06        13.66 o
   9  11   4          2.46         -8.90        11.42 o
 -10  12   4         17.92         33.17        16.17 o
  -9  12   4          2.90         10.29        15.36 o
  -8  12   4          0.94         -0.44        11.30 o
  -7  12   4          3.12          5.13         4.63 o
  -6  12   4         26.19         32.85        13.09 o
  -5  12   4          0.09         -2.81         2.81 o
  -4  12   4         51.33         59.99         8.06 o
  -3  12   4        787.94        782.20        31.94 o
  -2  12   4        255.14        269.53        19.51 o
  -1  12   4        442.61        528.71        40.64 o
   0  12   4        172.52        148.19        13.45 o
   1  12   4          0.32          6.11         2.72 o
   2  12   4        747.84        861.38        40.74 o
   3  12   4         37.50         56.89         9.97 o
   4  12   4         10.34          9.58         4.88 o
   5  12   4         79.57         74.95         9.92 o
   6  12   4          0.56          3.47         1.87 o
   7  12   4          1.03          2.63         4.34 o
   8  12   4          0.83         -0.57         4.35 o
   9  12   4          0.92          0.68         5.49 o
  -9  13   4          5.32          9.25         7.90 o
  -8  13   4         21.19         40.12        14.32 o
  -7  13   4          3.03         12.71         9.71 o
  -6  13   4         10.51         24.48         8.20 o
  -5  13   4         60.95         59.99         9.92 o
  -4  13   4        377.55        400.03        22.77 o
  -3  13   4         10.07         13.50         5.25 o
  -2  13   4         61.97         59.51         9.19 o
  -1  13   4         61.44         61.13        10.75 o
   0  13   4        396.43        467.44        31.60 o
   1  13   4          5.62          6.01         3.16 o
   2  13   4         38.15         45.52         8.16 o
   3  13   4        841.66       1062.56        60.37 o
   4  13   4          0.81         -3.92         3.94 o
   5  13   4         81.44        109.08        14.76 o
   6  13   4          0.42          0.97         2.78 o
   7  13   4         18.84          6.16         3.60 o
   8  13   4         10.91          7.10         5.78 o
   9  13   4         10.27         13.38         9.52 o
  -9  14   4         10.09         13.50         4.75 o
  -8  14   4          0.00          5.48         8.17 o
  -7  14   4          1.23          3.50         4.44 o
  -6  14   4        112.32        126.91        16.88 o
  -5  14   4        259.09        296.79        24.36 o
  -4  14   4         75.74         76.40        10.10 o
  -3  14   4        114.31        138.78        13.41 o
  -2  14   4         73.66         83.05        11.56 o
  -1  14   4          1.77          2.19         2.18 o
   0  14   4          0.44         -0.34         1.40 o
   1  14   4         64.21         63.06        13.92 o
   2  14   4        196.45        251.22        20.82 o
   3  14   4         86.26         96.51        13.32 o
   4  14   4         45.11         64.29         9.77 o
   5  14   4          4.61         -2.12         5.45 o
   6  14   4          1.29          1.74         1.27 o
   7  14   4          0.35          9.81         8.11 o
   8  14   4          4.17          0.25         5.29 o
  -9  15   4          0.18         -3.97         5.28 o
  -8  15   4          0.16         -3.01         3.51 o
  -7  15   4         17.37         22.33         8.40 o
  -6  15   4          0.02         -1.90         3.91 o
  -5  15   4          8.41          8.10         3.28 o
  -4  15   4        114.51        133.87        13.82 o
  -3  15   4          4.56         -0.70         1.71 o
  -2  15   4         41.52         42.99         9.34 o
  -1  15   4         65.48         67.48        12.43 o
   0  15   4         51.99         58.05        12.26 o
   1  15   4        142.49        154.44        19.91 o
   2  15   4        172.74        172.91        30.46 o
   3  15   4        310.85        381.63        28.00 o
   4  15   4         17.74         12.07         4.41 o
   5  15   4         12.13         11.94         4.88 o
   6  15   4          3.48          8.74         4.59 o
   7  15   4         38.54         38.04        18.90 o
   8  15   4          0.34          4.23         4.97 o
  -8  16   4          1.41          3.02         8.91 o
  -7  16   4         28.68         35.68         8.22 o
  -6  16   4         27.33         39.14        10.31 o
  -5  16   4        140.39        176.85        19.72 o
  -4  16   4         16.77         20.85         7.92 o
  -3  16   4          4.45          4.98         3.69 o
  -2  16   4        202.70        230.54        20.62 o
  -1  16   4          0.02         -2.58         2.58 o
   0  16   4         18.33         15.60         6.34 o
   1  16   4          8.17         14.01         5.80 o
   2  16   4          4.60          3.65         4.11 o
   3  16   4        252.06        307.08        25.51 o
   4  16   4         11.10          4.97         6.53 o
   5  16   4         66.19         79.96        12.60 o
   6  16   4          2.22          1.13         4.36 o
   7  16   4          0.06          2.49         4.82 o
   8  16   4          4.01          5.17         5.32 o
  -8  17   4          0.02          6.79         4.15 o
  -7  17   4          5.77          2.18         4.55 o
  -6  17   4          9.97          2.63         4.09 o
  -5  17   4         31.73         34.47         9.48 o
  -4  17   4          0.79          1.76         2.79 o
  -3  17   4         10.13          8.56         3.55 o
  -2  17   4         19.69         16.32         5.05 o
  -1  17   4        154.10        174.78        18.21 o
   0  17   4          5.58         -0.70         5.05 o
   1  17   4         47.49         71.66        13.77 o
   2  17   4         17.50         16.83         7.58 o
   3  17   4         14.72         15.23         3.31 o
   4  17   4          3.83          1.81         3.87 o
   5  17   4          3.90          0.20         2.80 o
   6  17   4          7.67          0.39         2.69 o
   7  17   4         14.76         22.27        10.05 o
  -8  18   4         22.92         20.80         7.18 o
  -7  18   4          8.62          3.67         3.23 o
  -6  18   4         21.92         20.19         6.65 o
  -5  18   4          4.01          7.50         4.42 o
  -4  18   4         22.82         32.74         9.26 o
  -3  18   4          3.88         -1.27         2.54 o
  -2  18   4          0.03          1.85         0.93 o
  -1  18   4         72.66         88.03        13.17 o
   0  18   4        193.34        226.26        31.50 o
   1  18   4          6.11          4.89         3.06 o
   2  18   4          2.86          0.27         4.63 o
   3  18   4          9.76         28.48        10.21 o
   4  18   4          0.00          4.49         4.54 o
   5  18   4         11.05         29.82         9.11 o
   6  18   4          4.57          4.31         2.89 o
   7  18   4          0.38          2.61         7.68 o
  -7  19   4          0.35          3.69         6.55 o
  -6  19   4          0.20          0.70         4.26 o
  -5  19   4         18.71          7.27         4.77 o
  -4  19   4          4.07         -2.18         4.72 o
  -3  19   4          9.23          9.07         4.83 o
  -2  19   4         11.28         19.25         5.93 o
  -1  19   4         23.08         22.51         6.17 o
   0  19   4         60.72         66.49        12.42 o
   1  19   4         15.02         13.69         5.93 o
   2  19   4          0.43          0.90        10.35 o
   3  19   4          0.51          2.27         1.99 o
   4  19   4         32.04         30.82        11.88 o
   5  19   4          1.93          1.13         3.47 o
   6  19   4          3.48         -1.67         2.68 o
  -7  20   4          0.94         -4.10         7.45 o
  -6  20   4         11.99          0.31         4.45 o
  -5  20   4          1.73         -2.17         3.56 o
  -4  20   4          6.96          5.70         9.43 o
  -3  20   4          4.50          3.22         4.72 o
  -2  20   4         61.46         67.32        14.62 o
  -1  20   4         48.29         43.84         9.55 o
   0  20   4         10.19          4.55         5.64 o
   1  20   4          0.00         -1.73         1.73 o
   2  20   4          2.74          1.78         5.29 o
   3  20   4          0.09          7.23         3.00 o
   4  20   4          0.03          0.13         3.97 o
   5  20   4          3.38         -2.08         8.40 o
   6  20   4          0.87          1.73         4.50 o
  -6  21   4          1.40         -1.79         3.80 o
  -5  21   4         19.63          8.98         4.04 o
  -4  21   4          5.23         -0.11         3.91 o
  -3  21   4          0.23         -1.30         1.30 o
  -2  21   4          0.38         -1.77         4.02 o
  -1  21   4          7.04         -1.43        14.06 o
   0  21   4         89.90        124.93        26.00 o
   1  21   4          6.67         26.85        11.31 o
   2  21   4          3.95          7.93         5.56 o
   3  21   4          1.38          6.69         4.71 o
   4  21   4          0.19         -0.72         0.72 o
   5  21   4          2.57         -2.15         4.63 o
  -5  22   4          0.81          5.06         4.81 o
  -4  22   4          6.44          3.94         3.69 o
  -3  22   4          1.18          0.24         1.76 o
  -2  22   4         12.04          5.85         6.52 o
  -1  22   4          4.73          9.41         7.11 o
   0  22   4         32.48         25.38        15.89 o
   1  22   4         10.02          2.79         8.94 o
   2  22   4         12.00         -5.92         7.43 o
   3  22   4          8.38          4.42         9.23 o
   4  22   4          0.58          0.31         3.54 o
  -4  23   4         11.26          0.06         4.06 o
  -3  23   4          1.53         12.41         6.19 o
  -2  23   4          2.84         -2.16         4.22 o
  -1  23   4          2.97         -0.01         2.52 o
   0  23   4          7.38         -5.05         8.09 o
   1  23   4         41.11         31.42        13.39 o
   2  23   4          1.00          0.50         6.22 o
   3  23   4          1.71         -0.53         5.37 o
  -3  24   4          6.60          9.31        13.19 o
  -2  24   4         10.05          4.45        19.92 o
  -1  24   4          1.05         -0.39         1.39 o
   0  24   4         28.03         11.49        10.89 o
   1  24   4          3.03          0.66         2.88 o
   2  24   4          0.11         -5.93         9.55 o
 -11   0   5         11.06          9.16         6.47 o
  -9   0   5        154.94        243.97        45.17 o
  -7   0   5        963.23       1152.90        55.56 o
  -5   0   5        676.23        630.77        36.80 o
  -3   0   5        902.34        763.35        30.15 o
  -1   0   5       3057.35       2670.57       251.91 o
   1   0   5       7264.83       7345.72       151.23 o
   3   0   5        105.64         89.43         8.02 o
   5   0   5         54.53         55.00         9.45 o
   7   0   5         42.15         62.50        16.69 o
   9   0   5         20.64         12.08        10.41 o
 -11   1   5          8.16         13.14         6.62 o
 -10   1   5         21.22         33.19         7.35 o
  -9   1   5         12.52         17.42         5.63 o
  -8   1   5         33.59         38.66         7.13 o
  -7   1   5        136.69        151.30        12.49 o
  -6   1   5         23.34         16.72         2.88 o
  -5   1   5        102.35        104.87         7.56 o
  -4   1   5        155.07        151.47         8.08 o
  -3   1   5        184.17        154.75         8.52 o
  -2   1   5        204.91        150.08        10.39 o
  -1   1   5       1109.69       1098.98        46.54 o
   0   1   5        276.01        276.23        13.85 o
   1   1   5        388.98        344.03        12.06 o
   2   1   5         24.38         29.65         3.04 o
   3   1   5       1705.21       1771.74        36.36 o
   4   1   5          0.38          0.78         0.97 o
   5   1   5        281.03        280.24        15.62 o
   6   1   5         21.60         19.16         4.18 o
   7   1   5         46.49         61.15        13.53 o
   8   1   5         10.90         20.56         7.75 o
   9   1   5          0.58          8.76         3.77 o
  10   1   5          3.29          6.24         4.74 o
 -11   2   5          0.08         -2.28         2.38 o
 -10   2   5          0.74         -3.39         4.62 o
  -9   2   5         67.71        106.43        13.43 o
  -8   2   5         16.15         18.42         5.04 o
  -7   2   5         15.47         14.72         8.07 o
  -6   2   5        137.32        156.10        14.13 o
  -5   2   5        157.41        168.64         9.13 o
  -4   2   5        663.48        645.32        18.69 o
  -3   2   5        344.35        336.84        12.87 o
  -2   2   5         30.58         27.21         3.20 o
  -1   2   5       1278.00       1156.82        28.98 o
   0   2   5       1735.85       1298.88       184.38 o
   1   2   5        988.20        987.82        29.13 o
   2   2   5        697.06        925.88        32.67 o
   3   2   5          0.06          5.75         2.08 o
   4   2   5        159.70        138.29        10.15 o
   5   2   5        241.80        260.22        13.92 o
   6   2   5         45.05         30.97         6.10 o
   7   2   5          3.58          3.49         6.95 o
   8   2   5          6.05         10.52         4.38 o
   9   2   5          3.87          4.92         4.86 o
  10   2   5          9.43          9.25         4.69 o
 -11   3   5          0.41          0.76         2.71 o
 -10   3   5         15.02         22.56         6.41 o
  -9   3   5          1.87          1.79         3.15 o
  -8   3   5          6.43          0.90         3.32 o
  -7   3   5         62.68         74.31        11.11 o
  -6   3   5         13.55         13.34         3.90 o
  -5   3   5        102.91         93.06         7.58 o
  -4   3   5         89.87         93.81         7.43 o
  -3   3   5        552.00        556.91        18.05 o
  -2   3   5          0.62          1.24         1.44 o
  -1   3   5       1854.15       1962.50        57.23 o
   0   3   5        129.23        129.33        13.98 o
   1   3   5        310.17        298.04        16.94 o
   2   3   5        282.46        257.13        15.22 o
   3   3   5        216.35        124.81        31.62 o
   4   3   5        183.28        210.00        13.79 o
   5   3   5          0.19         -0.51         1.64 o
   6   3   5         46.53         24.72         7.64 o
   7   3   5         56.71         82.23        14.77 o
   8   3   5          7.18          5.61         2.55 o
   9   3   5         15.59         13.83         7.11 o
  10   3   5          4.77          5.96         4.41 o
 -11   4   5          0.51          2.62         5.31 o
 -10   4   5          3.67          6.72         7.06 o
  -9   4   5          0.44          8.32         6.53 o
  -8   4   5        165.09        210.24        19.71 o
  -7   4   5         55.33         59.43         9.30 o
  -6   4   5         27.41         16.97         8.31 o
  -5   4   5        115.71        108.53         7.90 o
  -4   4   5         29.22         44.18         4.97 o
  -3   4   5          0.14          0.74         1.58 o
  -2   4   5       1089.10       1166.20        54.81 o
  -1   4   5        936.88        894.50        39.07 o
   0   4   5        349.35        288.34         8.33 o
   1   4   5         27.90         32.63         5.03 o
   2   4   5         23.75         18.76         4.16 o
   3   4   5        174.32        146.75        10.92 o
   4   4   5          3.79          2.95         1.92 o
   5   4   5        570.43        653.78        31.31 o
   6   4   5          0.10         -1.39         2.20 o
   7   4   5         15.13         15.16         6.41 o
   8   4   5          3.98          4.96         7.51 o
   9   4   5          0.00         -2.41         4.34 o
  10   4   5          5.16          2.25         3.99 o
 -11   5   5          1.68          0.51         2.76 o
 -10   5   5          0.02         -0.28         1.95 o
  -9   5   5          0.04          4.68         6.93 o
  -8   5   5          3.63          5.44         5.64 o
  -7   5   5          0.12          2.98         3.30 o
  -6   5   5        108.03        113.10        14.02 o
  -5   5   5        168.34        153.19        10.20 o
  -4   5   5        118.22        144.66        11.81 o
  -3   5   5        156.11        150.45         9.17 o
  -2   5   5         69.32         59.69         6.34 o
  -1   5   5         95.86         65.71        10.62 o
   0   5   5       1579.97       1537.04        50.99 o
   1   5   5       1856.57       2174.15        75.40 o
   2   5   5        183.26        162.94        12.22 o
   3   5   5         38.34         43.02         5.36 o
   4   5   5          1.68         -0.18         1.59 o
   5   5   5        107.09        105.84        12.97 o
   6   5   5         80.02         97.99        12.52 o
   7   5   5          0.22         -2.93         4.20 o
   8   5   5          8.37          1.35         4.44 o
   9   5   5          0.30          0.19         1.81 o
  10   5   5          7.65          7.04         3.95 o
 -11   6   5          0.86         -6.44         6.44 o
 -10   6   5          6.64          3.41         2.45 o
  -9   6   5         18.72         33.64        11.10 o
  -8   6   5         96.84        126.14        22.56 o
  -7   6   5        135.24        125.61        16.03 o
  -6   6   5          7.22         18.22         5.00 o
  -5   6   5          0.13          1.08         1.55 o
  -4   6   5          3.60          4.54         1.71 o
  -3   6   5        919.65       1059.40        36.11 o
  -2   6   5        847.96        864.50        35.66 o
  -1   6   5        156.23        163.24         8.72 o
   0   6   5          0.62          1.84         1.61 o
   1   6   5          0.76          3.22         1.76 o
   2   6   5        135.41        134.88        11.05 o
   3   6   5         92.58        103.53         9.00 o
   4   6   5        317.29        293.52        21.37 o
   5   6   5          6.59          2.87         4.23 o
   6   6   5         20.34         18.89         5.27 o
   7   6   5          0.48         -1.70         2.65 o
   8   6   5         50.03         49.55        16.07 o
   9   6   5         10.42          6.36         4.26 o
  10   6   5          0.01         -1.71         3.32 o
 -11   7   5          7.31          2.03         5.63 o
 -10   7   5          2.77         16.88        12.47 o
  -9   7   5          0.01          7.29         5.34 o
  -8   7   5          0.11         -4.60         5.19 o
  -7   7   5          0.01         -1.62         2.73 o
  -6   7   5        106.59         99.29        12.30 o
  -5   7   5         87.18         72.98         7.87 o
  -4   7   5         99.85        128.37         9.46 o
  -3   7   5        260.75        209.45        11.43 o
  -2   7   5        571.53        549.89        21.08 o
  -1   7   5        808.91        952.45        37.45 o
   0   7   5       2507.26       2610.23       138.60 o
   1   7   5        175.94        161.80        11.97 o
   2   7   5        128.62        142.70        11.88 o
   3   7   5        135.44        144.84        12.87 o
   4   7   5         49.21         46.00         6.30 o
   5   7   5         93.31         82.57         9.60 o
   6   7   5        170.67        198.41        19.02 o
   7   7   5          2.77          6.68         3.51 o
   8   7   5          4.73          4.68         7.29 o
   9   7   5          3.34          0.41         2.56 o
  10   7   5         13.41          6.37        22.72 o
 -11   8   5          0.29         -1.56         5.11 o
 -10   8   5          0.07          2.75        15.69 o
  -9   8   5          4.39         13.83         9.82 o
  -8   8   5         48.60         52.64        13.20 o
  -7   8   5         82.17         80.08        12.85 o
  -6   8   5          5.70          1.69         4.05 o
  -5   8   5          8.43          4.64         2.01 o
  -4   8   5          1.25         -1.23         1.40 o
  -3   8   5         60.15         40.57         4.59 o
  -2   8   5        372.25        347.51        21.97 o
  -1   8   5       1273.41       1385.07        50.69 o
   0   8   5       2279.03       2317.66       113.48 o
   1   8   5        141.98        133.85        10.92 o
   2   8   5         12.06         13.90         3.83 o
   3   8   5          0.38          0.34         2.48 o
   4   8   5        646.94        677.73        33.23 o
   5   8   5        210.52        253.23        20.14 o
   6   8   5         35.84         37.12         8.45 o
   7   8   5         56.20         67.82        11.81 o
   8   8   5         10.26         34.31        14.86 o
   9   8   5          0.68         -6.36        11.06 o
  10   8   5          0.08          3.73         5.85 o
 -10   9   5          3.17         12.10         9.29 o
  -9   9   5          0.01         -6.38         7.71 o
  -8   9   5          0.23          5.12         4.16 o
  -7   9   5         44.97         43.06        11.16 o
  -6   9   5         17.86          8.63         5.04 o
  -5   9   5         74.75         60.02        14.60 o
  -4   9   5         45.46         28.61         7.81 o
  -3   9   5          3.02         -0.10         1.75 o
  -2   9   5          8.84          7.97         1.99 o
  -1   9   5         49.29         40.74         7.54 o
   0   9   5        148.10        147.59        10.40 o
   1   9   5        965.14       1067.88        37.55 o
   2   9   5        467.80        391.71        29.22 o
   3   9   5        366.97        374.97        22.31 o
   4   9   5        754.03        808.23        46.50 o
   5   9   5        397.08        434.12        26.93 o
   6   9   5         51.64         75.09        11.76 o
   7   9   5          1.85          2.19         5.16 o
   8   9   5          1.89          6.71         6.19 o
   9   9   5          0.02         -0.15         5.37 o
 -10  10   5          2.42          7.93        10.40 o
  -9  10   5          7.39          3.35         9.47 o
  -8  10   5         60.34         86.14        16.84 o
  -7  10   5         33.60         31.30         9.64 o
  -6  10   5          2.22         -0.46         2.36 o
  -5  10   5         82.81         54.96         6.87 o
  -4  10   5        124.23         92.04        23.91 o
  -3  10   5          7.44          6.53         3.27 o
  -2  10   5         81.72         85.98         9.48 o
  -1  10   5       1627.42       1681.82        82.74 o
   0  10   5        169.62        206.65        12.83 o
   1  10   5          8.13          4.35         2.12 o
   2  10   5         17.70         27.83         6.14 o
   3  10   5        295.92        313.37        24.34 o
   4  10   5         11.45         12.64         3.04 o
   5  10   5        199.12        181.36        16.45 o
   6  10   5         17.51         18.49         4.88 o
   7  10   5         27.53         33.70         9.19 o
   8  10   5         12.46          0.57         4.54 o
   9  10   5          6.66          9.31         9.35 o
 -10  11   5          3.40         -0.77         2.97 o
  -9  11   5         11.34         24.58        14.45 o
  -8  11   5          5.76         16.79         5.95 o
  -7  11   5         80.67        104.20        17.33 o
  -6  11   5          6.00          0.89         2.80 o
  -5  11   5          3.71          1.48         2.49 o
  -4  11   5          3.87          2.05         2.78 o
  -3  11   5       1694.32       1721.67        50.96 o
  -2  11   5         11.17         13.05         2.00 o
  -1  11   5         85.66         80.07        11.40 o
   0  11   5        482.58        475.16        29.53 o
   1  11   5        457.89        467.11        23.89 o
   2  11   5         33.37         33.36         6.31 o
   3  11   5        144.06        163.71        15.44 o
   4  11   5        305.24        303.93        19.87 o
   5  11   5        136.66        142.44        20.96 o
   6  11   5         10.46         12.24         3.58 o
   7  11   5         26.07         20.72         7.61 o
   8  11   5          2.56          3.47         3.11 o
   9  11   5         11.60          8.18        10.65 o
 -10  12   5          0.41         -1.53         5.83 o
  -9  12   5          8.55          0.27        16.62 o
  -8  12   5          7.00         12.91         8.64 o
  -7  12   5          1.96         -2.95         2.95 o
  -6  12   5          0.20         -2.69         3.26 o
  -5  12   5        121.18        136.89        13.03 o
  -4  12   5        889.06        906.91        35.60 o
  -3  12   5          0.48          5.95         2.78 o
  -2  12   5         27.10         25.39         5.87 o
  -1  12   5        349.34        376.37        27.16 o
   0  12   5         14.98         13.30         3.05 o
   1  12   5        449.15        433.85        29.84 o
   2  12   5        151.12        182.64        16.15 o
   3  12   5        531.92        628.91        35.51 o
   4  12   5        300.85        316.69        24.34 o
   5  12   5        227.13        268.53        19.74 o
   6  12   5         70.68         78.14        10.99 o
   7  12   5         21.47         13.13         9.21 o
   8  12   5          0.27          0.69         2.13 o
   9  12   5          3.18          5.26         3.40 o
  -9  13   5          1.61          3.08        15.28 o
  -8  13   5          6.95          5.55         4.98 o
  -7  13   5          9.43         16.96         7.06 o
  -6  13   5          9.59         15.22         7.86 o
  -5  13   5          0.27          1.96         2.59 o
  -4  13   5         58.98         46.74         9.72 o
  -3  13   5       1058.81       1136.90        46.29 o
  -2  13   5        384.19        412.53        30.10 o
  -1  13   5         93.55        109.17        15.12 o
   0  13   5          0.52         -0.69         0.85 o
   1  13   5        131.67        128.92        12.73 o
   2  13   5        353.22        415.39        26.28 o
   3  13   5         21.68         21.47         4.57 o
   4  13   5         47.69         51.33        11.48 o
   5  13   5         65.50         67.42        11.30 o
   6  13   5          5.20          4.76         3.22 o
   7  13   5         34.92         22.86        16.06 o
   8  13   5          0.35         -1.41         2.36 o
  -9  14   5          3.69         -3.70         5.27 o
  -8  14   5         10.77         22.45         8.51 o
  -7  14   5          1.15         -2.02         3.32 o
  -6  14   5          0.29         -1.28         1.66 o
  -5  14   5         76.44         78.15        10.61 o
  -4  14   5          1.65          2.83         3.00 o
  -3  14   5        276.09        300.43        19.91 o
  -2  14   5         31.80         36.02         7.56 o
  -1  14   5        181.22        158.29        29.32 o
   0  14   5         27.17         14.26         6.33 o
   1  14   5        118.57         90.68        24.02 o
   2  14   5        158.95        225.08        28.63 o
   3  14   5         88.61        111.45        16.02 o
   4  14   5        197.14        255.07        24.51 o
   5  14   5          0.14          3.74         3.63 o
   6  14   5          0.82         -1.34         1.74 o
   7  14   5         23.92         16.59         6.48 o
   8  14   5         12.29         32.40        14.43 o
  -9  15   5         13.33         26.90        14.29 o
  -8  15   5          0.82          7.65         3.89 o
  -7  15   5          1.90         -3.62         4.69 o
  -6  15   5          5.26          8.52         4.36 o
  -5  15   5         10.00          6.82         3.21 o
  -4  15   5         82.51         65.85         9.24 o
  -3  15   5          4.02          1.79         2.44 o
  -2  15   5        552.31        611.07        34.27 o
  -1  15   5        355.56        387.76        31.59 o
   0  15   5          0.85         -2.84         4.96 o
   1  15   5         88.44         98.15        16.27 o
   2  15   5        259.83        288.48        30.30 o
   3  15   5         66.80         71.54        11.69 o
   4  15   5          2.21         -0.71         1.75 o
   5  15   5          9.62          9.54         3.07 o
   6  15   5         18.24         20.99         6.71 o
   7  15   5         10.22         10.66         2.31 o
   8  15   5          0.06          2.41         8.36 o
  -8  16   5          5.65          4.99         5.26 o
  -7  16   5          5.03         -1.18         3.28 o
  -6  16   5          0.93          1.06         3.35 o
  -5  16   5         56.97         57.94        10.65 o
  -4  16   5         91.06        107.42        13.62 o
  -3  16   5          0.78         -1.84         3.33 o
  -2  16   5         77.17         66.28        10.36 o
  -1  16   5         13.13          6.18         5.39 o
   0  16   5        161.57        198.97        33.35 o
   1  16   5         76.36         83.36        14.68 o
   2  16   5         61.83         80.67        16.03 o
   3  16   5         18.94         17.99         8.46 o
   4  16   5          6.37         12.46         5.72 o
   5  16   5          1.69         -3.62         3.62 o
   6  16   5          1.42          3.79         5.68 o
   7  16   5          0.75         -0.95         2.75 o
  -8  17   5          0.01         -3.48         7.97 o
  -7  17   5         26.03         14.31        12.13 o
  -6  17   5        128.86        191.56        24.85 o
  -5  17   5         10.90         15.68         4.78 o
  -4  17   5          0.49         -1.54         2.53 o
  -3  17   5         16.58         15.25         5.05 o
  -2  17   5         82.74         79.78        12.50 o
  -1  17   5         14.95         23.18         7.85 o
   0  17   5          0.59          2.57         1.68 o
   1  17   5          0.08          0.45         4.55 o
   2  17   5         35.81         36.39        11.61 o
   3  17   5          0.28          3.33         6.59 o
   4  17   5         12.52         25.89         8.46 o
   5  17   5          2.97         -1.77         4.51 o
   6  17   5         11.69          5.70         4.02 o
   7  17   5          1.44          1.94         1.35 o
  -8  18   5          0.66          4.02         4.94 o
  -7  18   5          0.18         -5.33         5.33 o
  -6  18   5          0.10          1.37         2.50 o
  -5  18   5          7.51          3.08         9.24 o
  -4  18   5         11.33         29.52         8.58 o
  -3  18   5          2.21          6.55         3.24 o
  -2  18   5         40.00         48.90        10.42 o
  -1  18   5         71.29         78.52        11.75 o
   0  18   5        127.92        157.21        22.18 o
   1  18   5         44.18         47.39        12.66 o
   2  18   5          1.13          8.13         5.23 o
   3  18   5          8.02         17.51         8.64 o
   4  18   5          0.10          3.03         3.76 o
   5  18   5          2.36          3.96         3.69 o
   6  18   5          4.11          1.81         2.21 o
   7  18   5          7.82          0.20         5.28 o
  -7  19   5          0.24         -3.46         5.41 o
  -6  19   5         33.46         36.31        12.35 o
  -5  19   5         49.04         35.59         9.17 o
  -4  19   5          0.34          1.42         2.85 o
  -3  19   5         37.31         31.70         7.61 o
  -2  19   5          0.29         -2.54         2.54 o
  -1  19   5         29.16         37.62         8.59 o
   0  19   5         92.77        111.79        19.11 o
   1  19   5         43.49         54.03        14.21 o
   2  19   5         16.09         14.13         6.65 o
   3  19   5          0.56          2.95         8.37 o
   4  19   5          6.13          7.87         3.68 o
   5  19   5          5.64          5.54         5.45 o
   6  19   5          3.46          5.79         5.86 o
  -6  20   5          4.43         -1.95         2.65 o
  -5  20   5         12.25          3.43         2.45 o
  -4  20   5         28.37         18.56         5.54 o
  -3  20   5          0.01         -3.87         3.87 o
  -2  20   5          0.05          2.17         2.66 o
  -1  20   5          0.31          0.39         3.32 o
   0  20   5          6.20         -0.41         7.17 o
   1  20   5         18.35         26.55        13.38 o
   2  20   5          1.61          6.95         7.56 o
   3  20   5         10.36          7.72        11.04 o
   4  20   5          3.98         -0.25         7.18 o
   5  20   5          0.06          0.42         2.63 o
  -6  21   5          0.00         -2.47         5.13 o
  -5  21   5          9.47          5.42         7.31 o
  -4  21   5         21.00         26.18         8.45 o
  -3  21   5          3.44          2.74         3.65 o
  -2  21   5         16.55          5.97         4.50 o
  -1  21   5         30.44         25.50        13.31 o
   0  21   5          2.53          2.35         3.44 o
   1  21   5          0.34         -0.77         5.15 o
   2  21   5         20.67         14.54         7.23 o
   3  21   5          6.42          1.34         3.22 o
   4  21   5          0.15          1.33         4.04 o
   5  21   5          7.82          3.91         3.58 o
  -5  22   5          3.45          2.01         4.32 o
  -4  22   5          1.88          4.38         3.14 o
  -3  22   5         13.82          4.89         2.84 o
  -2  22   5          0.22          0.20         5.85 o
  -1  22   5          0.20         -5.70         5.70 o
   0  22   5         39.53         13.69        20.71 o
   1  22   5          2.97          4.34         6.85 o
   2  22   5          1.20          2.60         3.50 o
   3  22   5          2.50          2.27         5.58 o
   4  22   5          0.90          6.56         5.19 o
  -4  23   5          8.12          5.77         4.28 o
  -3  23   5          4.32          4.09         7.47 o
  -2  23   5          1.65          3.26         7.09 o
  -1  23   5          4.57          0.27         3.33 o
   0  23   5          0.01          6.80         8.41 o
   1  23   5          0.00         -0.34         6.99 o
   2  23   5         14.71          2.09         8.17 o
   3  23   5          5.04          2.96         7.11 o
  -2  24   5          0.10         -0.85         7.91 o
  -1  24   5          1.69         -5.42         8.16 o
   0  24   5          7.92          4.99         6.36 o
   1  24   5         16.30          9.28         9.80 o
 -10   0   6         38.16         56.36        15.27 o
  -8   0   6         19.02         32.40         9.33 o
  -6   0   6        539.08        622.19        37.15 o
  -4   0   6       1340.41       1398.23        84.91 o
  -2   0   6        365.23        238.09       154.44 o
   0   0   6       2385.54       2056.91       223.80 o
   2   0   6        117.96        138.88        10.58 o
   4   0   6          3.59          0.77         0.80 o
   6   0   6         70.41         73.59        16.73 o
   8   0   6          0.40          0.95         9.80 o
  10   0   6         17.93         13.62         7.25 o
 -11   1   6          0.68         -0.02         4.29 o
 -10   1   6          2.59          8.36         6.41 o
  -9   1   6         17.66         24.19         6.34 o
  -8   1   6        100.54        137.32        13.83 o
  -7   1   6         16.44         14.21         4.78 o
  -6   1   6        486.15        441.58        32.33 o
  -5   1   6        111.53        102.29         7.94 o
  -4   1   6        227.11        235.73        10.68 o
  -3   1   6         21.58         12.85         4.47 o
  -2   1   6       2971.91       2840.27        63.55 o
  -1   1   6         37.95         39.51         4.16 o
   0   1   6       2375.48       2281.37        67.57 o
   1   1   6         33.67         33.67         3.47 o
   2   1   6       3700.18       4059.56        77.28 o
   3   1   6        579.22        720.01        22.36 o
   4   1   6        979.52       1080.19        43.76 o
   5   1   6          3.41          7.74         2.97 o
   6   1   6         31.31         29.07         5.83 o
   7   1   6         21.37         39.88         9.46 o
   8   1   6         53.35         74.75        13.14 o
   9   1   6          4.56         12.22         7.83 o
  10   1   6          1.21          1.13         2.57 o
 -11   2   6          3.75          4.67         9.34 o
 -10   2   6         18.07         28.57         7.37 o
  -9   2   6          0.00          0.62         4.68 o
  -8   2   6          0.46          2.75         5.21 o
  -7   2   6          1.97         -3.10         3.10 o
  -6   2   6         57.21         43.70         7.29 o
  -5   2   6         42.29         34.75         4.69 o
  -4   2   6         54.32         45.32         4.70 o
  -3   2   6         44.13         62.73         5.60 o
  -2   2   6        379.62        335.92        13.90 o
  -1   2   6        724.50        698.34        23.99 o
   0   2   6        436.66        431.83        19.83 o
   1   2   6        637.94        481.30        14.82 o
   2   2   6       1014.59       1037.07        30.70 o
   3   2   6          4.21          0.76         3.63 o
   4   2   6        310.50        247.93        27.29 o
   5   2   6        291.78        239.90        50.04 o
   6   2   6          1.22          2.69         4.32 o
   7   2   6         28.13         19.77         6.40 o
   8   2   6          0.03         12.03         4.95 o
   9   2   6          9.48          8.92         4.55 o
  10   2   6         14.46          7.78         4.17 o
 -11   3   6          2.33         -3.60         4.14 o
 -10   3   6         20.35         20.74         7.06 o
  -9   3   6         43.73         63.81        10.27 o
  -8   3   6          0.62          5.67         2.59 o
  -7   3   6          3.09          4.74         1.92 o
  -6   3   6        145.35        112.37        19.44 o
  -5   3   6         18.15         17.86         2.60 o
  -4   3   6       1188.97       1145.43        32.83 o
  -3   3   6       1061.18        985.14        28.17 o
  -2   3   6       1677.77       1532.34        42.93 o
  -1   3   6        102.05         69.97         6.98 o
   0   3   6       3340.47       3553.31        78.14 o
   1   3   6        238.28        223.08        11.10 o
   2   3   6        532.21        559.31        28.96 o
   3   3   6        351.10        400.44        21.04 o
   4   3   6        639.68        636.29        27.00 o
   5   3   6        105.53         85.79        13.47 o
   6   3   6         77.65         67.16        13.71 o
   7   3   6         91.69        126.65        19.41 o
   8   3   6          1.47          5.22         6.08 o
   9   3   6          3.25          2.48         2.51 o
  10   3   6          2.32          1.36         3.48 o
 -11   4   6          9.73          4.51         4.11 o
 -10   4   6          0.00         -1.79         3.38 o
  -9   4   6          0.69         -1.80         3.83 o
  -8   4   6          0.26          1.36         3.46 o
  -7   4   6         14.47         22.21         6.44 o
  -6   4   6         10.81          6.73         3.73 o
  -5   4   6         13.08         12.75         1.84 o
  -4   4   6         44.68         44.72         5.42 o
  -3   4   6       1077.32       1107.01        33.61 o
  -2   4   6       3187.11       3033.04       157.94 o
  -1   4   6       1216.87       1380.64        36.38 o
   0   4   6          0.05         -1.00         1.04 o
   1   4   6         54.40         65.30         6.81 o
   2   4   6       1133.73       1308.03        49.81 o
   3   4   6          0.67         -0.16         1.52 o
   4   4   6        218.77        213.96        14.54 o
   5   4   6         69.06         76.67        14.68 o
   6   4   6          0.55          1.43         3.29 o
   7   4   6          3.50          0.01         5.75 o
   8   4   6          7.93         30.83        10.54 o
   9   4   6          5.03          5.74         4.70 o
  10   4   6          2.53         -2.19         3.79 o
 -11   5   6          6.62          2.53         2.47 o
 -10   5   6         26.09         19.54         5.75 o
  -9   5   6         75.57        106.61        17.85 o
  -8   5   6          1.98          3.97         4.52 o
  -7   5   6          1.02          3.30         2.54 o
  -6   5   6        207.29        242.51        17.96 o
  -5   5   6          4.44          5.33         1.21 o
  -4   5   6          4.26          0.97         2.37 o
  -3   5   6        277.97        286.65        12.52 o
  -2   5   6         62.35         63.56         9.34 o
  -1   5   6        850.78        827.77        23.82 o
   0   5   6       2072.51       2083.38        49.68 o
   1   5   6        200.96        222.94        15.18 o
   2   5   6        336.84        388.96        20.54 o
   3   5   6        164.50        145.59        11.34 o
   4   5   6        188.98        248.23        18.47 o
   5   5   6         16.65         27.49         6.74 o
   6   5   6         98.85        102.09        12.98 o
   7   5   6         71.98         75.11        11.90 o
   8   5   6          2.15          6.33         3.83 o
   9   5   6          0.77          0.20         2.12 o
  10   5   6          0.17         -1.58         1.72 o
 -11   6   6          7.94         14.47         7.14 o
 -10   6   6          1.50          0.27         4.11 o
  -9   6   6         11.06         10.14         6.27 o
  -8   6   6          0.02         -3.43         4.27 o
  -7   6   6          3.34          2.21         4.14 o
  -6   6   6          0.01         -0.40         1.79 o
  -5   6   6          6.34          7.30         2.35 o
  -4   6   6        128.32        110.23        10.30 o
  -3   6   6        789.81        772.87        34.27 o
  -2   6   6         35.33         25.32         4.10 o
  -1   6   6         52.84         53.79         6.85 o
   0   6   6         11.53         11.62         1.97 o
   1   6   6       1500.24       1625.11        81.33 o
   2   6   6         23.90         25.00         4.75 o
   3   6   6         21.59         30.11         6.15 o
   4   6   6        144.64        151.50        13.60 o
   5   6   6         14.72          7.28         6.26 o
   6   6   6        102.43        113.37        14.12 o
   7   6   6          3.46          0.94         2.64 o
   8   6   6          1.97          5.86         6.62 o
   9   6   6         15.24          3.28         6.18 o
  10   6   6          0.42         -4.97         6.09 o
 -11   7   6          0.14         -1.85         4.76 o
 -10   7   6          0.63         -3.55         6.17 o
  -9   7   6         87.12        118.22        32.65 o
  -8   7   6          0.07         -0.56         2.04 o
  -7   7   6         20.79         14.30         2.53 o
  -6   7   6          0.35          1.38         3.02 o
  -5   7   6        234.42        238.15        19.71 o
  -4   7   6        119.01        118.82         8.70 o
  -3   7   6         63.49         70.30         7.87 o
  -2   7   6        197.79        159.34        30.86 o
  -1   7   6        594.26        627.50        28.37 o
   0   7   6          5.77          8.44         2.25 o
   1   7   6          0.74          0.83         0.83 o
   2   7   6        286.76        317.73        21.74 o
   3   7   6         33.82         33.23         6.82 o
   4   7   6         40.00         39.07         6.13 o
   5   7   6         97.94         99.03        13.09 o
   6   7   6          3.36          2.84         3.79 o
   7   7   6         39.10         48.22        11.15 o
   8   7   6          3.01          6.60         7.39 o
   9   7   6          0.15          2.54         7.03 o
 -10   8   6         13.02         10.84        14.63 o
  -9   8   6          0.15          8.85         7.73 o
  -8   8   6          2.75          5.13         5.54 o
  -7   8   6         12.74         15.52         4.31 o
  -6   8   6          8.68          9.64         3.16 o
  -5   8   6          5.39          1.51         1.81 o
  -4   8   6        139.48        105.63        17.83 o
  -3   8   6         15.37         18.08         3.05 o
  -2   8   6        258.44        299.34        17.35 o
  -1   8   6        124.69        129.81        13.44 o
   0   8   6        106.99        105.71         8.98 o
   1   8   6         11.22         10.51         2.77 o
   2   8   6        131.12        135.11        14.11 o
   3   8   6          8.01         12.50         3.33 o
   4   8   6          0.17          1.71         2.46 o
   5   8   6         59.41         53.75         7.50 o
   6   8   6          7.96         -0.48         3.89 o
   7   8   6          5.13         -0.83         3.65 o
   8   8   6          7.64          9.05         6.70 o
   9   8   6         33.26         53.91        31.10 o
 -10   9   6          0.14          1.96         4.32 o
  -9   9   6          1.69          8.44         8.82 o
  -8   9   6          2.53          0.53         5.51 o
  -7   9   6          1.03         -2.77         4.96 o
  -6   9   6         47.71         26.96         7.84 o
  -5   9   6        345.16        381.34        23.34 o
  -4   9   6         11.48          5.90         1.45 o
  -3   9   6         14.22         11.57         3.67 o
  -2   9   6        830.42        812.56        33.05 o
  -1   9   6         21.31         12.50         3.37 o
   0   9   6        548.02        622.09        25.73 o
   1   9   6          6.68          8.00         2.32 o
   2   9   6         12.30         10.76         7.04 o
   3   9   6        218.06        247.71        18.71 o
   4   9   6        255.85        224.96        26.58 o
   5   9   6         52.51         58.50         8.50 o
   6   9   6         18.77         14.75         6.30 o
   7   9   6          7.48         12.43         5.66 o
   8   9   6          0.65          5.68         5.13 o
   9   9   6          0.49         -3.26         5.72 o
 -10  10   6          0.70         -4.95         6.20 o
  -9  10   6          4.50         10.21         7.66 o
  -8  10   6          7.45          8.26         3.89 o
  -7  10   6          3.94         -2.25         4.86 o
  -6  10   6         34.62         63.95        14.92 o
  -5  10   6         51.16         50.60         9.33 o
  -4  10   6        295.34        260.16        23.59 o
  -3  10   6          4.93          3.52         2.09 o
  -2  10   6        144.84        130.30        11.71 o
  -1  10   6         87.37         86.12        11.32 o
   0  10   6          1.47         -0.14         0.82 o
   1  10   6        169.97        169.99        13.99 o
   2  10   6        536.07        592.67        26.18 o
   3  10   6         93.11        111.45        14.84 o
   4  10   6         20.10         16.62         4.17 o
   5  10   6        103.61        102.38        11.63 o
   6  10   6          4.37         18.82         7.13 o
   7  10   6          0.06          0.36         4.90 o
   8  10   6          5.06          1.07         3.61 o
   9  10   6         15.43          7.11        17.03 o
 -10  11   6          1.63          2.41         6.50 o
  -9  11   6          2.04         10.22         3.74 o
  -8  11   6          1.33          2.77         4.71 o
  -7  11   6          3.99          4.71         4.76 o
  -6  11   6         34.62         36.98         9.49 o
  -5  11   6         32.09         24.41         6.43 o
  -4  11   6        126.37        129.80        11.75 o
  -3  11   6        135.79        139.01        12.02 o
  -2  11   6        643.89        627.40        33.00 o
  -1  11   6          1.81         -0.48         4.29 o
   0  11   6        217.44        214.30        18.81 o
   1  11   6          4.26          4.93         4.02 o
   2  11   6         90.96         90.01         9.61 o
   3  11   6         68.77         62.31        10.95 o
   4  11   6        430.02        481.69        30.42 o
   5  11   6          3.03         -7.01         7.01 o
   6  11   6         14.70          4.52         4.07 o
   7  11   6          0.95         -0.60         2.91 o
   8  11   6          0.65          0.90         3.80 o
   9  11   6          0.09          5.23         6.75 o
 -10  12   6          4.75         11.12         8.66 o
  -9  12   6          0.67          6.64         8.22 o
  -8  12   6          3.02          7.32         6.71 o
  -7  12   6          0.02          4.75         3.63 o
  -6  12   6         15.64         20.93         6.71 o
  -5  12   6          9.39          2.40         3.09 o
  -4  12   6         78.36         78.30         9.88 o
  -3  12   6       1280.34       1385.24        50.68 o
  -2  12   6       1013.45       1110.61        78.64 o
  -1  12   6         41.06         34.06         7.67 o
   0  12   6         30.46         22.70         5.44 o
   1  12   6         10.28         14.78         4.32 o
   2  12   6        463.39        481.60        27.26 o
   3  12   6        506.87        588.76        47.75 o
   4  12   6        398.95        463.80        31.31 o
   5  12   6          0.02         -0.27         3.24 o
   6  12   6          4.44          4.31         3.88 o
   7  12   6          0.04         -0.02         3.92 o
   8  12   6          2.47          0.14         6.93 o
  -9  13   6         20.44         37.83        16.09 o
  -8  13   6         11.64         24.43         9.39 o
  -7  13   6          0.40          9.97         5.59 o
  -6  13   6         47.30         67.10        11.27 o
  -5  13   6          0.67         -1.11         3.52 o
  -4  13   6          0.36         -1.20         2.27 o
  -3  13   6        230.62        235.70        17.60 o
  -2  13   6        104.49        129.29        14.26 o
  -1  13   6         46.86         49.08         9.73 o
   0  13   6        130.08        149.60        18.01 o
   1  13   6         10.07          6.97         3.39 o
   2  13   6        234.06        278.45        21.21 o
   3  13   6         40.01         42.34         9.35 o
   4  13   6         22.17         33.03         6.81 o
   5  13   6         35.84         28.17         6.89 o
   6  13   6          1.89          2.29         3.90 o
   7  13   6          6.05          1.67         2.95 o
   8  13   6         10.57          6.28         4.94 o
  -9  14   6          0.02         -0.12         5.81 o
  -8  14   6          1.56         -1.50         5.93 o
  -7  14   6         28.79         28.95        12.45 o
  -6  14   6          9.89         11.40         7.91 o
  -5  14   6          2.00          2.25         2.41 o
  -4  14   6         18.29         17.91         5.28 o
  -3  14   6        932.51       1030.66        44.98 o
  -2  14   6         42.06         35.27        12.85 o
  -1  14   6         61.36         68.24        12.46 o
   0  14   6        141.56        172.46        22.33 o
   1  14   6        133.77        156.24        20.14 o
   2  14   6         14.21          8.51         8.06 o
   3  14   6         67.94         65.15        10.26 o
   4  14   6          0.06          4.39         3.15 o
   5  14   6         44.65         49.62        10.27 o
   6  14   6        111.70        131.97        21.10 o
   7  14   6          4.70          0.96         3.36 o
   8  14   6          1.66          5.82         4.52 o
  -9  15   6          7.38          3.62         3.06 o
  -8  15   6          0.12         -2.50         4.12 o
  -7  15   6          0.36         -1.10         2.80 o
  -6  15   6         27.13         26.97        11.46 o
  -5  15   6          1.36          2.88         3.41 o
  -4  15   6         23.21         21.23         6.23 o
  -3  15   6        120.62        145.90        14.64 o
  -2  15   6        260.30        344.87        26.18 o
  -1  15   6        410.77        524.77        52.43 o
   0  15   6         22.27         10.60         6.46 o
   1  15   6          3.10         -4.60         4.60 o
   2  15   6        144.41        174.73        25.53 o
   3  15   6        121.38        116.51        13.49 o
   4  15   6          2.02          7.47         3.91 o
   5  15   6          4.51          6.11         2.31 o
   6  15   6         10.86          5.69         3.79 o
   7  15   6         34.64         48.08        17.36 o
   8  15   6          6.73          4.05         6.99 o
  -8  16   6          0.06         -1.96         1.96 o
  -7  16   6         30.34         24.33        13.20 o
  -6  16   6          5.38          7.03         2.37 o
  -5  16   6          2.28          3.72         2.46 o
  -4  16   6         28.73         36.07         7.96 o
  -3  16   6          2.87         -2.26         4.18 o
  -2  16   6         86.94         89.14        11.53 o
  -1  16   6         89.42        113.73        17.26 o
   0  16   6         27.12         13.39         7.92 o
   1  16   6        542.36        626.02        97.51 o
   2  16   6          0.18         -6.33         6.33 o
   3  16   6          3.30         -3.10         6.15 o
   4  16   6          3.99         -4.27         4.27 o
   5  16   6         23.29         15.43         5.33 o
   6  16   6         20.86         22.69         8.44 o
   7  16   6          3.88          6.15         5.81 o
  -8  17   6          1.65          3.49        14.43 o
  -7  17   6          1.28          7.91         5.00 o
  -6  17   6          5.66          6.90         4.85 o
  -5  17   6         33.09         35.88         8.35 o
  -4  17   6          1.24          2.72         2.85 o
  -3  17   6         13.08          7.61         3.32 o
  -2  17   6          1.11         -1.58         3.40 o
  -1  17   6          0.02         -2.34         2.72 o
   0  17   6         42.32         54.51        11.86 o
   1  17   6         78.93         92.41        18.10 o
   2  17   6          0.01          3.78         6.98 o
   3  17   6         16.50         24.71         7.55 o
   4  17   6          0.58          4.60         6.82 o
   5  17   6          3.60          7.17         2.45 o
   6  17   6          0.01          1.31         2.24 o
   7  17   6         32.73         29.29        12.08 o
  -7  18   6          6.68         23.37         8.90 o
  -6  18   6         38.26         54.15        20.06 o
  -5  18   6         19.91         19.47         8.59 o
  -4  18   6          0.36          3.29         3.29 o
  -3  18   6          0.30         -1.33         7.11 o
  -2  18   6         27.26         41.41         8.42 o
  -1  18   6         10.22         18.90         7.83 o
   0  18   6          6.28          2.17         4.48 o
   1  18   6         68.40         92.90        17.35 o
   2  18   6          7.06         13.99        10.58 o
   3  18   6          1.50         -1.81         6.69 o
   4  18   6          2.18          2.32         4.66 o
   5  18   6         38.16         44.63        12.57 o
   6  18   6          0.08         -0.67        12.93 o
  -7  19   6          5.51         10.45         6.95 o
  -6  19   6         21.43         16.27         4.96 o
  -5  19   6          7.72          7.45         5.87 o
  -4  19   6          0.20         -0.93         3.28 o
  -3  19   6          2.80          1.38         1.97 o
  -2  19   6         15.64         11.85         4.21 o
  -1  19   6          0.06          0.80         3.37 o
   0  19   6          8.75         15.80         6.26 o
   1  19   6         15.97          7.16         5.28 o
   2  19   6         19.05         10.27         9.88 o
   3  19   6         16.33         17.59         7.42 o
   4  19   6          2.60          2.87         4.89 o
   5  19   6          0.25          7.60        28.74 o
   6  19   6          2.73          1.10         3.82 o
  -6  20   6         14.72         24.28         9.95 o
  -5  20   6          0.76         -1.61         2.31 o
  -4  20   6         21.37         18.40         6.61 o
  -3  20   6          0.67          0.19         4.06 o
  -2  20   6          0.58          2.75         2.00 o
  -1  20   6          8.05         13.35         6.08 o
   0  20   6          1.19          1.22         2.61 o
   1  20   6         23.87         22.49         8.38 o
   2  20   6          8.00         25.52        10.67 o
   3  20   6          0.21          0.77         5.06 o
   4  20   6          7.03          6.52        17.44 o
   5  20   6          3.27          4.77         9.19 o
  -6  21   6          0.70          2.30         4.38 o
  -5  21   6          4.72          0.41         3.76 o
  -4  21   6          7.49          5.58         6.38 o
  -3  21   6          4.83          7.11         5.44 o
  -2  21   6          0.17         -3.30         3.30 o
  -1  21   6          1.02          1.77         4.80 o
   0  21   6          0.59          1.00         2.72 o
   1  21   6          0.06          4.34         9.92 o
   2  21   6         18.51          8.61         5.58 o
   3  21   6          4.55         -3.06         3.76 o
   4  21   6          1.25         13.80         9.25 o
  -5  22   6          3.73         -0.50         7.34 o
  -4  22   6          2.61          4.59         3.17 o
  -3  22   6          3.98          3.53         5.31 o
  -2  22   6          0.20         -2.06         2.18 o
  -1  22   6          0.43         -3.90         4.51 o
   0  22   6          2.36          2.49         2.35 o
   1  22   6          5.94          3.64         4.48 o
   2  22   6         13.72          9.90        12.17 o
   3  22   6          0.03          1.58         5.37 o
   4  22   6          1.63          0.68         5.57 o
  -4  23   6          3.68          7.06         7.53 o
  -3  23   6          2.21          9.54         6.28 o
  -2  23   6          0.13          3.19         4.71 o
  -1  23   6          5.19          4.70         3.51 o
   0  23   6          5.81          1.10         5.35 o
   1  23   6          0.07          3.03         3.33 o
   2  23   6          0.75          1.15         6.48 o
  -2  24   6          3.51          3.07         7.84 o
  -1  24   6          4.84          7.84         8.62 o
   0  24   6          0.52         -4.79         8.06 o
 -11   0   7          2.49          1.22         2.85 o
  -9   0   7          0.11         -0.30        11.22 o
  -7   0   7       1115.59       1229.53        55.82 o
  -5   0   7       1132.10       1045.70        43.62 o
  -3   0   7       3033.21       3173.82       199.86 o
  -1   0   7       3247.49       2779.17       372.30 o
   1   0   7       3930.12       4297.36        88.40 o
   3   0   7       1427.15       1346.81        68.14 o
   5   0   7         48.60         51.49        11.79 o
   7   0   7         50.17         67.18        19.83 o
   9   0   7         77.37        114.32        28.30 o
 -11   1   7          4.00         -2.72         3.75 o
 -10   1   7          7.55         12.05         4.30 o
  -9   1   7          0.26          5.05         2.70 o
  -8   1   7          0.60         -3.29         3.97 o
  -7   1   7         15.12         14.25         3.29 o
  -6   1   7         12.19          9.66         1.63 o
  -5   1   7          0.64          0.95         1.46 o
  -4   1   7         87.74         96.49         6.80 o
  -3   1   7       3163.15       3163.49        66.89 o
  -2   1   7         82.31         74.60         7.72 o
  -1   1   7       1328.50       1418.41        35.60 o
   0   1   7        260.06        245.68        13.51 o
   1   1   7       3508.56       3413.10        62.31 o
   2   1   7        821.06        756.92        20.94 o
   3   1   7         54.41         41.48         5.25 o
   4   1   7          7.42          3.36         1.58 o
   5   1   7        169.93        188.30        14.07 o
   6   1   7          6.01          1.72         1.68 o
   7   1   7         49.57         71.50        13.08 o
   8   1   7          7.10          4.24         4.83 o
   9   1   7         33.50         52.99        12.59 o
  10   1   7          2.15          2.71         4.54 o
 -11   2   7          1.09         -1.36         2.74 o
 -10   2   7          2.29          2.73         3.36 o
  -9   2   7         12.29         12.46         5.88 o
  -8   2   7          7.47         13.18         3.64 o
  -7   2   7        351.92        441.85        27.58 o
  -6   2   7        657.89        620.62        23.56 o
  -5   2   7        228.26        226.11        11.27 o
  -4   2   7       1070.58       1053.83        26.97 o
  -3   2   7       1042.98       1003.40        30.38 o
  -2   2   7       2161.39       2121.08        47.13 o
  -1   2   7       4679.12       4374.51       134.19 o
   0   2   7       3298.81       3251.62       104.43 o
   1   2   7          7.97         13.01         3.00 o
   2   2   7          8.46          3.20         3.01 o
   3   2   7       1341.77       1516.11        37.14 o
   4   2   7         75.52         61.32         6.57 o
   5   2   7          9.80          3.13         3.59 o
   6   2   7        223.21        208.97        32.64 o
   7   2   7        107.60        147.64        19.09 o
   8   2   7         19.65         18.78         7.46 o
   9   2   7          1.57          2.42         6.06 o
  10   2   7          3.01          3.78         1.10 o
 -11   3   7          2.11         -5.89         5.89 o
 -10   3   7         24.08         32.77         8.10 o
  -9   3   7         14.53         14.04         4.91 o
  -8   3   7          2.18          4.42         2.83 o
  -7   3   7        142.60        179.76        17.42 o
  -6   3   7        122.58        110.05        11.36 o
  -5   3   7        831.43        886.13        27.71 o
  -4   3   7        626.12        701.66        22.50 o
  -3   3   7        122.46        112.96         8.12 o
  -2   3   7          0.17          4.96         3.01 o
  -1   3   7        286.85        361.73        20.31 o
   0   3   7        764.36        670.90        71.48 o
   1   3   7        323.19        322.13        19.39 o
   2   3   7        456.34        431.54        22.77 o
   3   3   7        169.65        199.83        13.94 o
   4   3   7        375.32        389.78        21.16 o
   5   3   7        218.72        182.30        31.00 o
   6   3   7          2.57         -0.62         3.06 o
   7   3   7          2.11          5.75         6.76 o
   8   3   7          0.17         -0.61         6.58 o
   9   3   7         23.38         22.33         8.33 o
  10   3   7          9.62          0.44         2.97 o
 -11   4   7          0.91         -1.24         1.27 o
 -10   4   7         39.15         48.25        10.70 o
  -9   4   7          9.71          2.56         5.26 o
  -8   4   7          2.32          9.76         4.77 o
  -7   4   7          0.53          1.74         2.58 o
  -6   4   7        230.89        229.68        28.59 o
  -5   4   7         31.41         34.18         4.83 o
  -4   4   7         52.00         41.99         5.23 o
  -3   4   7       1189.57       1206.66        37.15 o
  -2   4   7       2141.46       2460.50        82.96 o
  -1   4   7        298.00        338.87        23.24 o
   0   4   7        429.94        478.95        17.33 o
   1   4   7        379.76        394.02        22.60 o
   2   4   7         13.78         18.03         3.40 o
   3   4   7        176.61        171.74        20.11 o
   4   4   7        157.11        195.53        14.81 o
   5   4   7        128.55        151.98        13.64 o
   6   4   7        139.78        122.31        21.40 o
   7   4   7         42.31         48.35        11.55 o
   8   4   7          9.93         28.67         9.30 o
   9   4   7          3.20          5.16         5.00 o
 -11   5   7          1.73          2.72         4.88 o
 -10   5   7          0.02          1.66         3.60 o
  -9   5   7         11.05         20.70         7.23 o
  -8   5   7          7.44          3.18         3.38 o
  -7   5   7          4.16          8.43         4.87 o
  -6   5   7         15.94         14.87         3.33 o
  -5   5   7         20.42         19.68         4.01 o
  -4   5   7        244.44        236.90        12.98 o
  -3   5   7        960.36        980.19        29.24 o
  -2   5   7       1223.16       1552.40        59.48 o
  -1   5   7        240.70        261.06        11.41 o
   0   5   7         44.63         55.90         5.66 o
   1   5   7        524.41        529.48        23.34 o
   2   5   7         83.71         98.31        12.26 o
   3   5   7        264.95        263.70        33.20 o
   4   5   7       1329.97       1723.02        68.71 o
   5   5   7          0.10          7.61         3.68 o
   6   5   7          0.09         -2.68         4.72 o
   7   5   7          0.35         -1.18         1.75 o
   8   5   7         13.65         20.96         8.58 o
   9   5   7          1.37          0.55         4.75 o
 -11   6   7          1.36          6.49         6.85 o
 -10   6   7         37.67         87.82        16.99 o
  -9   6   7         11.74         18.52         6.85 o
  -8   6   7         20.45         19.00         5.46 o
  -7   6   7         59.78         49.39         8.31 o
  -6   6   7        350.96        424.95        24.17 o
  -5   6   7        115.52        115.64        12.60 o
  -4   6   7        249.54        206.48        21.15 o
  -3   6   7        238.23        245.59        16.54 o
  -2   6   7         98.16         81.56         5.95 o
  -1   6   7          0.43          2.57         2.00 o
   0   6   7        187.31        210.80        12.04 o
   1   6   7         10.85         19.44         5.33 o
   2   6   7          0.06         -3.05         4.82 o
   3   6   7         23.51         20.26         8.18 o
   4   6   7         16.08         14.26         7.29 o
   5   6   7         74.49         79.50        19.74 o
   6   6   7         52.93         46.55        12.04 o
   7   6   7          1.35         -3.52         3.52 o
   8   6   7          4.09         23.88         8.98 o
   9   6   7          0.97          5.09         3.98 o
 -11   7   7          4.38          5.32         3.90 o
 -10   7   7          0.86         -5.08         7.25 o
  -9   7   7          5.58          1.83         7.24 o
  -8   7   7          1.10          2.36         9.32 o
  -7   7   7         11.23         12.92         3.84 o
  -6   7   7        276.95        218.78        48.48 o
  -5   7   7         48.32         38.77         9.15 o
  -4   7   7        213.69        194.24        14.56 o
  -3   7   7        214.02        196.64        13.27 o
  -2   7   7         32.94         32.87         4.14 o
  -1   7   7        237.34        240.10        12.68 o
   0   7   7        110.94        143.41         7.56 o
   1   7   7        238.25        243.61        15.24 o
   2   7   7          1.65          2.41         2.66 o
   3   7   7          7.42          7.81         3.25 o
   4   7   7         96.25        116.09        14.39 o
   5   7   7         48.58         54.53        11.02 o
   6   7   7         11.53         11.66         4.72 o
   7   7   7          0.25         -0.82         5.23 o
   8   7   7         39.63         54.15        17.89 o
   9   7   7          0.05         -7.02         9.86 o
 -10   8   7          1.51          5.07         7.09 o
  -9   8   7          7.48          8.05         5.33 o
  -8   8   7          2.30          5.69         8.47 o
  -7   8   7          5.98          5.13         4.00 o
  -6   8   7         46.02         19.37         7.44 o
  -5   8   7        599.33        622.87        49.36 o
  -4   8   7        552.86        620.14        30.93 o
  -3   8   7        292.66        314.05        18.00 o
  -2   8   7          7.19          7.39         2.43 o
  -1   8   7          1.95          1.69         1.06 o
   0   8   7        987.31       1049.47        61.96 o
   1   8   7          0.01         -0.34         1.69 o
   2   8   7        214.55        239.17        19.55 o
   3   8   7         22.21         22.10         4.58 o
   4   8   7         41.12         63.27         8.03 o
   5   8   7         31.02         32.60         8.39 o
   6   8   7          6.94         -0.76         2.18 o
   7   8   7         13.47         20.70         7.91 o
   8   8   7          0.45          7.75         6.48 o
   9   8   7          0.18          1.62        10.49 o
 -10   9   7          0.07         -0.80         3.58 o
  -9   9   7         25.18         68.53        15.17 o
  -8   9   7          1.10         13.81         6.13 o
  -7   9   7         67.20        101.36        16.16 o
  -6   9   7         84.86         72.46        16.59 o
  -5   9   7          7.69          1.18         1.79 o
  -4   9   7        227.06        153.95        28.83 o
  -3   9   7       1021.12       1086.98        34.90 o
  -2   9   7        247.62        252.14        16.98 o
  -1   9   7        485.90        338.77        69.78 o
   0   9   7          1.48         -0.39         1.59 o
   1   9   7        247.69        257.65        14.83 o
   2   9   7        400.02        456.76        28.37 o
   3   9   7        259.79        333.48        25.79 o
   4   9   7          9.76          3.89         2.54 o
   5   9   7          0.04          2.72         2.01 o
   6   9   7          0.23          2.07         3.50 o
   7   9   7          4.61          8.30         5.75 o
   8   9   7         10.67          5.77        11.10 o
   9   9   7          6.72          0.41         5.41 o
 -10  10   7          0.26          2.57         5.86 o
  -9  10   7         12.35         12.32         5.16 o
  -8  10   7          9.83         20.61         6.71 o
  -7  10   7          0.05         -3.41         3.41 o
  -6  10   7         20.15         12.62         7.25 o
  -5  10   7        175.36        189.28        14.68 o
  -4  10   7          0.28         -1.84         1.84 o
  -3  10   7         58.92         62.15         8.82 o
  -2  10   7          0.66         -1.37         2.00 o
  -1  10   7        406.79        422.80        23.40 o
   0  10   7         24.93         24.21         4.57 o
   1  10   7         21.05         23.26         4.71 o
   2  10   7         24.70         31.74         7.35 o
   3  10   7          0.74         -2.85         2.85 o
   4  10   7         49.04         40.51         6.50 o
   5  10   7         74.05         85.46        12.63 o
   6  10   7         10.35          8.45         2.46 o
   7  10   7         35.25         24.08        10.56 o
   8  10   7          0.27          1.96         6.09 o
   9  10   7          4.46          7.21         6.87 o
 -10  11   7          2.20          5.30        12.03 o
  -9  11   7          4.14          9.54         6.51 o
  -8  11   7          1.70          1.72        13.05 o
  -7  11   7        106.10        163.40        21.30 o
  -6  11   7          3.19          3.99         4.63 o
  -5  11   7          0.23          0.11         1.98 o
  -4  11   7        914.66        973.50        59.80 o
  -3  11   7        299.62        272.64        18.79 o
  -2  11   7         12.31         10.49         2.32 o
  -1  11   7        107.86        122.35        16.26 o
   0  11   7         31.87         12.93         4.02 o
   1  11   7         45.84         43.59         6.37 o
   2  11   7          0.83          2.95         2.91 o
   3  11   7          8.47         20.25         7.54 o
   4  11   7         56.72         83.96        11.03 o
   5  11   7        120.82        183.46        19.33 o
   6  11   7          6.88          5.61         6.37 o
   7  11   7          1.97         -0.66         3.15 o
   8  11   7          0.65         -0.80         3.70 o
 -10  12   7          5.45         -1.56        11.79 o
  -9  12   7         15.69          9.08         7.70 o
  -8  12   7          0.86         -2.37         5.42 o
  -7  12   7          1.83          3.66         4.23 o
  -6  12   7          4.08         -0.77         2.30 o
  -5  12   7          1.78         -0.56         2.08 o
  -4  12   7        132.48        142.88        13.31 o
  -3  12   7          3.93          3.59         1.89 o
  -2  12   7        190.19        207.36        17.76 o
  -1  12   7        476.81        556.57        43.77 o
   0  12   7          2.72         -0.46         2.32 o
   1  12   7          2.33          5.04         3.83 o
   2  12   7          0.99         -2.00         2.70 o
   3  12   7         68.33         72.03        11.09 o
   4  12   7         37.69         42.43         8.33 o
   5  12   7         25.43         12.72         2.87 o
   6  12   7          6.81         12.76         5.84 o
   7  12   7          6.36          8.39         4.90 o
   8  12   7          5.68         -1.62         3.36 o
  -9  13   7          0.02          0.97         4.75 o
  -8  13   7         12.22         13.27         9.23 o
  -7  13   7         43.29         47.25        15.70 o
  -6  13   7          1.19          0.94         4.81 o
  -5  13   7          5.74          5.23         4.30 o
  -4  13   7         11.52          7.12         4.39 o
  -3  13   7         30.47         37.48         6.54 o
  -2  13   7        675.16        690.05        83.31 o
  -1  13   7         10.27         11.97         3.40 o
   0  13   7         86.57         87.80        13.72 o
   1  13   7        246.55        270.54        36.83 o
   2  13   7          5.19          4.31         3.07 o
   3  13   7         89.18        116.46        14.50 o
   4  13   7        135.80        195.16        20.01 o
   5  13   7          3.64         -1.49         4.08 o
   6  13   7          2.24         -1.47         5.37 o
   7  13   7          1.21          0.61         3.44 o
   8  13   7          1.34          4.37         1.41 o
  -9  14   7          1.38         -4.54         4.54 o
  -8  14   7          8.50         40.61        16.95 o
  -7  14   7          0.39          3.27         4.59 o
  -6  14   7         17.19         21.11         4.85 o
  -5  14   7          1.92         -0.12         2.41 o
  -4  14   7         13.47          7.85         3.27 o
  -3  14   7        146.35        174.56        19.45 o
  -2  14   7         84.45         83.18        11.67 o
  -1  14   7         60.71         51.53        13.12 o
   0  14   7          1.35          3.16         1.70 o
   1  14   7          9.80          6.45         5.08 o
   2  14   7         14.31         13.60         4.08 o
   3  14   7        141.41        174.18        19.14 o
   4  14   7          6.46         15.43         6.23 o
   5  14   7         13.06          9.51         9.22 o
   6  14   7         14.67         17.96         8.68 o
   7  14   7          1.16          2.12         5.98 o
   8  14   7          0.04         -0.48         2.22 o
  -9  15   7         12.02         27.00        11.91 o
  -8  15   7          9.64         10.45         8.41 o
  -7  15   7         10.84         22.60         9.84 o
  -6  15   7          1.63          6.23         2.36 o
  -5  15   7          0.75          0.49         2.53 o
  -4  15   7         60.16         66.08        10.19 o
  -3  15   7          1.77         -3.31         3.31 o
  -2  15   7          1.20         -3.37         3.37 o
  -1  15   7         79.60         98.14        15.10 o
   0  15   7        149.15        179.20        22.22 o
   1  15   7        360.95        478.45        57.09 o
   2  15   7        269.44        317.46        43.42 o
   3  15   7          4.67          1.12         8.01 o
   4  15   7         32.12         25.01         8.19 o
   5  15   7          1.05         -1.07         4.24 o
   6  15   7          1.13         -1.46         2.92 o
   7  15   7          6.32          5.05         3.97 o
  -8  16   7          0.75         -1.78        10.53 o
  -7  16   7          0.85          1.30         5.35 o
  -6  16   7         19.35         22.94         8.60 o
  -5  16   7          0.24         -2.80         2.80 o
  -4  16   7          2.22          4.87         3.22 o
  -3  16   7         15.25          9.70         6.19 o
  -2  16   7          4.81          0.44         2.46 o
  -1  16   7          2.15         -0.54         2.85 o
   0  16   7          0.20          2.03         3.14 o
   1  16   7         21.82         22.74         7.65 o
   2  16   7         11.91         12.99         6.23 o
   3  16   7          6.68         13.31         7.77 o
   4  16   7         13.88         13.68         6.37 o
   5  16   7          6.40          1.07         3.19 o
   6  16   7         35.32         30.34        16.67 o
   7  16   7          0.23          0.07         6.61 o
  -8  17   7          0.30          3.21         4.05 o
  -7  17   7          4.25          1.85         5.90 o
  -6  17   7          0.05          7.00         6.91 o
  -5  17   7          0.18          0.01         3.03 o
  -4  17   7         26.24         22.85         6.10 o
  -3  17   7          0.86          4.93         4.83 o
  -2  17   7          0.24         -1.38         5.67 o
  -1  17   7         32.08         25.64         9.04 o
   0  17   7         49.06         48.63        19.89 o
   1  17   7          2.83         -3.35         5.47 o
   2  17   7         88.91         91.56        30.08 o
   3  17   7          1.46         -1.31         5.25 o
   4  17   7          7.84         11.84         9.79 o
   5  17   7         10.39          5.47         4.64 o
   6  17   7          7.37          3.18         6.83 o
  -7  18   7          0.28         -2.92         3.66 o
  -6  18   7          7.70          7.34         6.14 o
  -5  18   7          2.93         24.68        10.80 o
  -4  18   7          0.27         -0.09         5.13 o
  -3  18   7          0.79         -0.38         3.06 o
  -2  18   7         39.00         45.32         8.78 o
  -1  18   7          0.04          1.04         3.84 o
   0  18   7          0.64         -1.22         3.48 o
   1  18   7          1.95         11.75         8.84 o
   2  18   7         56.57         48.83        24.38 o
   3  18   7          1.16         -1.55         4.56 o
   4  18   7          0.97          0.43         7.28 o
   5  18   7          2.02         -0.12         5.15 o
   6  18   7         12.35         19.47        11.71 o
  -7  19   7          0.07          8.14         4.30 o
  -6  19   7          5.29          5.16         3.07 o
  -5  19   7          4.32         13.30         5.12 o
  -4  19   7          1.98          2.78         3.32 o
  -3  19   7          4.82          6.27         4.03 o
  -2  19   7          1.01          9.83         4.89 o
  -1  19   7          9.39          5.65         5.41 o
   0  19   7         56.30         54.08        19.52 o
   1  19   7         56.80         52.06        19.25 o
   2  19   7          0.36         -5.29         5.29 o
   3  19   7          0.16          7.16         4.03 o
   4  19   7          0.83          8.83        11.09 o
   5  19   7          3.13         -3.09         8.21 o
  -6  20   7          1.75          0.57         8.43 o
  -5  20   7          4.29          2.23         6.03 o
  -4  20   7          2.33          5.07         5.11 o
  -3  20   7          0.12         -0.83         2.82 o
  -2  20   7          0.13         -1.05         1.71 o
  -1  20   7         10.72         11.50         6.42 o
   0  20   7          2.23         -0.30         2.61 o
   1  20   7          6.53          3.25         6.75 o
   2  20   7         19.93          9.30         6.24 o
   3  20   7          0.01          3.20         3.59 o
   4  20   7          2.67         15.67         7.97 o
   5  20   7          0.91          2.55         7.25 o
  -5  21   7          0.24         -0.11         4.37 o
  -4  21   7          3.22          0.67         5.06 o
  -3  21   7          2.83          4.50         3.81 o
  -2  21   7          3.22         -1.67         3.00 o
  -1  21   7         13.22          5.57         4.63 o
   0  21   7          0.09          5.74         5.66 o
   1  21   7         27.71         19.28        12.85 o
   2  21   7          3.30         -1.79         6.86 o
   3  21   7          0.00         -1.04         7.08 o
   4  21   7          0.01         -2.10         7.13 o
  -4  22   7          2.40         -2.50         6.64 o
  -3  22   7          5.42         -7.47         7.64 o
  -2  22   7          6.42          3.48         5.16 o
  -1  22   7          2.42          1.63         2.33 o
   0  22   7          2.45          2.37         2.95 o
   1  22   7          9.26         13.82         8.76 o
   2  22   7          5.68          3.58         7.28 o
   3  22   7          3.30         -2.07         3.11 o
  -3  23   7          0.83         -2.33         6.44 o
  -2  23   7          0.79         -4.20         5.53 o
  -1  23   7          4.68         -2.17         8.01 o
   0  23   7          6.88          5.84         7.78 o
   1  23   7         25.37          9.02        11.92 o
   2  23   7          4.86          4.80         6.62 o
 -10   0   8          1.16          0.95        13.05 o
  -8   0   8         92.30        146.74        18.87 o
  -6   0   8       1261.17       1276.69        62.14 o
  -4   0   8       1346.98       1323.93        48.88 o
  -2   0   8         12.28          7.80         3.20 o
   0   0   8       1153.17       1059.64        50.00 o
   2   0   8       1147.37       1111.01        42.91 o
   4   0   8        135.41        159.39        18.24 o
   6   0   8         92.40         78.53        17.61 o
   8   0   8         56.79         82.89        22.23 o
 -11   1   8          3.18         -2.72         3.54 o
 -10   1   8         10.87         20.22         6.27 o
  -9   1   8         11.91         23.40         6.58 o
  -8   1   8         53.74         68.00         9.00 o
  -7   1   8          6.76         10.28         3.14 o
  -6   1   8        244.36        260.47        15.72 o
  -5   1   8        322.05        334.59        14.64 o
  -4   1   8        196.16        217.65        10.96 o
  -3   1   8        136.32        125.13        16.14 o
  -2   1   8       1859.14       1864.35        59.52 o
  -1   1   8         62.49         67.34         6.17 o
   0   1   8        482.94        484.57        20.89 o
   1   1   8        652.15        594.94        19.67 o
   2   1   8       1334.41       1438.53        32.73 o
   3   1   8         29.31         33.77         4.62 o
   4   1   8         50.13         53.27         7.42 o
   5   1   8         29.82         20.24         4.97 o
   6   1   8        104.90        115.50        21.74 o
   7   1   8          2.07          2.30         4.07 o
   8   1   8          6.55         15.62         6.92 o
   9   1   8          4.76          3.24         5.16 o
 -11   2   8          0.29          3.11         3.11 o
 -10   2   8          2.78          6.63         4.70 o
  -9   2   8         18.41         28.00         7.34 o
  -8   2   8         65.07         88.93        11.30 o
  -7   2   8        164.45        190.91        15.40 o
  -6   2   8        121.68        109.88        11.49 o
  -5   2   8        109.62        110.79         7.96 o
  -4   2   8        346.01        347.66        15.26 o
  -3   2   8       1228.34       1273.70        51.52 o
  -2   2   8         27.31         25.80         4.08 o
  -1   2   8         38.56         41.28         5.28 o
   0   2   8        419.41        460.14        31.24 o
   1   2   8         84.73        105.29         9.90 o
   2   2   8         94.36         75.02         8.49 o
   3   2   8        532.41        549.63        21.12 o
   4   2   8        220.70        263.33        16.32 o
   5   2   8         39.69         32.92         5.30 o
   6   2   8         47.10         37.53         9.12 o
   7   2   8          9.53         11.94         3.64 o
   8   2   8         11.44         27.55         8.86 o
   9   2   8          7.49          6.63         6.57 o
 -11   3   8          8.33          8.73         6.13 o
 -10   3   8          0.99         -0.55         4.40 o
  -9   3   8          0.47          2.14         3.04 o
  -8   3   8          2.07          2.90         4.17 o
  -7   3   8         93.53        122.27        16.42 o
  -6   3   8        138.82        142.78        11.88 o
  -5   3   8        815.08        916.11        62.13 o
  -4   3   8        222.37        214.44        12.62 o
  -3   3   8         61.62         49.70         6.61 o
  -2   3   8       1116.24        978.19        41.80 o
  -1   3   8         21.92         21.48         4.95 o
   0   3   8         48.38         29.71        10.59 o
   1   3   8         13.74         10.43         2.51 o
   2   3   8        212.15        195.30        13.24 o
   3   3   8        118.53        107.17         8.68 o
   4   3   8          0.08          2.84         2.14 o
   5   3   8        125.85        115.67        11.30 o
   6   3   8         28.02         33.75         6.66 o
   7   3   8          0.28          4.93         3.47 o
   8   3   8         10.51         33.31        11.08 o
   9   3   8          0.28          0.52         5.42 o
 -11   4   8          0.14          1.56         2.70 o
 -10   4   8          0.00         -1.71         4.09 o
  -9   4   8         34.21         37.68         7.36 o
  -8   4   8          4.90          3.27         2.73 o
  -7   4   8        125.71        148.42        13.73 o
  -6   4   8        209.02        210.68        12.63 o
  -5   4   8        328.30        328.04        29.23 o
  -4   4   8         51.60         57.16         6.66 o
  -3   4   8         35.58         36.04         7.50 o
  -2   4   8          1.85         -0.05         3.19 o
  -1   4   8        201.99        204.35        16.49 o
   0   4   8        224.05        200.08        11.64 o
   1   4   8        219.46        191.69        13.00 o
   2   4   8          0.53         -0.21         1.31 o
   3   4   8        415.67        498.43        26.36 o
   4   4   8          4.20          0.46         2.50 o
   5   4   8          2.56          9.05         3.15 o
   6   4   8          1.02         -1.08         1.55 o
   7   4   8         22.88         27.70         9.05 o
   8   4   8          4.80          6.64         5.36 o
   9   4   8         10.76          6.47         5.92 o
 -11   5   8          0.64          2.71         3.33 o
 -10   5   8          5.50          4.22         6.55 o
  -9   5   8          2.72          6.62         6.24 o
  -8   5   8          2.73          4.15         4.58 o
  -7   5   8          9.24          7.11         6.35 o
  -6   5   8         31.07         39.97         5.74 o
  -5   5   8       1459.64       1526.36       129.25 o
  -4   5   8         34.14         42.26         5.85 o
  -3   5   8        701.92        697.71        42.01 o
  -2   5   8        223.33        245.07        18.16 o
  -1   5   8         30.13         19.40         4.41 o
   0   5   8          3.15         -1.22         2.19 o
   1   5   8        247.03        263.31        15.98 o
   2   5   8         24.32         28.60         4.31 o
   3   5   8        115.07        138.45        16.05 o
   4   5   8         46.57         54.45        10.94 o
   5   5   8        279.21        325.11        24.52 o
   6   5   8          3.74          6.58         4.86 o
   7   5   8          8.44          4.34         3.84 o
   8   5   8          1.85          0.95         3.10 o
   9   5   8          1.96         -2.03         2.27 o
 -11   6   8          5.77          6.09         7.53 o
 -10   6   8         42.42         64.78        14.47 o
  -9   6   8          8.69          6.20         4.26 o
  -8   6   8         25.37         22.60         5.48 o
  -7   6   8         71.58         85.58        10.65 o
  -6   6   8          0.63          1.06         2.23 o
  -5   6   8          0.39          0.81         1.28 o
  -4   6   8        727.55        735.10        39.01 o
  -3   6   8         37.57         31.06         4.97 o
  -2   6   8         79.43         65.41        14.60 o
  -1   6   8         17.14         16.96         3.78 o
   0   6   8         28.23         26.58         5.02 o
   1   6   8         17.22         19.16         5.03 o
   2   6   8          9.18          8.02         4.40 o
   3   6   8        162.64        169.27        18.61 o
   4   6   8         29.05         39.62        10.50 o
   5   6   8         96.87         98.50        12.85 o
   6   6   8         33.42         27.94         8.65 o
   7   6   8         31.58         17.19         6.63 o
   8   6   8          0.01         -0.30         5.18 o
   9   6   8         17.35         14.25         6.02 o
 -10   7   8          0.02         -2.61         9.92 o
  -9   7   8          8.16         10.32         8.73 o
  -8   7   8          3.05          2.26         4.05 o
  -7   7   8         70.93         77.35        12.28 o
  -6   7   8        205.14        185.43        30.48 o
  -5   7   8         50.41         48.01         7.58 o
  -4   7   8         59.15         47.78         9.94 o
  -3   7   8         37.79         23.20         7.62 o
  -2   7   8        371.93        390.70        24.21 o
  -1   7   8          0.27         -0.30         0.92 o
   0   7   8        396.01        454.05        20.11 o
   1   7   8         40.23         49.43         6.56 o
   2   7   8         49.51         68.29        13.59 o
   3   7   8        105.88        112.03        14.82 o
   4   7   8         24.66         24.32         8.41 o
   5   7   8         23.98         24.23         7.25 o
   6   7   8          5.33          2.70         2.92 o
   7   7   8         35.84         37.09        10.94 o
   8   7   8          0.30         -4.99         8.04 o
   9   7   8          0.86          1.69         4.57 o
 -10   8   8          4.07          2.12         3.97 o
  -9   8   8          4.96         10.19         5.02 o
  -8   8   8         38.99         61.52        12.12 o
  -7   8   8         37.58         29.14         9.55 o
  -6   8   8          3.01          3.00         2.69 o
  -5   8   8        115.57         84.36        13.11 o
  -4   8   8        509.16        545.49        24.20 o
  -3   8   8         95.98         51.36        19.52 o
  -2   8   8        110.36         65.91        16.71 o
  -1   8   8         68.57         79.11         7.40 o
   0   8   8         26.25         24.08         3.11 o
   1   8   8         31.81         36.47         5.01 o
   2   8   8        266.72        332.65        24.09 o
   3   8   8         30.02         33.98         7.64 o
   4   8   8        162.43        142.73        35.80 o
   5   8   8         48.97         83.73        14.50 o
   6   8   8         14.74          9.39         5.82 o
   7   8   8         11.40         18.16         6.47 o
   8   8   8         24.36         23.10        10.77 o
   9   8   8          4.96          2.67         8.86 o
 -10   9   8          3.20         -1.38         7.59 o
  -9   9   8         15.04         27.93        13.69 o
  -8   9   8         11.29         15.43         7.13 o
  -7   9   8         24.46         21.02        12.77 o
  -6   9   8          0.13          5.33        12.32 o
  -5   9   8        245.61        253.49        18.55 o
  -4   9   8         74.46         51.50        11.01 o
  -3   9   8          0.92         -1.86         1.86 o
  -2   9   8        189.87        213.31        18.98 o
  -1   9   8        405.31        420.82        24.58 o
   0   9   8        243.66        245.93        15.00 o
   1   9   8         38.26         35.17         5.55 o
   2   9   8        336.68        360.67        25.09 o
   3   9   8          7.98          8.02         3.86 o
   4   9   8          4.07         -1.36         2.95 o
   5   9   8          1.83         13.52         5.50 o
   6   9   8        100.31        105.25        21.65 o
   7   9   8         33.63         28.15        20.00 o
   8   9   8          0.29         -0.87         5.61 o
 -10  10   8          4.00          6.28        10.69 o
  -9  10   8          3.30          8.77        10.57 o
  -8  10   8         98.08        135.14        26.06 o
  -7  10   8         89.74         89.23        15.39 o
  -6  10   8          0.73          3.92         5.04 o
  -5  10   8         17.01         13.47         3.61 o
  -4  10   8          4.06          5.86         4.23 o
  -3  10   8         56.98         46.12        12.66 o
  -2  10   8        149.59        176.71        17.96 o
  -1  10   8        425.04        407.83        28.08 o
   0  10   8        410.75        446.83        35.71 o
   1  10   8         62.50         71.40         8.78 o
   2  10   8          2.22         -3.55         8.32 o
   3  10   8          4.41          7.25         6.09 o
   4  10   8        166.46        164.03        19.76 o
   5  10   8         57.01         66.57        11.60 o
   6  10   8         13.51         13.35         6.27 o
   7  10   8          0.29         -1.18         4.61 o
   8  10   8         12.26          1.79        16.22 o
 -10  11   8          0.08          6.09        12.56 o
  -9  11   8          0.01         -0.80         3.08 o
  -8  11   8          0.12         -0.62         4.98 o
  -7  11   8         26.33         41.23         9.63 o
  -6  11   8         25.88         31.10        10.03 o
  -5  11   8          0.11          3.68         2.50 o
  -4  11   8          1.72         -0.51         2.56 o
  -3  11   8          6.74          5.60         3.40 o
  -2  11   8        888.99        795.11       163.70 o
  -1  11   8        174.94        196.01        22.99 o
   0  11   8         44.53         45.45         7.56 o
   1  11   8          0.71         -1.36         1.91 o
   2  11   8         74.46         71.84        10.13 o
   3  11   8          8.65          9.11         4.53 o
   4  11   8          0.29         -2.30         2.30 o
   5  11   8          3.91          8.97         5.26 o
   6  11   8         27.95         31.82         8.80 o
   7  11   8          3.32          3.25         3.04 o
   8  11   8          2.01          0.14         4.42 o
  -9  12   8          7.47         14.04         9.96 o
  -8  12   8          6.40         14.28         7.21 o
  -7  12   8          7.77         10.58        10.40 o
  -6  12   8          0.56         -1.82         3.48 o
  -5  12   8          0.78          2.82         2.24 o
  -4  12   8         43.49         37.42         6.21 o
  -3  12   8        248.48        220.27        26.26 o
  -2  12   8        251.55        291.87        26.54 o
  -1  12   8         45.34         34.69        11.13 o
   0  12   8        419.58        490.75        42.05 o
   1  12   8         45.86         40.15         5.92 o
   2  12   8          2.40          1.56         4.21 o
   3  12   8         96.12        106.13        13.77 o
   4  12   8         86.26        103.47        13.10 o
   5  12   8         82.65        112.29        18.37 o
   6  12   8         50.04         43.53         9.97 o
   7  12   8          2.76          1.73         3.12 o
   8  12   8          4.55         -1.35         4.34 o
  -9  13   8          2.66          4.98         3.21 o
  -8  13   8          0.72          9.40        10.65 o
  -7  13   8          8.77         25.26        10.69 o
  -6  13   8         17.39         24.11         6.12 o
  -5  13   8          3.27          5.63         2.95 o
  -4  13   8         14.66          8.79         4.18 o
  -3  13   8          1.46         -0.66         2.11 o
  -2  13   8         98.37        102.96        17.04 o
  -1  13   8         23.88         20.79         5.93 o
   0  13   8         16.02         17.14         7.08 o
   1  13   8         13.17         13.63         4.63 o
   2  13   8         13.28          7.92         4.32 o
   3  13   8         28.95         44.98         9.07 o
   4  13   8         97.74        147.14        17.60 o
   5  13   8         45.71         59.84        13.06 o
   6  13   8         34.64         20.00         7.38 o
   7  13   8          0.61          4.22         4.99 o
   8  13   8          3.74         -1.16        10.24 o
  -9  14   8          0.02         -1.97         8.01 o
  -8  14   8          1.42          5.75         6.92 o
  -7  14   8         10.66         46.65        20.40 o
  -6  14   8          1.75          0.81         3.91 o
  -5  14   8         79.42         75.05        13.40 o
  -4  14   8        249.33        263.41        25.18 o
  -3  14   8          4.32          4.07         3.74 o
  -2  14   8          0.02          1.21         1.65 o
  -1  14   8          0.05          3.19         1.32 o
   0  14   8         27.51         24.28        13.06 o
   1  14   8          5.13         11.36         4.28 o
   2  14   8         89.89         84.26        14.02 o
   3  14   8         49.75         66.53        11.75 o
   4  14   8         16.01         20.55         7.72 o
   5  14   8        108.82        110.22        23.22 o
   6  14   8         29.62         25.75        11.58 o
   7  14   8          1.49         -5.50         8.43 o
  -8  15   8          1.73          2.89         5.96 o
  -7  15   8          2.54          8.84         6.95 o
  -6  15   8          6.33          5.96         6.36 o
  -5  15   8         32.89         47.01         9.73 o
  -4  15   8          0.64         -2.89         2.89 o
  -3  15   8          3.81          2.67         3.44 o
  -2  15   8          7.74          5.90         4.04 o
  -1  15   8         30.62         34.04         7.96 o
   0  15   8        139.31        210.39        29.42 o
   1  15   8          0.76         -1.05         1.63 o
   2  15   8         37.00         38.12        13.09 o
   3  15   8          4.95         17.65        12.01 o
   4  15   8         49.88         71.22        20.31 o
   5  15   8         25.85         24.76        15.47 o
   6  15   8          2.45          0.31         4.71 o
   7  15   8          1.34          2.36         2.46 o
  -8  16   8          0.12         -2.52         7.64 o
  -7  16   8          2.35          3.89         6.45 o
  -6  16   8         11.75         36.79        13.12 o
  -5  16   8         14.64         22.44         6.49 o
  -4  16   8         14.33         15.44         4.49 o
  -3  16   8         99.77         99.14        14.98 o
  -2  16   8         36.88         42.29        11.80 o
  -1  16   8          5.26         -2.66         3.39 o
   0  16   8         58.91         41.74        10.78 o
   1  16   8         79.59         88.30        26.23 o
   2  16   8         74.56         69.84        25.75 o
   3  16   8         24.29         42.82        15.82 o
   4  16   8         10.37         16.00        11.18 o
   5  16   8         18.59         34.19        14.67 o
   6  16   8         15.10         13.81        11.06 o
  -8  17   8          3.64          0.73        22.40 o
  -7  17   8          3.62          6.16         8.34 o
  -6  17   8          4.01          5.91         7.56 o
  -5  17   8         16.89          9.13         7.33 o
  -4  17   8          8.28          2.51         3.35 o
  -3  17   8          4.76         11.52         4.50 o
  -2  17   8          7.16          9.25         5.24 o
  -1  17   8          0.14          1.41         3.27 o
   0  17   8         43.82         56.97        22.90 o
   1  17   8          1.21          3.72         4.88 o
   2  17   8         31.89         24.27        12.18 o
   3  17   8          9.99         29.49        13.06 o
   4  17   8          0.49         11.95        14.96 o
   5  17   8          1.40          1.51         4.77 o
   6  17   8         10.69          2.06         2.63 o
  -7  18   8          2.52          7.71         3.22 o
  -6  18   8          0.02          1.23         5.73 o
  -5  18   8          3.78         -1.47         3.29 o
  -4  18   8          9.15          6.92         3.64 o
  -3  18   8          7.41         16.82         6.27 o
  -2  18   8         12.60          8.32         4.05 o
  -1  18   8          0.69          3.61         3.47 o
   0  18   8         52.72         45.64        16.70 o
   1  18   8        118.77        117.85        45.70 o
   2  18   8         11.00          1.47         4.60 o
   3  18   8          1.84         11.13         3.34 o
   4  18   8          7.90         18.46        11.26 o
   5  18   8          2.13          4.15         8.45 o
  -6  19   8          0.36         -0.56         6.57 o
  -5  19   8          0.40          1.91         1.73 o
  -4  19   8          7.27          4.92         5.62 o
  -3  19   8          0.00          1.40         2.51 o
  -2  19   8          6.83          1.29         3.61 o
  -1  19   8         14.85         18.16         6.62 o
   0  19   8          4.63          3.79         4.70 o
   1  19   8          1.76         -1.43         4.05 o
   2  19   8          2.17          5.57         6.77 o
   3  19   8          7.00         14.70        10.69 o
   4  19   8          6.82         12.99         9.68 o
   5  19   8          0.01          6.03         6.92 o
  -6  20   8          0.00         16.61         8.49 o
  -5  20   8          9.00          5.55         5.69 o
  -4  20   8          4.96          2.25         5.10 o
  -3  20   8          8.59         17.69         7.21 o
  -2  20   8          1.85          1.14         3.88 o
  -1  20   8         30.27         32.61        12.18 o
   0  20   8          5.52          2.65         4.65 o
   1  20   8          6.88         11.07         7.69 o
   2  20   8          4.23         -2.52         4.38 o
   3  20   8          1.81          4.56        12.28 o
   4  20   8          0.11          0.02         5.28 o
  -5  21   8          8.12          3.75         8.12 o
  -4  21   8          1.91          3.98         5.39 o
  -3  21   8          3.41         -2.21         3.13 o
  -2  21   8          0.00          4.80         5.17 o
  -1  21   8          0.22          4.00         4.01 o
   0  21   8          5.30         18.16        12.59 o
   1  21   8         12.79         13.16         7.58 o
   2  21   8          1.58          6.15         4.81 o
   3  21   8          0.89         -1.54         9.47 o
  -4  22   8         13.32          9.30         5.47 o
  -3  22   8          0.32          4.26         1.79 o
  -2  22   8          2.48         -0.21         2.72 o
  -1  22   8          4.91          6.90         4.77 o
   0  22   8         49.89         50.90        19.26 o
   1  22   8         12.79         16.47        13.25 o
   2  22   8          4.62         -3.05         8.70 o
  -2  23   8          5.52          4.51         5.71 o
  -1  23   8          8.39          1.75         4.19 o
   0  23   8          0.07          1.11         5.45 o
   1  23   8          1.39          8.07         9.55 o
 -11   0   9         14.06         12.21        18.17 o
  -9   0   9         28.97         32.09         9.62 o
  -7   0   9          1.06         -2.73         3.33 o
  -5   0   9         65.53         48.89         8.52 o
  -3   0   9        598.66        526.19        37.00 o
  -1   0   9         80.52         59.39         7.21 o
   1   0   9       2129.74       2299.92        75.11 o
   3   0   9         71.71         87.48        10.18 o
   5   0   9        162.08        208.77        21.94 o
   7   0   9         31.90         39.87        14.44 o
   9   0   9         18.15          9.63        12.23 o
 -11   1   9          0.14         -0.48         2.71 o
 -10   1   9          2.24         -0.13         2.40 o
  -9   1   9         16.25         23.54         5.93 o
  -8   1   9        130.98        167.20        14.28 o
  -7   1   9        560.32        660.02        31.19 o
  -6   1   9         51.75         51.49         5.98 o
  -5   1   9        241.60        215.62        11.75 o
  -4   1   9        136.68        116.23         9.31 o
  -3   1   9        353.50        316.68        16.94 o
  -2   1   9         12.62         15.15         2.75 o
  -1   1   9        101.95         94.85         7.45 o
   0   1   9          2.60          3.68         2.97 o
   1   1   9        573.58        539.63        56.65 o
   2   1   9         55.64         51.79         5.50 o
   3   1   9         22.40         14.62         2.90 o
   4   1   9          0.71          0.84         2.61 o
   5   1   9          0.07         -0.26         2.34 o
   6   1   9          8.82          7.21         3.07 o
   7   1   9          3.08          6.32         2.14 o
   8   1   9          2.13         -6.46         7.89 o
   9   1   9          0.89          6.25         2.27 o
 -11   2   9          4.97          5.03         2.66 o
 -10   2   9         10.35          4.71         3.04 o
  -9   2   9          1.91         -0.79         4.20 o
  -8   2   9         46.00         62.62         9.84 o
  -7   2   9         12.06         14.53         3.94 o
  -6   2   9        196.34        241.25        13.94 o
  -5   2   9        200.47        214.65        11.68 o
  -4   2   9         68.13         72.75         7.43 o
  -3   2   9        930.85        987.20        38.62 o
  -2   2   9          1.81          4.26         2.36 o
  -1   2   9         10.92          9.79         2.69 o
   0   2   9          2.93          0.72         1.23 o
   1   2   9        323.35        336.06        20.08 o
   2   2   9        201.35        214.54        13.38 o
   3   2   9        291.37        328.99        16.52 o
   4   2   9         56.93         48.42         7.95 o
   5   2   9        151.28        197.13        15.43 o
   6   2   9         23.77         23.19         4.94 o
   7   2   9         14.34         26.56         9.19 o
   8   2   9          1.61         -2.16         5.56 o
   9   2   9          1.66          2.03         5.78 o
 -11   3   9          8.24          7.43         5.93 o
 -10   3   9          0.31         -2.20         2.20 o
  -9   3   9         49.53         64.48        10.38 o
  -8   3   9        134.45        179.97        16.62 o
  -7   3   9          5.62          6.17         2.86 o
  -6   3   9        142.64        154.95        11.12 o
  -5   3   9         28.15         27.68         4.01 o
  -4   3   9          3.06          7.00         3.65 o
  -3   3   9         80.00         63.37         9.74 o
  -2   3   9         22.90         23.01         5.33 o
  -1   3   9         19.84         24.04         5.15 o
   0   3   9        120.93         72.83        20.01 o
   1   3   9        447.80        500.16        25.52 o
   2   3   9          4.12          2.12         1.11 o
   3   3   9         33.84         31.76         5.52 o
   4   3   9         74.26         77.10         7.88 o
   5   3   9         56.39         59.93         8.04 o
   6   3   9         31.01         19.96         4.94 o
   7   3   9          2.91          5.39         6.12 o
   8   3   9         11.62         17.33         8.41 o
   9   3   9          0.42         -1.08         3.73 o
 -11   4   9          0.15         -2.33         5.81 o
 -10   4   9         10.87          9.36         4.45 o
  -9   4   9          7.08          2.68         4.79 o
  -8   4   9         14.18         14.57         2.66 o
  -7   4   9          5.35          9.77         4.10 o
  -6   4   9        164.29        160.55        21.03 o
  -5   4   9         42.51         45.11         6.00 o
  -4   4   9        112.42        104.98         8.74 o
  -3   4   9        471.32        477.26        23.13 o
  -2   4   9         64.64         75.65        10.06 o
  -1   4   9        166.54        152.57        14.85 o
   0   4   9          0.20         -0.01         1.60 o
   1   4   9         27.11         15.46         5.34 o
   2   4   9         72.28         81.80         9.02 o
   3   4   9        359.66        419.00        27.40 o
   4   4   9        112.18         97.12        12.55 o
   5   4   9         20.81         20.95         5.69 o
   6   4   9         22.31         23.76         7.47 o
   7   4   9         21.53         29.52         8.38 o
   8   4   9          4.70         10.38         4.33 o
   9   4   9          3.29         -3.00         3.01 o
 -11   5   9          0.35          9.52         5.38 o
 -10   5   9          0.30          3.66         6.11 o
  -9   5   9          4.17         -1.62         4.06 o
  -8   5   9         15.23          8.48         4.64 o
  -7   5   9         86.26         97.19        12.17 o
  -6   5   9        166.80        154.25        25.07 o
  -5   5   9          4.37          4.34         3.17 o
  -4   5   9        302.70        305.56        23.92 o
  -3   5   9         24.47         10.49         3.74 o
  -2   5   9         55.11         50.78         8.59 o
  -1   5   9          4.11          6.33         4.06 o
   0   5   9         17.06         16.53         2.55 o
   1   5   9         94.35         90.96         9.23 o
   2   5   9         42.81         30.58        11.30 o
   3   5   9          1.82          7.64         2.54 o
   4   5   9        104.54        152.63        15.19 o
   5   5   9         34.22         28.57         7.17 o
   6   5   9          3.89          2.71         2.74 o
   7   5   9          4.63          7.28         4.89 o
   8   5   9         29.71         28.42        15.69 o
   9   5   9          1.56          0.60         6.70 o
 -10   6   9         12.28          8.97         2.19 o
  -9   6   9          1.60         -0.68         5.57 o
  -8   6   9         13.43         18.53         5.56 o
  -7   6   9        126.32        144.44        18.46 o
  -6   6   9          7.60          6.74         2.16 o
  -5   6   9        210.80        141.67        39.85 o
  -4   6   9         45.22         33.53        10.09 o
  -3   6   9         38.88         23.83         8.24 o
  -2   6   9        835.65        907.39        49.43 o
  -1   6   9         87.52         66.44        10.04 o
   0   6   9          5.23          4.84         2.57 o
   1   6   9          0.04          1.57         2.30 o
   2   6   9        327.32        357.99        25.60 o
   3   6   9         41.57         34.09         9.72 o
   4   6   9         86.88         97.84        13.38 o
   5   6   9         89.82         85.57        11.34 o
   6   6   9          9.72          7.58         3.12 o
   7   6   9          9.55         13.67         9.05 o
   8   6   9          0.03          1.79         6.25 o
   9   6   9          1.29          2.67         3.85 o
 -10   7   9          0.68          1.50         2.49 o
  -9   7   9         20.89         20.64         9.33 o
  -8   7   9         37.27         60.54        11.63 o
  -7   7   9          0.73          1.26         2.62 o
  -6   7   9         59.24         47.26         7.44 o
  -5   7   9          0.16          7.68         1.77 o
  -4   7   9          9.46          5.27         2.18 o
  -3   7   9         11.70          7.24         3.09 o
  -2   7   9         10.27          6.40         2.19 o
  -1   7   9          5.94          6.65         2.35 o
   0   7   9         27.58         29.71         5.19 o
   1   7   9         13.55         15.30         4.03 o
   2   7   9         81.90         77.91        18.35 o
   3   7   9         28.05         45.21         8.80 o
   4   7   9        114.44        139.93        18.01 o
   5   7   9          1.21          1.78         4.14 o
   6   7   9          0.55          3.63         2.42 o
   7   7   9          1.67          3.53         4.48 o
   8   7   9         35.79         32.67        11.94 o
 -10   8   9          0.33         10.66         7.54 o
  -9   8   9         11.54         13.13        14.92 o
  -8   8   9          7.65         12.41         6.18 o
  -7   8   9         22.81         23.60         8.24 o
  -6   8   9         58.42         55.74         9.29 o
  -5   8   9        121.74        117.11        12.58 o
  -4   8   9          2.65          2.16         2.35 o
  -3   8   9        206.54        129.67        39.08 o
  -2   8   9        183.92        235.93        19.44 o
  -1   8   9         46.69         37.02         6.95 o
   0   8   9         71.02         81.36        10.23 o
   1   8   9         56.46         75.24         8.49 o
   2   8   9        147.34        217.49        25.29 o
   3   8   9          0.31         -1.15        10.00 o
   4   8   9         18.58         16.86         7.76 o
   5   8   9         53.25         74.20        14.97 o
   6   8   9         23.22         20.21         8.12 o
   7   8   9          0.79         -2.70         5.63 o
   8   8   9          0.06          3.28         5.00 o
 -10   9   9          0.37         -6.99        13.09 o
  -9   9   9         10.70         24.76        13.97 o
  -8   9   9          3.27          5.81         4.47 o
  -7   9   9          1.73          1.26         4.53 o
  -6   9   9         10.15         20.21         5.92 o
  -5   9   9        151.44        128.75        17.02 o
  -4   9   9          0.27          2.38         4.44 o
  -3   9   9         77.14         97.54        13.11 o
  -2   9   9          1.46         -2.19         2.19 o
  -1   9   9        191.77        200.36        15.26 o
   0   9   9          9.16          6.85         5.93 o
   1   9   9         42.40         39.42         6.00 o
   2   9   9         80.64         80.85        15.53 o
   3   9   9        248.49        307.86        33.24 o
   4   9   9          6.34         16.45         5.57 o
   5   9   9          0.01          2.69         4.90 o
   6   9   9          0.02          0.44         2.02 o
   7   9   9          5.15          1.64         2.94 o
   8   9   9          0.58         -9.20         9.20 o
 -10  10   9          5.10          7.61         8.04 o
  -9  10   9          0.41          1.18         7.52 o
  -8  10   9          5.47         14.33         7.12 o
  -7  10   9         48.85         43.79        11.58 o
  -6  10   9          0.52         -1.21         3.23 o
  -5  10   9          1.63          1.12         2.81 o
  -4  10   9         70.39         74.54        11.36 o
  -3  10   9        185.60        171.17        28.42 o
  -2  10   9          8.72          9.44         4.83 o
  -1  10   9         39.97         38.22         6.54 o
   0  10   9         15.06         10.74         3.55 o
   1  10   9          4.95          0.87         2.41 o
   2  10   9          1.09          3.96         4.19 o
   3  10   9        110.87        155.95        18.94 o
   4  10   9         17.84         25.63        11.66 o
   5  10   9        104.44        131.32        19.54 o
   6  10   9         38.56         46.59        11.97 o
   7  10   9          4.16          1.74         3.27 o
   8  10   9          0.02         -3.67        10.81 o
  -9  11   9         16.55         25.77        12.34 o
  -8  11   9          2.65          4.46         4.08 o
  -7  11   9          0.70         -4.46        17.60 o
  -6  11   9          8.49          8.97         5.89 o
  -5  11   9        134.67        142.77        16.15 o
  -4  11   9         32.34         25.10         5.31 o
  -3  11   9        110.19         92.83        14.21 o
  -2  11   9        117.41        110.32        20.26 o
  -1  11   9         72.80         48.54        11.59 o
   0  11   9          5.70          8.32         3.06 o
   1  11   9         74.47         67.66        10.15 o
   2  11   9          0.25         -0.14         3.55 o
   3  11   9        175.23        219.49        20.28 o
   4  11   9         40.28         47.99        12.07 o
   5  11   9        121.64        201.41        30.57 o
   6  11   9          0.01          3.85         4.95 o
   7  11   9         15.59          0.96         4.06 o
   8  11   9          2.90          3.34         3.90 o
  -9  12   9          3.71         24.15        14.31 o
  -8  12   9          0.01          2.97         4.63 o
  -7  12   9          9.14          7.02         8.75 o
  -6  12   9         35.58         42.64        12.20 o
  -5  12   9          0.07          8.41         3.14 o
  -4  12   9         46.59         48.04         8.42 o
  -3  12   9        100.34         94.42        15.46 o
  -2  12   9        168.41        206.58        21.45 o
  -1  12   9        129.32        129.50        17.07 o
   0  12   9         11.85          1.04         2.66 o
   1  12   9        136.21        170.29        18.43 o
   2  12   9          9.87         15.54         6.23 o
   3  12   9         69.93         79.20        14.58 o
   4  12   9         79.12         86.97        14.79 o
   5  12   9         99.43        131.13        25.11 o
   6  12   9         17.02          6.72        19.67 o
   7  12   9          1.03          1.72         3.84 o
  -9  13   9          2.84          6.22         3.16 o
  -8  13   9          0.27          0.47         2.62 o
  -7  13   9          5.13          0.12         4.23 o
  -6  13   9          0.88          2.82         5.85 o
  -5  13   9         24.65         28.81         7.41 o
  -4  13   9          0.67         -3.10         3.10 o
  -3  13   9          0.33         -3.11         3.11 o
  -2  13   9        178.17        162.81        26.83 o
  -1  13   9        138.61        134.08        16.80 o
   0  13   9         45.82         45.69         8.69 o
   1  13   9          4.00         -1.11         3.90 o
   2  13   9         43.31         57.98        11.96 o
   3  13   9          4.23          9.57         4.09 o
   4  13   9        119.26        174.18        23.85 o
   5  13   9         72.74        103.34        23.42 o
   6  13   9         10.10          5.47         4.19 o
   7  13   9          5.35         -3.96         6.59 o
  -9  14   9          1.28         -1.21         5.80 o
  -8  14   9          0.03          0.95        10.21 o
  -7  14   9          3.74         13.50         9.71 o
  -6  14   9         10.76         20.13         8.12 o
  -5  14   9          3.62          4.43         3.80 o
  -4  14   9          0.02          2.22         2.62 o
  -3  14   9         19.98         17.51         4.52 o
  -2  14   9         87.91         77.31        14.66 o
  -1  14   9         25.62         32.74         8.13 o
   0  14   9          0.00         -2.45         5.42 o
   1  14   9        135.59        126.80        28.30 o
   2  14   9          6.18         14.71         9.54 o
   3  14   9         10.54         19.39         9.32 o
   4  14   9          0.20         -0.39         6.03 o
   5  14   9         10.23          6.35         3.68 o
   6  14   9         17.55         13.62        10.08 o
   7  14   9          6.49          5.10         4.61 o
  -8  15   9          8.37         10.95        17.76 o
  -7  15   9          0.10          0.72        21.66 o
  -6  15   9         16.22         18.31         8.46 o
  -5  15   9         10.02         12.96         5.77 o
  -4  15   9          0.62          0.01         2.43 o
  -3  15   9         54.13         67.90        13.69 o
  -2  15   9          2.11          7.20         4.83 o
  -1  15   9        109.05         99.94        16.02 o
   0  15   9        148.28        173.81        34.12 o
   1  15   9          0.27         -0.11         3.31 o
   2  15   9         65.63         94.67        21.24 o
   3  15   9          0.00         -1.30         7.32 o
   4  15   9         84.84        131.78        27.96 o
   5  15   9          0.08          2.03        13.17 o
   6  15   9          5.18          6.48         7.69 o
  -8  16   9          3.78          2.74        12.11 o
  -7  16   9         17.11         12.64         6.89 o
  -6  16   9         15.07         27.30         7.39 o
  -5  16   9          0.67         -1.51         3.96 o
  -4  16   9          0.33          1.45         1.67 o
  -3  16   9          6.13          5.73         4.72 o
  -2  16   9          0.92          6.10         6.53 o
  -1  16   9          0.05          3.92         3.16 o
   0  16   9         19.59         28.14         8.27 o
   1  16   9          0.67          1.64         3.75 o
   2  16   9         15.38         32.82        11.23 o
   3  16   9         11.46         22.17        12.04 o
   4  16   9         11.85         15.02         9.95 o
   5  16   9          7.12          1.17         2.58 o
   6  16   9         14.30         13.39         9.17 o
  -7  17   9          3.38          7.06         5.57 o
  -6  17   9         32.76         61.49        14.12 o
  -5  17   9          0.42          1.71         4.22 o
  -4  17   9         12.62         22.60         8.17 o
  -3  17   9          0.30         -1.70         1.96 o
  -2  17   9          0.09         10.85         7.83 o
  -1  17   9          2.27          5.39         8.98 o
   0  17   9         38.31         50.32        14.02 o
   1  17   9          9.27         12.41         6.59 o
   2  17   9          0.01         -5.75         5.75 o
   3  17   9          0.35          9.13        10.97 o
   4  17   9          5.22         11.53         8.71 o
   5  17   9          6.27         -2.73         6.32 o
   6  17   9          3.70         -2.62         4.09 o
  -7  18   9          0.01         -0.64         4.08 o
  -6  18   9         13.49         10.81         5.66 o
  -5  18   9         15.61         16.09         6.76 o
  -4  18   9          4.28         12.11         4.63 o
  -3  18   9          1.90          2.72         2.21 o
  -2  18   9          4.20          3.86         5.43 o
  -1  18   9         15.22         20.96         7.15 o
   0  18   9          1.56         -5.14         6.58 o
   1  18   9         35.64         31.35         8.88 o
   2  18   9         26.26         19.85        16.30 o
   3  18   9          0.80         -4.97         4.97 o
   4  18   9          0.15          7.42         9.02 o
   5  18   9          1.60         -2.82        10.69 o
  -6  19   9          2.28         -1.26         3.63 o
  -5  19   9         16.24         14.69         8.11 o
  -4  19   9         33.80         41.63        10.82 o
  -3  19   9          0.00         -2.42         2.97 o
  -2  19   9          3.36         13.20         2.71 o
  -1  19   9          0.48          2.50         9.45 o
   0  19   9         18.46         24.04        11.13 o
   1  19   9          0.02          5.28         4.48 o
   2  19   9          0.27          3.99         5.66 o
   3  19   9          1.25         -3.29        11.89 o
   4  19   9          0.13         -4.94         4.94 o
  -5  20   9          5.43         -2.61         5.40 o
  -4  20   9          2.31          4.88         4.97 o
  -3  20   9          0.04          4.48         3.04 o
  -2  20   9          1.79          1.52         3.53 o
  -1  20   9          0.02         -2.88         5.11 o
   0  20   9         13.71          3.85         9.11 o
   1  20   9          0.46         -7.56         7.56 o
   2  20   9          0.15         -6.17         6.17 o
   3  20   9          4.69         18.17        13.18 o
   4  20   9          0.30         10.85         7.34 o
  -5  21   9          8.68          9.16         8.13 o
  -4  21   9          6.97          4.02         3.66 o
  -3  21   9          8.04         -7.00         7.00 o
  -2  21   9          6.50          1.23         7.97 o
  -1  21   9          1.72          2.05         3.95 o
   0  21   9          8.18         -2.26         5.60 o
   1  21   9         10.74          1.88        16.75 o
   2  21   9          3.85          4.01        15.41 o
   3  21   9          4.08         -0.03         9.10 o
  -3  22   9          1.18          3.88         3.90 o
  -2  22   9          0.49         -4.44         4.89 o
  -1  22   9          4.90          9.59         5.38 o
   0  22   9          0.94         -1.79         6.53 o
   1  22   9          0.22          7.05         5.20 o
   2  22   9          1.64        -10.65        10.65 o
 -10   0  10          7.05         10.72         7.84 o
  -8   0  10          7.77          4.68         5.93 o
  -6   0  10        471.13        473.97        37.91 o
  -4   0  10        291.09        251.45        20.64 o
  -2   0  10         11.45         11.15         2.74 o
   0   0  10        390.86        425.12        51.38 o
   2   0  10          0.34          0.38         4.79 o
   4   0  10        403.82        416.86        32.58 o
   6   0  10         41.57         33.76        12.35 o
   8   0  10         24.07         31.39        12.99 o
 -11   1  10          1.12          3.89         3.58 o
 -10   1  10          4.98          4.76         4.04 o
  -9   1  10          1.38          1.52         2.64 o
  -8   1  10          9.85          7.59         5.07 o
  -7   1  10          1.71          7.22         2.10 o
  -6   1  10         62.31         68.29         6.77 o
  -5   1  10        181.09        195.19        10.70 o
  -4   1  10        206.13        225.49        13.84 o
  -3   1  10          4.94          7.66         2.95 o
  -2   1  10        215.97        191.65        14.02 o
  -1   1  10          1.51          5.14         1.95 o
   0   1  10        468.72        483.45        34.68 o
   1   1  10        132.58         96.79        22.78 o
   2   1  10       2632.59       3030.83        68.48 o
   3   1  10         44.06         51.02         6.24 o
   4   1  10        287.86        310.16        18.90 o
   5   1  10         20.14         19.94         4.22 o
   6   1  10         93.08         92.86        17.11 o
   7   1  10          0.03          0.86         8.51 o
   8   1  10          1.03         -3.45         7.51 o
   9   1  10          1.31          4.06         2.86 o
 -11   2  10          0.19          5.90         5.09 o
 -10   2  10          2.93         -1.03         2.51 o
  -9   2  10         18.51         23.19         5.77 o
  -8   2  10         42.52         46.43         8.05 o
  -7   2  10         91.94         83.66        10.34 o
  -6   2  10         72.19         77.23         7.95 o
  -5   2  10        385.61        441.58        19.46 o
  -4   2  10        422.61        448.33        27.35 o
  -3   2  10         70.97         66.42         8.12 o
  -2   2  10        109.03         85.92        10.18 o
  -1   2  10         11.93         10.88         3.35 o
   0   2  10        335.56        351.21        21.70 o
   1   2  10        189.92        199.61        16.11 o
   2   2  10        111.25        117.14        10.34 o
   3   2  10         67.68         77.61         8.87 o
   4   2  10        114.72        134.39        10.38 o
   5   2  10         17.10         20.88         5.39 o
   6   2  10          0.09         -1.49         3.19 o
   7   2  10         28.63         38.62         9.85 o
   8   2  10         14.46          9.84         9.33 o
   9   2  10          4.89          3.36         4.79 o
 -11   3  10          5.72          7.21         3.57 o
 -10   3  10          4.61          0.31         3.79 o
  -9   3  10         17.25         13.12         3.38 o
  -8   3  10         65.79         89.89        12.92 o
  -7   3  10          0.10          1.50         1.14 o
  -6   3  10          3.70          4.34         1.77 o
  -5   3  10         82.23         74.40         7.14 o
  -4   3  10        368.61        400.75        25.62 o
  -3   3  10        520.13        470.43        23.23 o
  -2   3  10        231.25        206.03        13.74 o
  -1   3  10          0.93          0.74         0.72 o
   0   3  10        279.56        168.51        57.23 o
   1   3  10        500.91        666.18        31.34 o
   2   3  10         82.35        111.17        11.46 o
   3   3  10        139.70        170.68        13.25 o
   4   3  10        108.97        108.03        11.38 o
   5   3  10         75.53         71.95         9.19 o
   6   3  10         68.22         66.33         9.33 o
   7   3  10          0.01          9.22         5.91 o
   8   3  10          2.89         -4.99         5.52 o
   9   3  10          1.60          1.49         6.33 o
 -10   4  10          4.44         -1.91         2.92 o
  -9   4  10         28.60         36.33         8.21 o
  -8   4  10         35.23         33.70         9.94 o
  -7   4  10          4.10          3.19         3.58 o
  -6   4  10          0.02         -2.67         2.67 o
  -5   4  10          8.27         12.69         3.57 o
  -4   4  10         30.36         27.74         4.86 o
  -3   4  10         17.77         16.73         4.16 o
  -2   4  10        483.68        512.23        27.94 o
  -1   4  10         15.99         20.75         6.12 o
   0   4  10        242.66        266.86        17.27 o
   1   4  10          1.07          2.24         2.45 o
   2   4  10         40.62         36.30         6.69 o
   3   4  10        327.88        376.72        20.21 o
   4   4  10          2.89          1.05         4.11 o
   5   4  10          6.14          3.96         5.68 o
   6   4  10         51.12         68.25        10.80 o
   7   4  10         29.11         43.15        11.68 o
   8   4  10          0.12          1.08         4.89 o
 -10   5  10         26.73         18.73         7.89 o
  -9   5  10          3.40          4.43         5.08 o
  -8   5  10         26.14         31.89        12.57 o
  -7   5  10         21.94         25.93         7.89 o
  -6   5  10         12.48         14.43         3.23 o
  -5   5  10         87.26         76.29        17.49 o
  -4   5  10        113.67         76.43        21.35 o
  -3   5  10        427.48        447.57        39.43 o
  -2   5  10          3.54          5.84         4.69 o
  -1   5  10         59.50         60.60        10.25 o
   0   5  10         29.29         15.58         7.60 o
   1   5  10        452.86        480.64        26.05 o
   2   5  10         40.72         43.09         7.73 o
   3   5  10          3.88          4.56         2.56 o
   4   5  10          0.89         14.22         4.93 o
   5   5  10        168.81        191.07        23.16 o
   6   5  10          6.65          5.76         3.61 o
   7   5  10          3.15         -0.77         6.95 o
   8   5  10          0.24         -3.64         6.15 o
 -10   6  10          4.30          3.90         4.80 o
  -9   6  10         94.11        155.36        27.03 o
  -8   6  10          3.25          4.87        10.23 o
  -7   6  10         57.42         54.25         9.43 o
  -6   6  10          5.44          0.43         2.60 o
  -5   6  10         18.81         17.56         4.10 o
  -4   6  10         54.71         35.73        10.96 o
  -3   6  10          4.49          4.22         3.47 o
  -2   6  10         25.08         27.47         6.53 o
  -1   6  10          0.05         -0.06         4.32 o
   0   6  10          4.66          6.96         1.07 o
   1   6  10         13.14         13.12         4.18 o
   2   6  10         44.02         24.05         9.25 o
   3   6  10        210.69        264.31        21.92 o
   4   6  10          0.01          0.72         1.78 o
   5   6  10          6.53          4.78         3.53 o
   6   6  10          0.01         -0.34         4.40 o
   7   6  10          2.61         -3.17         3.17 o
   8   6  10          1.71          0.21         6.50 o
 -10   7  10         30.17         21.83        10.16 o
  -9   7  10         22.88         24.53        11.15 o
  -8   7  10          9.96          7.95         3.31 o
  -7   7  10          8.87         20.26         8.09 o
  -6   7  10          0.08         -1.43         6.06 o
  -5   7  10          2.36          4.14         2.97 o
  -4   7  10         46.26         26.24         5.98 o
  -3   7  10         64.57         90.11        12.01 o
  -2   7  10         11.71          4.13         5.34 o
  -1   7  10          1.15         -0.06         4.74 o
   0   7  10         37.90         28.06         5.12 o
   1   7  10        104.90         94.31        11.12 o
   2   7  10        320.16        408.32        29.30 o
   3   7  10          9.85         22.72         6.97 o
   4   7  10        106.29        125.90        16.55 o
   5   7  10         44.02         47.46         8.47 o
   6   7  10          0.02          1.32         3.50 o
   7   7  10          8.34         12.42         5.70 o
   8   7  10          1.35          0.28         3.99 o
 -10   8  10          1.90          3.66         5.37 o
  -9   8  10          0.80         12.76         7.50 o
  -8   8  10         37.68         52.58        11.51 o
  -7   8  10         41.77         66.89        13.17 o
  -6   8  10          3.58          7.85         3.66 o
  -5   8  10         11.06         12.45         4.34 o
  -4   8  10         87.76         87.79        14.43 o
  -3   8  10         16.30         22.38         6.80 o
  -2   8  10         46.76         45.64         9.16 o
  -1   8  10         36.54         40.90         6.35 o
   0   8  10         76.63         78.79        10.16 o
   1   8  10         41.58         48.42         7.13 o
   2   8  10        110.47        112.91        18.06 o
   3   8  10          5.49         18.98        12.31 o
   4   8  10         73.33        118.82        15.98 o
   5   8  10         24.00         34.58         7.62 o
   6   8  10          7.35         11.79         3.92 o
   7   8  10          1.16         -1.41         2.92 o
   8   8  10          2.42         -3.63         4.67 o
 -10   9  10          3.87          9.97         6.13 o
  -9   9  10          9.24         22.02         9.82 o
  -8   9  10          6.38         14.81        13.41 o
  -7   9  10         15.73         31.54         8.83 o
  -6   9  10        103.69        105.64        14.96 o
  -5   9  10         31.58         51.98         9.08 o
  -4   9  10          7.29          4.11         2.15 o
  -3   9  10         13.81         15.82         5.26 o
  -2   9  10          8.93         10.68         4.74 o
  -1   9  10         10.22         12.97         1.23 o
   0   9  10          0.40          6.04         4.67 o
   1   9  10          7.31          9.85         5.25 o
   2   9  10        262.60        268.41        29.13 o
   3   9  10          2.53          5.26         7.63 o
   4   9  10        162.56        197.32        28.79 o
   5   9  10         11.25         17.07         6.50 o
   6   9  10          0.70          0.30         3.42 o
   7   9  10          0.71         -2.13         4.30 o
   8   9  10          0.19          1.52         5.38 o
 -10  10  10          3.53         -0.89         3.78 o
  -9  10  10          6.21          6.48        25.53 o
  -8  10  10          5.71          8.21         2.16 o
  -7  10  10          1.09          9.98         6.57 o
  -6  10  10          4.94          5.73         4.28 o
  -5  10  10          5.02          5.40         1.81 o
  -4  10  10         61.44         89.64        12.00 o
  -3  10  10          6.39          9.03         2.85 o
  -2  10  10         65.03         66.75        11.27 o
  -1  10  10          8.02          5.25         3.04 o
   0  10  10        200.82        241.93        19.25 o
   1  10  10          0.35          0.05         2.47 o
   2  10  10         13.05         18.21         4.78 o
   3  10  10        198.06        270.48        32.51 o
   4  10  10         95.33        169.70        27.26 o
   5  10  10          0.24          0.72         4.02 o
   6  10  10         20.07          9.46         8.21 o
   7  10  10          2.88          3.59         2.91 o
   8  10  10          1.50         -2.19         6.14 o
  -9  11  10          0.00          2.80         4.69 o
  -8  11  10          1.01         -2.91         2.91 o
  -7  11  10          0.82         -4.36         6.85 o
  -6  11  10         55.29         74.37        14.32 o
  -5  11  10          2.94          5.57         3.69 o
  -4  11  10         59.14         69.56        10.88 o
  -3  11  10         50.36         55.87        10.79 o
  -2  11  10        103.20        143.13        17.74 o
  -1  11  10          8.16          4.84         4.17 o
   0  11  10         35.29         38.75         8.54 o
   1  11  10         14.55         18.68         5.05 o
   2  11  10          9.52         24.79         8.12 o
   3  11  10         24.20         31.22         8.29 o
   4  11  10          0.95         -0.98         5.91 o
   5  11  10          2.40         -3.33         9.78 o
   6  11  10         14.61          6.43         8.50 o
   7  11  10          0.75          1.38         4.12 o
  -9  12  10          3.52          7.37        10.36 o
  -8  12  10         15.66         22.11         7.80 o
  -7  12  10          7.89          1.04         5.10 o
  -6  12  10         27.34         32.28         9.76 o
  -5  12  10          5.94          1.12         3.97 o
  -4  12  10          0.05         -0.88         2.83 o
  -3  12  10        110.59        135.97        17.62 o
  -2  12  10        269.00        351.10        29.20 o
  -1  12  10         15.71          7.98         5.31 o
   0  12  10        138.40        134.55        14.47 o
   1  12  10          0.45          5.25         4.72 o
   2  12  10          1.92          2.57         2.21 o
   3  12  10        176.30        250.06        27.29 o
   4  12  10          0.02         -3.88         3.88 o
   5  12  10         54.53         46.90        14.33 o
   6  12  10          4.05          4.15         2.31 o
   7  12  10          2.81          2.50         3.32 o
  -9  13  10         12.36         15.20        11.58 o
  -8  13  10         28.75         43.27        12.99 o
  -7  13  10         19.17         21.18        10.02 o
  -6  13  10          1.48          6.44         4.91 o
  -5  13  10          8.98          9.52         4.09 o
  -4  13  10         11.29         23.93         7.80 o
  -3  13  10         12.46         16.84         6.10 o
  -2  13  10          0.56         -1.41         8.03 o
  -1  13  10        101.80        113.62        17.83 o
   0  13  10          3.87          6.38         4.33 o
   1  13  10         21.36         26.48         8.37 o
   2  13  10          5.68         23.91        11.00 o
   3  13  10          8.33         14.46         7.72 o
   4  13  10         10.91         20.92         8.54 o
   5  13  10         27.33         36.56        14.22 o
   6  13  10          3.66          2.59         2.34 o
   7  13  10          0.56          0.54         1.34 o
  -8  14  10          0.82          1.24         2.39 o
  -7  14  10          0.36          1.50         4.35 o
  -6  14  10         25.07         30.88         9.38 o
  -5  14  10         16.55         11.72         5.51 o
  -4  14  10          0.04          4.63         4.67 o
  -3  14  10        132.82        128.63        18.36 o
  -2  14  10         30.93         22.40         6.47 o
  -1  14  10        154.47        192.48        22.95 o
   0  14  10         33.71         34.17         7.90 o
   1  14  10          0.18         -2.99         4.35 o
   2  14  10          3.88          7.48        20.24 o
   3  14  10         16.18          3.86         6.84 o
   4  14  10          0.59          4.55         6.03 o
   5  14  10         27.51         26.00        15.26 o
   6  14  10         24.58          6.21         6.71 o
  -8  15  10          2.01         -3.59         7.05 o
  -7  15  10         23.79         22.52         7.04 o
  -6  15  10          9.53         12.67         6.38 o
  -5  15  10          0.02          0.77         2.83 o
  -4  15  10          4.27         -0.60         5.02 o
  -3  15  10         53.84         70.82        13.93 o
  -2  15  10         36.01         45.19        10.54 o
  -1  15  10          3.64         -0.95         4.65 o
   0  15  10          5.14         13.62         6.33 o
   1  15  10         57.78         64.35        18.65 o
   2  15  10         15.86         23.85         9.34 o
   3  15  10          0.78          5.60        11.62 o
   4  15  10          1.32          0.25         5.96 o
   5  15  10          0.31         -0.97         0.97 o
   6  15  10          3.33          0.97         5.65 o
  -8  16  10          1.59          7.86         3.58 o
  -7  16  10         14.67         16.69         6.42 o
  -6  16  10          0.51         -1.15         4.92 o
  -5  16  10          4.93          1.61         4.19 o
  -4  16  10          0.05         -3.30         3.30 o
  -3  16  10          1.91          7.40         2.88 o
  -2  16  10          2.04         -1.67         5.28 o
  -1  16  10         84.70        136.70        21.29 o
   0  16  10          8.42          7.52         4.26 o
   1  16  10         11.93         19.63         9.31 o
   2  16  10          3.45          8.11         7.26 o
   3  16  10          6.42          4.68         5.31 o
   4  16  10          0.30         -9.85         9.85 o
   5  16  10          0.18          3.90         2.48 o
   6  16  10          5.49          0.77         7.89 o
  -7  17  10          0.62          1.92         3.87 o
  -6  17  10          0.60         -1.26         2.75 o
  -5  17  10          0.81         -0.59         3.48 o
  -4  17  10          0.63          1.35         4.31 o
  -3  17  10          4.15          2.47         7.90 o
  -2  17  10          7.60          3.43         4.34 o
  -1  17  10          1.53          8.94         5.32 o
   0  17  10          1.16         12.11         6.99 o
   1  17  10          1.02         -1.97         1.97 o
   2  17  10          2.20         -2.96         5.28 o
   3  17  10          6.81         18.29        13.49 o
   4  17  10          2.57          3.35         6.09 o
   5  17  10          5.72          6.91        11.10 o
  -6  18  10         25.10         29.04         8.47 o
  -5  18  10          2.84          1.60         3.00 o
  -4  18  10          1.32          2.06         6.77 o
  -3  18  10          4.59          4.62         3.87 o
  -2  18  10          4.92         16.38         7.99 o
  -1  18  10         34.58         71.50        17.07 o
   0  18  10          1.08          2.10         4.10 o
   1  18  10          5.75          1.25         2.69 o
   2  18  10          0.13         -1.61         9.43 o
   3  18  10          3.26         -6.44        10.82 o
   4  18  10          0.09         -7.26         7.26 o
  -6  19  10          4.99          4.13         5.91 o
  -5  19  10          0.33         -0.44         8.58 o
  -4  19  10          9.57          6.82         4.64 o
  -3  19  10          3.98          4.11         4.71 o
  -2  19  10          2.64          2.36         2.26 o
  -1  19  10          3.55         -5.18         5.18 o
   0  19  10          5.01          9.93         5.88 o
   1  19  10          1.91         -1.02         4.38 o
   2  19  10          2.52         10.01        12.83 o
   3  19  10          0.20          9.18         6.69 o
   4  19  10          2.93          3.10         7.76 o
  -5  20  10          1.21          4.91         4.26 o
  -4  20  10          1.13         -2.10         5.11 o
  -3  20  10          0.02          2.97         2.87 o
  -2  20  10          9.80         13.12         5.36 o
  -1  20  10          0.25         -3.65        10.58 o
   0  20  10          0.93          0.45         3.19 o
   1  20  10          1.98         12.21         9.22 o
   2  20  10          0.04         -7.07         7.07 o
   3  20  10          3.03         -2.79         6.47 o
  -4  21  10          2.14         -0.30         3.57 o
  -3  21  10          0.01          2.30         4.25 o
  -2  21  10          0.56          6.89         5.97 o
  -1  21  10          0.08          5.19         8.22 o
   0  21  10          0.07         -0.52         5.15 o
   1  21  10          0.50          5.85         5.93 o
   2  21  10          0.06          7.20         9.20 o
  -2  22  10          0.60         -0.54         4.51 o
  -1  22  10          1.08          3.67         3.51 o
   0  22  10          1.32         -0.80         7.68 o
  -9   0  11         15.52          5.57         3.70 o
  -7   0  11        131.72        119.04        14.82 o
  -5   0  11        210.68        220.60        21.56 o
  -3   0  11         76.39         57.55         9.73 o
  -1   0  11        708.65        724.35        44.63 o
   1   0  11        950.65       1061.09        71.87 o
   3   0  11          1.79         -1.76         3.44 o
   5   0  11         45.83         28.06        23.51 o
   7   0  11          0.14          4.91        18.05 o
 -10   1  11         12.49          4.07         3.11 o
  -9   1  11          2.84          2.47         3.97 o
  -8   1  11          5.05          2.88         1.75 o
  -7   1  11          0.37         -0.78         1.39 o
  -6   1  11          0.00         -1.43         1.88 o
  -5   1  11        649.11        707.58        25.82 o
  -4   1  11         60.16         52.63         6.80 o
  -3   1  11        118.48         98.05        17.18 o
  -2   1  11         12.07          6.19         2.27 o
  -1   1  11        370.08        334.99        22.40 o
   0   1  11         48.33         36.90         4.81 o
   1   1  11        211.39        194.92        16.34 o
   2   1  11        295.35        291.16        17.16 o
   3   1  11        259.54        311.22        26.71 o
   4   1  11         17.74         19.31         4.91 o
   5   1  11         21.30         18.39         7.62 o
   6   1  11          4.09          0.82         2.58 o
   7   1  11         21.46         15.76         5.85 o
   8   1  11          0.82          3.85         8.37 o
 -10   2  11          0.06         -1.79         2.90 o
  -9   2  11          0.00          2.84         2.81 o
  -8   2  11          3.45          4.16         3.03 o
  -7   2  11          0.37          1.01         2.15 o
  -6   2  11         65.56         62.97         6.70 o
  -5   2  11         52.95         52.94         5.78 o
  -4   2  11        278.22        285.02        22.44 o
  -3   2  11         13.80         12.18         5.19 o
  -2   2  11         91.19         52.97        14.34 o
  -1   2  11        253.23        234.32        20.02 o
   0   2  11        134.67        122.02        13.24 o
   1   2  11       1104.18       1226.52        47.96 o
   2   2  11        431.06        459.17        22.42 o
   3   2  11        106.50        105.87        12.38 o
   4   2  11         46.84         35.14         6.42 o
   5   2  11         55.51         64.37         9.18 o
   6   2  11          0.38         -0.15         2.53 o
   7   2  11          1.44          2.97         4.29 o
   8   2  11         15.84         15.77         6.32 o
 -10   3  11         15.47         17.96         5.29 o
  -9   3  11          4.38          7.89         3.79 o
  -8   3  11          2.17          4.20         2.86 o
  -7   3  11         15.69         16.12         4.84 o
  -6   3  11          1.26          0.16         2.36 o
  -5   3  11         11.99         14.33         2.29 o
  -4   3  11         82.45         56.59        14.49 o
  -3   3  11         49.69         37.28        11.25 o
  -2   3  11          0.28         -1.55         1.55 o
  -1   3  11        418.46        467.95        27.56 o
   0   3  11         40.65         36.15         6.89 o
   1   3  11        239.31        263.38        22.84 o
   2   3  11        642.61        740.79        32.36 o
   3   3  11        120.09        122.98        11.50 o
   4   3  11         17.96         18.83         4.57 o
   5   3  11          8.26          5.09         3.71 o
   6   3  11         12.93          8.46         3.78 o
   7   3  11          0.25          6.64         5.03 o
   8   3  11         13.52         10.58         4.49 o
 -10   4  11          6.63          1.75         2.80 o
  -9   4  11          0.06          6.45         4.67 o
  -8   4  11          3.00          6.36         5.74 o
  -7   4  11         40.06         45.07         7.04 o
  -6   4  11         11.22          7.19         5.27 o
  -5   4  11          5.52          6.21         3.96 o
  -4   4  11        243.75        288.07        23.17 o
  -3   4  11          1.97          0.96         4.14 o
  -2   4  11         37.70         39.52         8.41 o
  -1   4  11          8.09          2.06         5.30 o
   0   4  11        131.99        141.42        15.74 o
   1   4  11         24.85         33.86         7.34 o
   2   4  11        596.04        697.81        35.22 o
   3   4  11          0.15         -1.55         2.98 o
   4   4  11        179.83        193.54        21.40 o
   5   4  11         57.31         53.60        11.01 o
   6   4  11          4.50          6.47         3.22 o
   7   4  11          2.64         -2.57         2.93 o
   8   4  11         14.91         12.83         8.78 o
 -10   5  11          1.19         -3.35         4.90 o
  -9   5  11          0.83          1.35         4.70 o
  -8   5  11         85.16         99.12        16.17 o
  -7   5  11         10.23         18.65         5.23 o
  -6   5  11         22.88         21.57         5.05 o
  -5   5  11          4.37          5.84         3.18 o
  -4   5  11         48.56         38.97        10.80 o
  -3   5  11         60.05         64.50        10.13 o
  -2   5  11        394.85        480.65        44.14 o
  -1   5  11         65.86         92.49        13.21 o
   0   5  11        128.06        149.16        16.16 o
   1   5  11         19.87         26.05         5.26 o
   2   5  11        197.61        234.33        19.24 o
   3   5  11        132.23        136.45        13.61 o
   4   5  11          0.05          3.02         3.01 o
   5   5  11          3.23          4.83         3.13 o
   6   5  11         12.61         18.09         6.45 o
   7   5  11          5.64         10.31         8.12 o
   8   5  11          4.27         13.96        10.79 o
 -10   6  11          0.02         -5.38         5.38 o
  -9   6  11          0.15          4.66        15.73 o
  -8   6  11         21.39         38.64         9.97 o
  -7   6  11          1.76          3.67         4.85 o
  -6   6  11          0.52         -3.89         5.53 o
  -5   6  11         10.25         11.52         4.00 o
  -4   6  11         21.95         18.58         5.14 o
  -3   6  11         13.52          8.99         5.20 o
  -2   6  11          1.66          1.97         1.96 o
  -1   6  11          3.95          1.85         3.58 o
   0   6  11         68.39         77.72         9.86 o
   1   6  11        427.54        470.14        24.42 o
   2   6  11        378.93        475.59        28.36 o
   3   6  11         23.19         21.25         6.32 o
   4   6  11        109.46        121.08        12.82 o
   5   6  11          0.57          3.41         3.22 o
   6   6  11          0.62          3.41         4.33 o
   7   6  11          0.38          5.62         9.39 o
   8   6  11          2.67          1.40         4.82 o
 -10   7  11          2.35          1.43         2.69 o
  -9   7  11          1.04          7.53         8.54 o
  -8   7  11         16.47         23.15         7.85 o
  -7   7  11          4.34         -0.62         3.80 o
  -6   7  11         24.30         26.59         7.86 o
  -5   7  11         72.08         80.85        10.37 o
  -4   7  11         47.00         35.91         6.64 o
  -3   7  11         51.94         49.62        10.21 o
  -2   7  11         43.37         63.46        10.60 o
  -1   7  11        207.82        235.46        21.80 o
   0   7  11          7.61          6.16         2.72 o
   1   7  11          4.94         -0.86         2.26 o
   2   7  11         34.46         34.54         9.06 o
   3   7  11        210.13        270.44        27.43 o
   4   7  11         18.36         14.01         4.99 o
   5   7  11          7.52          3.88         2.55 o
   6   7  11         19.20         18.30         6.98 o
   7   7  11          3.79          2.69         8.16 o
   8   7  11          0.12          2.93         5.60 o
 -10   8  11          4.38         -4.12         6.72 o
  -9   8  11          0.04         -0.04         3.80 o
  -8   8  11          3.15          0.95         3.22 o
  -7   8  11         18.34         28.78         9.25 o
  -6   8  11         55.12         49.99         9.79 o
  -5   8  11          6.08          5.68         3.84 o
  -4   8  11         31.07         49.60        13.95 o
  -3   8  11         23.56         14.59         6.56 o
  -2   8  11        166.40        192.33        18.96 o
  -1   8  11         31.20         31.40         6.59 o
   0   8  11         47.77         50.27        10.62 o
   1   8  11        164.96        175.91        21.09 o
   2   8  11         88.47         88.48        12.73 o
   3   8  11         56.68         60.99        13.29 o
   4   8  11          4.52         -4.32         6.79 o
   5   8  11         11.67         12.14         5.23 o
   6   8  11          3.79          0.67         1.82 o
   7   8  11          2.52         -0.77         0.77 o
   8   8  11          0.02          5.53         6.34 o
 -10   9  11          5.41          9.10         5.88 o
  -9   9  11          2.13         13.47         8.37 o
  -8   9  11         10.61         13.90         8.00 o
  -7   9  11         25.33         37.60        10.03 o
  -6   9  11          2.27          3.60         3.69 o
  -5   9  11         19.77         26.96         7.25 o
  -4   9  11         18.18         11.02         3.02 o
  -3   9  11         82.04        111.07        15.20 o
  -2   9  11          0.59          4.36         5.03 o
  -1   9  11        506.87        638.60        38.95 o
   0   9  11          6.38          6.01         5.07 o
   1   9  11          3.17         -0.28         2.11 o
   2   9  11        101.71         94.31        10.62 o
   3   9  11         36.49         41.34        11.28 o
   4   9  11          0.56          6.26         7.49 o
   5   9  11          6.63          2.07         5.28 o
   6   9  11          4.05          2.52         3.80 o
   7   9  11          2.26          1.76         4.35 o
  -9  10  11          2.22          4.33         4.51 o
  -8  10  11          0.03          0.08         2.77 o
  -7  10  11         44.67         73.61        17.71 o
  -6  10  11         20.51         13.38         5.31 o
  -5  10  11          0.48          0.84         4.02 o
  -4  10  11          3.92          7.44         3.55 o
  -3  10  11         32.47         32.04         8.30 o
  -2  10  11          0.55          3.43         5.27 o
  -1  10  11         20.79         13.79         2.71 o
   0  10  11         19.89         23.42         5.80 o
   1  10  11         73.14         74.86         9.38 o
   2  10  11        128.80        126.95        16.88 o
   3  10  11          1.87          4.21         5.07 o
   4  10  11          0.00          5.53         4.23 o
   5  10  11         43.45         74.36        15.90 o
   6  10  11         33.28         24.24        10.38 o
   7  10  11          0.19         -1.18         2.76 o
  -9  11  11          5.68          2.18         8.17 o
  -8  11  11          3.14          3.73         5.60 o
  -7  11  11          6.86         -4.82         7.68 o
  -6  11  11          0.77          5.42         3.82 o
  -5  11  11         24.78         44.80         8.29 o
  -4  11  11         69.95         85.20        14.46 o
  -3  11  11         15.58         16.94         5.90 o
  -2  11  11         90.54         93.23        14.64 o
  -1  11  11        452.18        568.71        53.93 o
   0  11  11          2.13          4.72         1.63 o
   1  11  11          1.36          5.30         3.12 o
   2  11  11          3.34          1.04         3.14 o
   3  11  11          2.40          6.40         4.12 o
   4  11  11          1.06          0.49         4.25 o
   5  11  11          4.08          2.15         4.35 o
   6  11  11          1.51         -0.47         3.27 o
   7  11  11          1.88          2.48         4.11 o
  -9  12  11          3.27          4.98         5.41 o
  -8  12  11          1.03          0.12         6.59 o
  -7  12  11         25.08         25.79        12.49 o
  -6  12  11         12.85         13.93         6.15 o
  -5  12  11          0.25         -2.19         3.76 o
  -4  12  11         21.81         27.20         6.90 o
  -3  12  11         71.35         92.16        14.86 o
  -2  12  11         10.40         21.72         6.89 o
  -1  12  11         60.11         73.53        13.99 o
   0  12  11         49.59         64.70        10.83 o
   1  12  11         47.29         52.07        10.55 o
   2  12  11          4.97          7.88         4.05 o
   3  12  11         11.54          8.22         5.41 o
   4  12  11          2.20          4.65         2.89 o
   5  12  11         13.46         26.86        11.10 o
   6  12  11          0.03         -5.68         5.68 o
   7  12  11          1.79          3.39         3.35 o
  -8  13  11          3.53          8.47         4.57 o
  -7  13  11          3.17          5.88        14.35 o
  -6  13  11          0.10          1.77         5.08 o
  -5  13  11         21.22         26.73         7.68 o
  -4  13  11          3.47          0.34         3.46 o
  -3  13  11          1.89         -4.92         4.92 o
  -2  13  11        243.86        307.41        28.86 o
  -1  13  11         18.74         29.65         9.30 o
   0  13  11          2.14         -0.98         3.40 o
   1  13  11          0.14         -0.81         1.08 o
   2  13  11         34.29         32.35         8.59 o
   3  13  11         21.38         31.38        14.04 o
   4  13  11          6.98         11.00         3.47 o
   5  13  11          3.95          2.07         3.32 o
   6  13  11          0.02          2.67         5.24 o
  -8  14  11          4.20          2.03         3.07 o
  -7  14  11          0.76         -2.48         2.48 o
  -6  14  11         12.05         16.42         7.04 o
  -5  14  11          5.46         13.87         4.90 o
  -4  14  11         23.41         37.10         8.77 o
  -3  14  11        150.90        189.36        22.70 o
  -2  14  11          6.64          3.61         2.12 o
  -1  14  11         14.44          9.41         3.55 o
   0  14  11          1.15         -2.33         2.33 o
   1  14  11          8.15         11.14         6.45 o
   2  14  11          9.88         13.65         5.51 o
   3  14  11          2.37          4.02         4.16 o
   4  14  11          2.64         -1.86         7.22 o
   5  14  11          1.78          3.99         9.39 o
   6  14  11          2.32         -0.69         4.88 o
  -8  15  11          0.02          8.41         7.81 o
  -7  15  11          0.16          6.65         6.39 o
  -6  15  11          4.41          5.17         5.73 o
  -5  15  11         13.58         14.53         5.50 o
  -4  15  11          0.27         -2.68         2.83 o
  -3  15  11          2.60          5.00         5.59 o
  -2  15  11          5.76          6.58         4.78 o
  -1  15  11         11.46          1.08         2.98 o
   0  15  11          1.19         -3.24         4.44 o
   1  15  11          4.46          5.18         4.48 o
   2  15  11         28.08         26.27         8.19 o
   3  15  11          8.13         24.49        14.59 o
   4  15  11          2.47          1.76         6.50 o
   5  15  11          0.35         -1.36         8.94 o
  -7  16  11          0.24          3.71         2.00 o
  -6  16  11          0.71          9.34         7.70 o
  -5  16  11         12.28         17.61         5.08 o
  -4  16  11         23.79         30.88         8.47 o
  -3  16  11          8.38          9.30         5.91 o
  -2  16  11          9.92         20.87         7.69 o
  -1  16  11          1.30         12.67         6.85 o
   0  16  11          1.13         -4.10         4.10 o
   1  16  11          0.88          4.30         6.26 o
   2  16  11         17.76         17.93         9.77 o
   3  16  11          9.90          1.33         5.63 o
   4  16  11         11.98         31.56        13.12 o
   5  16  11          1.46          3.82         2.54 o
  -7  17  11          0.02         -4.32         4.32 o
  -6  17  11          2.25         -1.25         4.64 o
  -5  17  11          0.03         -2.54         3.80 o
  -4  17  11          0.07         -2.26         4.15 o
  -3  17  11          3.08          0.07         3.12 o
  -2  17  11          6.41         11.09         6.68 o
  -1  17  11          3.44          8.78         8.17 o
   0  17  11          4.38          1.18         4.05 o
   1  17  11          2.59         -0.31         4.37 o
   2  17  11         15.80         17.42         9.89 o
   3  17  11          1.43          2.15         2.72 o
   4  17  11          5.75          0.53         2.48 o
  -6  18  11          5.42         14.85         7.28 o
  -5  18  11          1.04         -0.36         5.34 o
  -4  18  11          1.99         -3.36         4.55 o
  -3  18  11          0.74         -1.51         3.22 o
  -2  18  11          0.00         -2.89         2.89 o
  -1  18  11          3.53          9.11         5.28 o
   0  18  11          1.68         -1.08         3.09 o
   1  18  11          7.98          2.35         4.12 o
   2  18  11          0.34          9.12         3.68 o
   3  18  11          0.18         -1.13         6.30 o
   4  18  11          1.96          0.36         3.08 o
  -5  19  11          2.44          1.70         4.83 o
  -4  19  11          1.04         10.47         5.95 o
  -3  19  11          6.19          4.53         2.85 o
  -2  19  11          3.57          9.48         7.60 o
  -1  19  11          4.55         11.44        10.22 o
   0  19  11          0.07          0.37         3.44 o
   1  19  11          7.36          0.85         4.65 o
   2  19  11          2.79          2.81         3.86 o
   3  19  11          0.05         12.77        10.16 o
  -4  20  11          0.55         -2.29         4.44 o
  -3  20  11          2.32          9.18         5.32 o
  -2  20  11          3.59          6.06         6.74 o
  -1  20  11          0.27          1.43         3.41 o
   0  20  11          2.74          5.17         7.90 o
   1  20  11          0.59          6.15         5.89 o
   2  20  11          1.02         -3.08         8.68 o
  -3  21  11          0.00          3.83         4.44 o
  -2  21  11          1.27          3.25         3.53 o
  -1  21  11          2.60         -0.52         3.62 o
   0  21  11          0.95          1.86         6.97 o
   1  21  11          4.19          6.04         9.65 o
 -10   0  12          8.07         -3.57         5.24 o
  -8   0  12          1.42          0.76         4.11 o
  -6   0  12          5.70         10.48         4.08 o
  -4   0  12         33.77         34.40         7.28 o
  -2   0  12        247.65        251.67        21.55 o
   0   0  12       1693.59       1810.75        74.91 o
   2   0  12        684.60        801.94        54.85 o
   4   0  12          2.16         -2.72         2.72 o
   6   0  12          1.18         -1.41         4.05 o
   8   0  12          0.03          0.64         7.89 o
 -10   1  12          0.02          1.83         2.27 o
  -9   1  12          0.07         -0.34         2.22 o
  -8   1  12          0.26         -0.34         1.20 o
  -7   1  12          0.25         -0.49         1.73 o
  -6   1  12          2.90          3.28         2.91 o
  -5   1  12        128.83        139.41        16.46 o
  -4   1  12        185.70        146.53        27.79 o
  -3   1  12          1.52         -1.67         1.68 o
  -2   1  12         92.19         58.88        18.49 o
  -1   1  12         97.41         73.82        10.81 o
   0   1  12        244.96        205.54        39.55 o
   1   1  12         73.22         71.23        12.16 o
   2   1  12         69.55         83.67        12.08 o
   3   1  12          2.01          0.40         2.48 o
   4   1  12          4.66         13.31         4.17 o
   5   1  12          4.76          4.68         2.85 o
   6   1  12          0.44          2.47         2.69 o
   7   1  12          0.14          9.69         5.25 o
   8   1  12         21.00         39.71        12.20 o
 -10   2  12          0.61         -0.03         3.85 o
  -9   2  12          3.30          1.87         4.21 o
  -8   2  12          3.40          3.92         4.51 o
  -7   2  12         40.27         24.01         5.29 o
  -6   2  12         83.11         84.56         8.34 o
  -5   2  12         10.17          5.74         2.30 o
  -4   2  12          0.24          6.37         6.60 o
  -3   2  12         61.55         46.14        12.73 o
  -2   2  12        375.95        262.37        82.02 o
  -1   2  12        267.60        234.61        29.61 o
   0   2  12        208.27        133.04        45.10 o
   1   2  12         50.95         48.81        10.01 o
   2   2  12          0.59          2.83         5.25 o
   3   2  12         51.71         50.86         7.36 o
   4   2  12         10.62          9.06         3.84 o
   5   2  12          5.78          3.03         3.87 o
   6   2  12          0.79          1.30         1.18 o
   7   2  12         12.94         21.97         8.07 o
   8   2  12          1.46          0.01         2.92 o
 -10   3  12          0.01         -1.92         2.92 o
  -9   3  12          0.02          0.09         2.58 o
  -8   3  12          2.77          9.55         2.96 o
  -7   3  12          2.74          2.47         3.31 o
  -6   3  12          0.59         -0.37         3.01 o
  -5   3  12        144.52        148.74        12.66 o
  -4   3  12         37.63         43.86         9.30 o
  -3   3  12          9.72          6.55         1.38 o
  -2   3  12        126.44        102.92        19.38 o
  -1   3  12         50.03         63.32        10.06 o
   0   3  12          2.25          7.47         3.37 o
   1   3  12        648.48        771.82        48.97 o
   2   3  12         55.93         48.63         7.91 o
   3   3  12          6.74          4.23         2.89 o
   4   3  12         64.22         91.54        11.13 o
   5   3  12          0.27         -1.49         2.12 o
   6   3  12          2.78          2.77         5.28 o
   7   3  12          1.19          0.33         9.62 o
   8   3  12          7.48         12.35         6.01 o
 -10   4  12          0.01          1.04         2.30 o
  -9   4  12          0.82          0.69         2.50 o
  -8   4  12          4.24          7.55         5.89 o
  -7   4  12          0.05          0.09         1.91 o
  -6   4  12         74.97         76.15        10.17 o
  -5   4  12         16.78         13.13         5.10 o
  -4   4  12        140.65        149.96        17.37 o
  -3   4  12         20.52         34.80         6.64 o
  -2   4  12        213.62        267.94        36.43 o
  -1   4  12         82.59        102.60        13.40 o
   0   4  12         83.25         84.05        12.51 o
   1   4  12         54.86         51.07         8.90 o
   2   4  12          5.38          6.91         3.11 o
   3   4  12          3.28         -2.95         2.95 o
   4   4  12         45.89         60.92        10.01 o
   5   4  12         24.79         20.21        11.21 o
   6   4  12          0.42          2.87         3.76 o
   7   4  12          8.33          3.68         6.99 o
   8   4  12          0.10          8.51         4.51 o
 -10   5  12          6.51         -0.67         2.50 o
  -9   5  12          0.01         -3.05         4.58 o
  -8   5  12          1.51          5.74         4.84 o
  -7   5  12          6.88          7.57         4.90 o
  -6   5  12          4.84          5.99         2.99 o
  -5   5  12        101.37        109.82        27.37 o
  -4   5  12          3.45          0.17         3.01 o
  -3   5  12          4.30          1.94         1.22 o
  -2   5  12         24.45         42.00         8.23 o
  -1   5  12         30.58         26.57         7.49 o
   0   5  12         10.02         21.43         6.92 o
   1   5  12         47.59         59.05         9.53 o
   2   5  12         52.68         60.85        10.77 o
   3   5  12          8.68          4.90         6.27 o
   4   5  12         39.70         42.06         7.66 o
   5   5  12          9.55          8.08         8.09 o
   6   5  12          1.23          0.38         3.27 o
   7   5  12          3.49          1.56        10.13 o
 -10   6  12          9.70          3.99         5.08 o
  -9   6  12          6.96          4.11         4.82 o
  -8   6  12          6.62         10.32         3.81 o
  -7   6  12          5.33          7.62         2.22 o
  -6   6  12          5.31          4.48         3.47 o
  -5   6  12         76.03         88.45        16.39 o
  -4   6  12        107.50        119.88        14.17 o
  -3   6  12          7.99          5.81         4.42 o
  -2   6  12         39.20         26.53         7.98 o
  -1   6  12         57.08         54.25         9.70 o
   0   6  12         20.69         22.30         5.75 o
   1   6  12          7.63          7.47         4.51 o
   2   6  12          1.83          5.80         4.82 o
   3   6  12         28.43         23.07        10.25 o
   4   6  12          5.06          7.69         3.63 o
   5   6  12         41.47         47.07         8.87 o
   6   6  12          2.22          3.44         4.26 o
   7   6  12          2.22          1.19        14.93 o
 -10   7  12          0.09         -0.98         2.23 o
  -9   7  12          0.21         -0.99         5.32 o
  -8   7  12          0.00          0.86         4.26 o
  -7   7  12          0.04          0.11         4.99 o
  -6   7  12          8.33          8.17         6.79 o
  -5   7  12         15.49         20.69         6.31 o
  -4   7  12         16.78         25.48         7.94 o
  -3   7  12          7.77          7.28         6.27 o
  -2   7  12          0.74         -2.51         2.51 o
  -1   7  12         44.15         72.15        12.63 o
   0   7  12         26.01         33.96         7.43 o
   1   7  12          2.52         -2.88         3.14 o
   2   7  12         70.69         88.23        11.20 o
   3   7  12         78.77         87.48        14.05 o
   4   7  12          0.10          3.84         3.95 o
   5   7  12         35.91         35.28         8.00 o
   6   7  12          0.89         -3.47         3.47 o
   7   7  12          4.92         17.81         8.58 o
  -9   8  12         23.29         23.33         8.23 o
  -8   8  12          0.67          0.88         5.31 o
  -7   8  12         10.11          4.91         5.81 o
  -6   8  12          0.79         -0.19         2.89 o
  -5   8  12         60.63         88.79        11.87 o
  -4   8  12          1.54          1.48         2.41 o
  -3   8  12          1.08          2.80         3.60 o
  -2   8  12        102.76        113.47        15.62 o
  -1   8  12         28.07         47.58        10.24 o
   0   8  12          0.14          1.77         2.81 o
   1   8  12         56.78         66.99         8.79 o
   2   8  12         56.98         63.41         9.72 o
   3   8  12         17.42         16.20         6.27 o
   4   8  12          0.57         -3.20         3.20 o
   5   8  12          6.45          5.72         6.57 o
   6   8  12          8.23         12.94         6.35 o
   7   8  12          0.37          2.70         7.48 o
  -9   9  12          8.38          3.53         1.38 o
  -8   9  12          4.18          5.92         3.18 o
  -7   9  12          1.12          8.75         7.10 o
  -6   9  12          0.06         -1.60         4.76 o
  -5   9  12         39.57         45.07         8.62 o
  -4   9  12         54.54         74.11        12.55 o
  -3   9  12          7.82         11.06         7.07 o
  -2   9  12         21.57          6.02         5.19 o
  -1   9  12         16.98         21.46         6.62 o
   0   9  12         31.49         23.08         5.96 o
   1   9  12         11.39          6.79         6.69 o
   2   9  12          7.41         -2.91         7.76 o
   3   9  12        136.56        176.66        22.89 o
   4   9  12         38.67         54.47        13.09 o
   5   9  12         12.26         15.44         5.71 o
   6   9  12          4.89          8.30         4.44 o
   7   9  12          0.66         -3.42         3.42 o
  -9  10  12          1.51         -0.93         3.54 o
  -8  10  12         11.10         17.38         5.98 o
  -7  10  12          9.67         14.07        10.45 o
  -6  10  12         11.61         12.46         9.72 o
  -5  10  12         17.76         21.85         5.87 o
  -4  10  12          3.25          8.65         5.31 o
  -3  10  12          0.01          2.17         2.90 o
  -2  10  12        238.42        353.32        25.80 o
  -1  10  12         19.13         24.95         7.50 o
   0  10  12          0.38          1.00         3.18 o
   1  10  12          2.98          7.87         9.37 o
   2  10  12         76.98         96.67        14.41 o
   3  10  12         11.18         28.42         8.50 o
   4  10  12          2.87         16.30         4.43 o
   5  10  12          1.48         -1.72         7.07 o
   6  10  12          9.68         11.16         7.33 o
   7  10  12          0.00          7.13         9.27 o
  -9  11  12          0.04          0.67         7.76 o
  -8  11  12         13.92         24.85         8.90 o
  -7  11  12          6.30          6.04         8.78 o
  -6  11  12          4.06          4.57         3.91 o
  -5  11  12          1.47          5.23         3.01 o
  -4  11  12         43.70         53.25        11.00 o
  -3  11  12          0.61         -0.42         4.22 o
  -2  11  12         85.18        106.97        16.27 o
  -1  11  12         28.67         20.59         6.31 o
   0  11  12         33.35         38.31         8.13 o
   1  11  12         31.79         23.95         5.90 o
   2  11  12          0.01          1.09         2.29 o
   3  11  12          0.16          1.69         3.38 o
   4  11  12         44.96         51.34        12.79 o
   5  11  12          0.61         -2.78         6.08 o
   6  11  12          6.19         -1.26         3.57 o
  -8  12  12          0.51          5.93         4.06 o
  -7  12  12          0.34          2.91         9.88 o
  -6  12  12         20.10         18.85         9.52 o
  -5  12  12          0.05          2.89         4.33 o
  -4  12  12          0.36         -0.95         3.28 o
  -3  12  12          0.97          5.40         6.68 o
  -2  12  12        185.75        216.31        24.09 o
  -1  12  12         11.81         14.86         5.48 o
   0  12  12          4.32          1.50         4.36 o
   1  12  12          0.42          0.57         1.75 o
   2  12  12         40.85         67.95        15.39 o
   3  12  12          0.52         -1.65         3.75 o
   4  12  12          1.81         -0.21         5.45 o
   5  12  12         41.15         20.65        10.02 o
   6  12  12         12.47          3.44         3.23 o
  -8  13  12          6.92         11.11         9.11 o
  -7  13  12          1.44          7.47         9.47 o
  -6  13  12          1.38          6.92         7.53 o
  -5  13  12          2.17          1.50         2.75 o
  -4  13  12         39.05         52.83        10.33 o
  -3  13  12          0.40         -0.62         3.42 o
  -2  13  12          0.16          2.14         3.43 o
  -1  13  12          0.12          0.80         2.37 o
   0  13  12         55.56         63.79        15.95 o
   1  13  12         45.18         45.64         9.81 o
   2  13  12          2.51         -0.67         4.60 o
   3  13  12         21.63         29.98         9.98 o
   4  13  12         18.39         25.32         8.82 o
   5  13  12          0.01         -1.01         4.36 o
   6  13  12          3.42         -0.89         5.41 o
  -8  14  12          1.36          3.80         4.04 o
  -7  14  12          0.18         -0.91         8.66 o
  -6  14  12         20.58         36.24        11.79 o
  -5  14  12          0.52          0.99         4.56 o
  -4  14  12          2.36          0.27         3.03 o
  -3  14  12         29.03         30.44        10.59 o
  -2  14  12         10.99         22.04         7.53 o
  -1  14  12         11.75         15.43         6.99 o
   0  14  12          2.07         -0.07         4.47 o
   1  14  12         10.63         14.84         5.34 o
   2  14  12         24.53         33.45        10.54 o
   3  14  12          2.34          7.37        15.81 o
   4  14  12         23.73         31.17        12.20 o
   5  14  12         14.30          9.64         6.11 o
  -7  15  12         15.05         19.90        12.04 o
  -6  15  12          0.85         -1.46         6.94 o
  -5  15  12         29.10         31.66         8.35 o
  -4  15  12         22.48         21.54         6.06 o
  -3  15  12         13.90         20.30         5.15 o
  -2  15  12         19.84         22.07         8.84 o
  -1  15  12         22.32         14.95         8.47 o
   0  15  12        103.07        113.05        24.60 o
   1  15  12         10.41         14.96         7.12 o
   2  15  12          2.50         -2.19         2.19 o
   3  15  12          2.45          3.91         2.15 o
   4  15  12          0.56          5.92         7.92 o
   5  15  12          3.81          1.53         4.09 o
  -7  16  12          0.08          2.72         4.11 o
  -6  16  12          2.36          4.26         5.38 o
  -5  16  12         14.29         16.95         5.23 o
  -4  16  12          6.21          7.03         3.15 o
  -3  16  12         24.15         33.00         9.28 o
  -2  16  12          4.07          2.62         3.40 o
  -1  16  12          3.91          1.51         3.86 o
   0  16  12          0.02         -2.33         3.74 o
   1  16  12         57.63         42.41        18.31 o
   2  16  12          5.77         -3.99         6.06 o
   3  16  12          3.36          9.40         5.32 o
   4  16  12         12.10         12.38         7.00 o
  -6  17  12          1.10         17.35         7.79 o
  -5  17  12         10.26         13.63         7.59 o
  -4  17  12          0.43          1.16         4.04 o
  -3  17  12         18.58         31.24        10.92 o
  -2  17  12          0.04          4.58         4.16 o
  -1  17  12          1.20          0.93         6.60 o
   0  17  12          3.72         -1.22         5.19 o
   1  17  12         11.74          4.59         5.62 o
   2  17  12          2.42          1.81         4.38 o
   3  17  12          1.13          8.26         6.32 o
   4  17  12          0.00          1.59         2.26 o
  -6  18  12          0.72          2.28         2.04 o
  -5  18  12          8.59         13.31         6.65 o
  -4  18  12          0.94          5.22         4.78 o
  -3  18  12          0.00          1.70         6.17 o
  -2  18  12         14.60         30.20        11.12 o
  -1  18  12          8.59          3.60         5.03 o
   0  18  12          1.42         -0.68         5.20 o
   1  18  12         20.09         16.59         7.24 o
   2  18  12          4.40          6.00         6.06 o
   3  18  12         16.01         14.66        11.44 o
  -5  19  12          1.81         -3.57         4.44 o
  -4  19  12          8.88         11.30         5.66 o
  -3  19  12         11.83          7.25         5.14 o
  -2  19  12          0.02          2.88         4.04 o
  -1  19  12          0.01          1.39         4.01 o
   0  19  12          3.35          3.01         5.38 o
   1  19  12          5.12         13.22        12.46 o
   2  19  12          0.10         -2.56        23.21 o
  -3  20  12          1.74         -0.92         2.73 o
  -2  20  12          4.56         10.50         6.93 o
  -1  20  12          2.28         -4.98         5.99 o
   0  20  12          1.09          6.26         4.08 o
   1  20  12          0.01         -8.35         8.35 o
  -9   0  13          4.97          6.56         6.27 o
  -7   0  13         14.45          2.52         3.97 o
  -5   0  13        400.68        500.19        39.83 o
  -3   0  13         21.15         27.02         6.33 o
  -1   0  13        326.49        352.08        33.42 o
   1   0  13         50.89         49.98        12.46 o
   3   0  13         33.85         56.74        15.17 o
   5   0  13          2.89          1.40         3.74 o
   7   0  13         16.13         10.26         9.96 o
 -10   1  13          1.61          6.45         6.32 o
  -9   1  13          1.92         -3.28         3.28 o
  -8   1  13          0.63          2.41         2.80 o
  -7   1  13         78.75         82.16         9.70 o
  -6   1  13          0.04          0.00         2.48 o
  -5   1  13        116.17        112.94         9.77 o
  -4   1  13         77.67         78.21         8.07 o
  -3   1  13         97.13        107.05        11.08 o
  -2   1  13         97.21         97.94        10.28 o
  -1   1  13        117.67        107.05        22.22 o
   0   1  13        123.47         77.61        15.86 o
   1   1  13         17.29         27.86         8.24 o
   2   1  13        111.95        116.26        15.32 o
   3   1  13        174.14        195.79        26.25 o
   4   1  13          7.61          6.63         3.96 o
   5   1  13          1.09          4.69         3.46 o
   6   1  13          0.07          0.77         3.24 o
   7   1  13         24.11         21.77         6.54 o
 -10   2  13          0.08          2.07         4.75 o
  -9   2  13          0.81         -0.66         2.25 o
  -8   2  13          1.95          0.46         2.34 o
  -7   2  13          4.64         11.61         3.70 o
  -6   2  13         10.98          9.70         2.47 o
  -5   2  13         59.02         73.71        10.08 o
  -4   2  13         41.73         42.31         7.79 o
  -3   2  13         74.07         68.15         9.27 o
  -2   2  13         94.70         86.73        10.41 o
  -1   2  13          7.11          5.41         3.11 o
   0   2  13         54.48         38.98         5.73 o
   1   2  13         12.63         17.13         7.00 o
   2   2  13          3.68          2.94         4.12 o
   3   2  13         46.81         56.93         7.89 o
   4   2  13          0.95          0.38         2.46 o
   5   2  13          9.73          9.76         3.58 o
   6   2  13          0.29          4.67         5.69 o
   7   2  13          5.28         14.24         8.57 o
 -10   3  13          5.98          2.57         4.49 o
  -9   3  13          3.55          3.16         3.90 o
  -8   3  13          2.87          0.21         1.77 o
  -7   3  13         16.44         13.80         5.04 o
  -6   3  13         83.38         87.16         8.61 o
  -5   3  13          5.04          0.12         1.35 o
  -4   3  13        188.44        203.91        20.15 o
  -3   3  13         73.82         98.02        13.28 o
  -2   3  13          1.41         -1.53         2.03 o
  -1   3  13        409.93        449.94        39.51 o
   0   3  13         68.75         54.85        12.13 o
   1   3  13        146.07        148.35        15.42 o
   2   3  13         42.92         49.80         8.66 o
   3   3  13         23.53         29.28         6.70 o
   4   3  13          4.99          2.48         4.03 o
   5   3  13         12.28         16.48         8.48 o
   6   3  13          3.91          3.96         3.24 o
   7   3  13          3.26         -3.63         3.63 o
 -10   4  13          1.72          0.85         4.07 o
  -9   4  13          1.11          2.11         3.66 o
  -8   4  13          0.41         -1.60         1.60 o
  -7   4  13          0.39         -2.33         5.17 o
  -6   4  13         13.04         13.08         3.29 o
  -5   4  13         17.99         14.42         4.41 o
  -4   4  13         45.95         57.24        10.87 o
  -3   4  13          0.58          1.68         3.14 o
  -2   4  13        116.54         88.90        18.93 o
  -1   4  13        407.74        461.58        30.30 o
   0   4  13         14.47         21.34         6.23 o
   1   4  13          7.86          7.64         3.87 o
   2   4  13          2.40          2.45         3.56 o
   3   4  13         29.39         25.44         5.52 o
   4   4  13          9.06         28.49         6.44 o
   5   4  13         14.69         16.62         5.34 o
   6   4  13          2.98          9.21         4.69 o
   7   4  13          0.31         -2.35         7.30 o
 -10   5  13          5.86          1.29         2.73 o
  -9   5  13          5.25          4.84         6.28 o
  -8   5  13          1.09         -0.81         4.01 o
  -7   5  13          0.17          1.12         3.76 o
  -6   5  13         63.16         58.19        11.03 o
  -5   5  13         11.17         16.51         5.63 o
  -4   5  13         62.58         48.99        14.27 o
  -3   5  13        173.39        202.76        31.29 o
  -2   5  13        159.72        189.77        31.55 o
  -1   5  13         54.33         59.76        10.63 o
   0   5  13          0.23         -3.87         6.95 o
   1   5  13          9.36          6.16         4.48 o
   2   5  13          1.06          8.72         7.83 o
   3   5  13         14.90         15.64         4.53 o
   4   5  13          0.11          4.06         3.90 o
   5   5  13          0.87          1.67         2.97 o
   6   5  13         20.44         16.92         5.30 o
   7   5  13          0.00         -3.17         5.13 o
  -9   6  13          0.59          3.17         3.67 o
  -8   6  13          5.43          7.06         4.65 o
  -7   6  13         10.00         14.97         6.93 o
  -6   6  13          0.06          1.75         1.37 o
  -5   6  13          1.05          2.04         8.74 o
  -4   6  13         27.02         42.90         8.42 o
  -3   6  13        182.84        163.46        17.90 o
  -2   6  13          6.23          9.28         6.98 o
  -1   6  13         78.47         78.78        13.24 o
   0   6  13         86.23         96.01        20.99 o
   1   6  13         42.42         38.53         7.56 o
   2   6  13         79.55        106.89        14.30 o
   3   6  13         20.52         12.30         7.93 o
   4   6  13         23.53         40.53         9.27 o
   5   6  13          8.95          6.52         7.68 o
   6   6  13          4.14         -1.85         1.85 o
   7   6  13          0.06          7.71         8.93 o
  -9   7  13          0.70          1.48         5.98 o
  -8   7  13          0.89         -3.20         4.40 o
  -7   7  13          9.09         18.74         7.27 o
  -6   7  13          9.86         12.81         5.00 o
  -5   7  13          2.97          5.37        10.53 o
  -4   7  13         22.45         20.76         5.87 o
  -3   7  13         18.95         24.14         7.84 o
  -2   7  13         55.45         84.84        13.14 o
  -1   7  13        111.39        108.28        15.29 o
   0   7  13         33.06         22.45         7.71 o
   1   7  13          5.08          9.21         5.12 o
   2   7  13         53.74         63.65        10.18 o
   3   7  13          0.02          0.63         4.31 o
   4   7  13          6.18          3.75         4.79 o
   5   7  13          0.98          3.15         1.87 o
   6   7  13          8.60          1.75         2.92 o
   7   7  13          1.91         -4.00         7.34 o
  -9   8  13          1.40         -1.32         1.67 o
  -8   8  13          1.98          4.80         5.26 o
  -7   8  13         23.31         20.48         7.13 o
  -6   8  13          0.06         -1.48         2.53 o
  -5   8  13         64.73         78.24        12.34 o
  -4   8  13          8.88          5.99         2.48 o
  -3   8  13         20.23         26.66         7.62 o
  -2   8  13        110.04        116.26        15.49 o
  -1   8  13         67.28         73.50        13.92 o
   0   8  13         45.79         65.10        12.64 o
   1   8  13          2.95          0.50         2.22 o
   2   8  13          4.37          1.08         2.03 o
   3   8  13          0.27          1.26         2.05 o
   4   8  13         16.80         29.57         8.49 o
   5   8  13          4.56          4.22         3.07 o
   6   8  13          0.09          5.79         4.28 o
   7   8  13          0.45          4.16         7.06 o
  -9   9  13          1.71          1.92         3.31 o
  -8   9  13          3.06          1.09         2.61 o
  -7   9  13          0.06         -0.96         4.35 o
  -6   9  13         13.50         12.14         6.92 o
  -5   9  13          0.85         -2.33         3.65 o
  -4   9  13         26.16         23.24         7.67 o
  -3   9  13         82.44         81.29        12.97 o
  -2   9  13         15.85          9.41         4.37 o
  -1   9  13         11.23         16.11         6.74 o
   0   9  13          5.14          4.89         3.27 o
   1   9  13         24.98         33.70         7.45 o
   2   9  13          3.40         11.01         3.88 o
   3   9  13          6.34         15.98         5.33 o
   4   9  13          0.04          6.05         6.55 o
   5   9  13          8.70          3.37         3.85 o
   6   9  13          2.15          0.48         5.19 o
  -9  10  13          3.84         -1.77         3.03 o
  -8  10  13          4.95          4.33         4.24 o
  -7  10  13          1.80          6.57        10.77 o
  -6  10  13          4.13          1.56         1.87 o
  -5  10  13         36.24         53.24         9.64 o
  -4  10  13         19.52         25.54         8.30 o
  -3  10  13          0.46         -3.74         8.85 o
  -2  10  13         94.86         99.85        15.81 o
  -1  10  13          0.41         -0.61         3.15 o
   0  10  13          0.30          5.27         2.07 o
   1  10  13        113.37        155.41        20.54 o
   2  10  13          0.90          0.52         3.17 o
   3  10  13         45.79         45.54         8.83 o
   4  10  13          3.34         -1.27         4.32 o
   5  10  13          4.54          4.10         5.70 o
   6  10  13          5.77          4.39         4.79 o
  -8  11  13          0.32         -2.59         4.50 o
  -7  11  13         11.65         22.29         8.45 o
  -6  11  13          0.13          1.99         3.70 o
  -5  11  13          0.55          2.91         3.93 o
  -4  11  13         13.22          9.17         4.99 o
  -3  11  13         69.01         80.64        14.51 o
  -2  11  13          7.49          7.66         5.01 o
  -1  11  13         43.84         63.02        11.49 o
   0  11  13         27.31         20.70         5.39 o
   1  11  13         33.63         30.94         8.94 o
   2  11  13          1.64          7.58         4.76 o
   3  11  13          5.65          5.92         4.60 o
   4  11  13          1.42          7.76         5.63 o
   5  11  13         31.61         33.86        11.93 o
   6  11  13          0.20         -2.02         4.51 o
  -8  12  13          2.74          2.78         5.03 o
  -7  12  13          5.72         12.53         5.87 o
  -6  12  13         14.55         20.99         9.17 o
  -5  12  13         18.67         21.19         7.32 o
  -4  12  13         27.74         36.35         9.94 o
  -3  12  13          0.44         -4.28         5.08 o
  -2  12  13         42.05         40.89         9.49 o
  -1  12  13        207.36        206.02        23.90 o
   0  12  13         10.41         17.14         6.34 o
   1  12  13         21.28         22.98         9.23 o
   2  12  13          0.72          1.77         5.85 o
   3  12  13         19.07         22.69         8.57 o
   4  12  13          2.28          3.56         5.98 o
   5  12  13          0.07          0.70         3.67 o
  -8  13  13          1.66         -2.16         4.84 o
  -7  13  13          2.45         -5.49         8.94 o
  -6  13  13         13.02         23.85        10.51 o
  -5  13  13          5.51          5.30         3.44 o
  -4  13  13          5.54         11.44         6.53 o
  -3  13  13         36.91         57.46        11.40 o
  -2  13  13          8.06          8.76         5.88 o
  -1  13  13          0.27          3.37         5.50 o
   0  13  13          0.20         -0.03         1.85 o
   1  13  13         23.72         36.75        11.10 o
   2  13  13          3.14          1.64         5.69 o
   3  13  13          6.28         11.67         6.55 o
   4  13  13         13.73         32.56        10.55 o
   5  13  13          7.60          7.44         7.98 o
  -7  14  13          0.29         10.41        11.46 o
  -6  14  13          3.31          5.40         4.69 o
  -5  14  13          0.84          4.90         3.06 o
  -4  14  13         27.50         43.07        11.45 o
  -3  14  13          7.84         13.10         5.03 o
  -2  14  13         31.65         21.30         7.64 o
  -1  14  13         45.17         51.07        12.11 o
   0  14  13         67.31         61.78        21.10 o
   1  14  13          0.16          8.86         8.38 o
   2  14  13          0.19          5.45         5.59 o
   3  14  13          0.43         -4.93         5.63 o
   4  14  13          9.12          6.07         4.83 o
   5  14  13          1.80          4.05         4.36 o
  -7  15  13          1.29          7.36         9.03 o
  -6  15  13          4.48          3.88         5.24 o
  -5  15  13          2.22          3.92         2.73 o
  -4  15  13          1.00          2.88         5.41 o
  -3  15  13          2.86          8.00         7.48 o
  -2  15  13         45.40         46.84        11.86 o
  -1  15  13          6.44          0.02         7.42 o
   0  15  13         20.44          9.44         9.02 o
   1  15  13          0.29          2.85         4.83 o
   2  15  13         12.08         12.80         6.28 o
   3  15  13          5.98          5.32         5.27 o
   4  15  13         14.30          3.14         6.99 o
  -6  16  13          1.30          0.76         2.31 o
  -5  16  13          0.34         -1.93         3.69 o
  -4  16  13         16.75         18.17         6.05 o
  -3  16  13          1.03          0.30         3.12 o
  -2  16  13          0.17         -2.11         2.61 o
  -1  16  13          0.62          6.21         5.56 o
   0  16  13         43.77         36.07        17.73 o
   1  16  13          0.25          0.50         3.14 o
   2  16  13          1.62          4.45        10.12 o
   3  16  13          1.90         -0.15         3.71 o
   4  16  13          5.92          1.63         1.54 o
  -6  17  13          0.58          0.78         2.05 o
  -5  17  13          1.32          0.48         1.92 o
  -4  17  13          3.07          9.07         5.92 o
  -3  17  13          5.71          9.07         6.94 o
  -2  17  13         11.35          9.44         8.24 o
  -1  17  13          0.71          2.71         5.18 o
   0  17  13         24.62         20.50         8.29 o
   1  17  13          2.93          2.89         7.11 o
   2  17  13         11.43         12.04        14.15 o
   3  17  13          2.50         15.70        10.95 o
  -5  18  13          6.65          3.10         5.91 o
  -4  18  13          4.32          2.18         4.28 o
  -3  18  13          3.00          6.88         5.63 o
  -2  18  13          0.19          8.30         4.05 o
  -1  18  13          1.27         -1.51         2.31 o
   0  18  13          3.23          4.14         3.11 o
   1  18  13          1.93          7.06         7.87 o
   2  18  13          0.06         -2.60         8.33 o
  -4  19  13          3.23          1.15         2.53 o
  -3  19  13          1.04          0.01         3.68 o
  -2  19  13          0.46          2.59         4.25 o
  -1  19  13          0.00          0.72         3.41 o
   0  19  13          3.09          0.11         6.05 o
   1  19  13          5.39         10.06         8.01 o
  -2  20  13          4.78         -0.50         3.37 o
  -1  20  13          5.67          2.88         4.27 o
 -10   0  14          0.21         17.40         9.59 o
  -8   0  14          9.04          5.34         9.15 o
  -6   0  14         18.62         18.74         5.51 o
  -4   0  14         38.09         64.36        14.59 o
  -2   0  14         17.17         17.11         6.32 o
   0   0  14        176.39        224.68        28.77 o
   2   0  14        492.15        648.23        73.54 o
   4   0  14         15.12         22.72        10.35 o
   6   0  14         11.12          6.53         5.38 o
 -10   1  14          2.85          8.46         7.04 o
  -9   1  14          1.05          7.08         5.87 o
  -8   1  14          8.49          2.04         1.65 o
  -7   1  14          0.81          0.48         2.63 o
  -6   1  14          5.77          5.62         3.62 o
  -5   1  14         23.43         32.15         6.24 o
  -4   1  14        123.33        142.12        13.39 o
  -3   1  14          0.01         -0.34         2.51 o
  -2   1  14         63.09         86.95        10.40 o
  -1   1  14          0.03          0.51         2.88 o
   0   1  14         10.10         19.34        10.39 o
   1   1  14          6.53          3.23         5.06 o
   2   1  14        184.98        162.31        32.07 o
   3   1  14         20.39         12.38         8.58 o
   4   1  14          2.82          3.62         3.33 o
   5   1  14          1.29          1.77         2.18 o
   6   1  14          1.09          3.75         6.20 o
   7   1  14          5.31         10.74         6.81 o
 -10   2  14          0.00         -0.44         3.15 o
  -9   2  14          2.08          0.38         1.37 o
  -8   2  14          9.91          3.45         4.73 o
  -7   2  14          0.51          3.36         3.67 o
  -6   2  14          9.88         10.80         2.48 o
  -5   2  14          0.90         -2.64         2.64 o
  -4   2  14         77.42         99.06        12.59 o
  -3   2  14         77.24         82.17        11.78 o
  -2   2  14          7.64          6.90         3.55 o
  -1   2  14        203.11        229.99        23.25 o
   0   2  14         40.22         60.47        12.09 o
   1   2  14          9.60         13.64         4.22 o
   2   2  14        143.45        154.28        35.77 o
   3   2  14         40.24         36.29         9.17 o
   4   2  14          2.65          2.36         5.35 o
   5   2  14          0.11          0.71         2.76 o
   6   2  14         19.66         23.54        10.53 o
   7   2  14          2.49         -1.36         6.54 o
  -9   3  14          7.50         10.80         6.18 o
  -8   3  14          2.90          5.01         6.02 o
  -7   3  14          3.86          7.63         7.02 o
  -6   3  14         28.67         30.66         6.63 o
  -5   3  14         35.49         29.93         5.25 o
  -4   3  14         57.85         81.92        13.32 o
  -3   3  14         19.18         10.34         4.22 o
  -2   3  14          4.44          6.31        13.90 o
  -1   3  14          0.27         -1.17         1.60 o
   0   3  14        124.43        150.44        18.57 o
   1   3  14          9.21         19.66         6.51 o
   2   3  14         13.57          5.93         5.06 o
   3   3  14        101.38        110.55        15.31 o
   4   3  14          5.52         15.59         4.91 o
   5   3  14          3.56          1.84         2.58 o
   6   3  14          3.42          4.13         5.35 o
   7   3  14         17.02         24.68        11.11 o
  -9   4  14          2.59         -1.58         2.38 o
  -8   4  14         19.63          9.40         6.14 o
  -7   4  14         26.08         31.50         7.63 o
  -6   4  14         35.71         34.04         9.27 o
  -5   4  14          9.67          7.30         3.65 o
  -4   4  14         12.54         28.35         9.43 o
  -3   4  14         10.35          5.62         5.45 o
  -2   4  14         36.76         46.29        12.39 o
  -1   4  14         33.50         34.38        12.73 o
   0   4  14          1.89          9.57         6.13 o
   1   4  14        185.84        218.92        19.96 o
   2   4  14          1.06          2.01         6.85 o
   3   4  14          0.02          0.11         3.04 o
   4   4  14          0.30          6.25         5.01 o
   5   4  14          9.69          5.13         3.15 o
   6   4  14         12.60          0.59         4.90 o
   7   4  14          3.01          1.82         5.76 o
  -9   5  14          5.33          1.59         2.84 o
  -8   5  14          0.08          2.84         3.73 o
  -7   5  14          9.86          8.90         4.96 o
  -6   5  14          0.26         -0.69         3.28 o
  -5   5  14         26.16         26.35         8.54 o
  -4   5  14          0.33          5.20         3.01 o
  -3   5  14          8.57         10.53        13.05 o
  -2   5  14         13.30         15.16         8.77 o
  -1   5  14         65.37         89.24        21.70 o
   0   5  14          0.74          5.21         4.48 o
   1   5  14          3.29          4.06         2.83 o
   2   5  14          0.46          2.28         6.61 o
   3   5  14         28.40         22.16         5.74 o
   4   5  14          0.65          5.22         4.37 o
   5   5  14          1.70          5.88         4.24 o
   6   5  14          3.02          7.36         4.04 o
  -9   6  14          6.87          2.55         5.20 o
  -8   6  14          0.03         -2.44         2.99 o
  -7   6  14         75.02         89.98        37.35 o
  -6   6  14          2.47         -2.39         4.23 o
  -5   6  14          9.16         18.90         8.58 o
  -4   6  14          0.89         -4.97        11.38 o
  -3   6  14          0.03         -6.13         6.13 o
  -2   6  14        128.65        157.53        24.92 o
  -1   6  14        108.73        122.56        16.24 o
   0   6  14          4.66          5.07         4.93 o
   1   6  14         22.94         25.60         7.28 o
   2   6  14         28.13         27.93         7.55 o
   3   6  14          2.41          8.10         2.57 o
   4   6  14          0.11         -0.31         3.90 o
   5   6  14         30.88         22.42        13.24 o
   6   6  14          2.77          1.58         4.85 o
  -9   7  14          0.41         -0.77         1.61 o
  -8   7  14         16.44         11.71        10.45 o
  -7   7  14          4.42         -3.52         5.57 o
  -6   7  14          6.76          2.37         3.22 o
  -5   7  14          6.93         18.95         8.27 o
  -4   7  14          3.06          1.51        12.93 o
  -3   7  14         20.93         25.16         9.63 o
  -2   7  14         34.14         25.45         6.37 o
  -1   7  14         69.02         85.49        14.21 o
   0   7  14         92.17        114.47        17.01 o
   1   7  14          4.05          4.31         4.19 o
   2   7  14         30.32         30.02         7.08 o
   3   7  14         10.14         10.23         3.56 o
   4   7  14          0.46          7.44         2.40 o
   5   7  14          2.71          6.16         4.75 o
   6   7  14          0.05          3.77         3.92 o
  -9   8  14          2.10         -3.30         4.85 o
  -8   8  14         13.31         13.43         6.47 o
  -7   8  14         30.72         30.39        12.42 o
  -6   8  14          8.41          7.56         6.04 o
  -5   8  14         55.76         81.37        23.54 o
  -4   8  14          0.02         -1.66         5.20 o
  -3   8  14        118.82        158.46        19.42 o
  -2   8  14          4.36          4.02         4.05 o
  -1   8  14         17.03         24.75         7.78 o
   0   8  14         16.71         30.68         9.02 o
   1   8  14          2.74          5.29         6.60 o
   2   8  14         11.42          5.81         4.16 o
   3   8  14          1.13         -1.58         3.77 o
   4   8  14          2.87          0.78         2.24 o
   5   8  14         18.27          6.83         5.34 o
   6   8  14         11.35          4.36         5.43 o
  -9   9  14          0.63          0.75         3.77 o
  -8   9  14         25.75         21.95        12.34 o
  -7   9  14          2.08          1.18         3.41 o
  -6   9  14         33.70         43.88        16.68 o
  -5   9  14          0.01         -1.64         4.71 o
  -4   9  14         66.66         87.30        14.23 o
  -3   9  14         31.23         38.11        10.32 o
  -2   9  14          4.50          0.01         4.20 o
  -1   9  14          3.87          1.57         7.12 o
   0   9  14         52.94         66.40        14.58 o
   1   9  14          2.47          6.57         7.29 o
   2   9  14          4.51          1.30         3.78 o
   3   9  14          3.22         -1.36         3.44 o
   4   9  14          1.48          1.88         2.75 o
   5   9  14          0.57         -0.32         3.74 o
   6   9  14          0.38          2.37         7.32 o
  -8  10  14          1.87         10.44         6.13 o
  -7  10  14          3.61          7.85         6.13 o
  -6  10  14         51.11         70.23        17.55 o
  -5  10  14          4.69         11.52         7.75 o
  -4  10  14          6.70          4.05         2.65 o
  -3  10  14         21.99         28.51         8.91 o
  -2  10  14         76.60         82.48        14.93 o
  -1  10  14         15.86         22.98         8.17 o
   0  10  14          5.57         10.25        12.89 o
   1  10  14          0.38          1.06         3.29 o
   2  10  14          9.84         21.60         7.76 o
   3  10  14          2.57         -1.44         3.83 o
   4  10  14          7.99         10.10         7.14 o
   5  10  14          0.02         -2.40         4.45 o
  -8  11  14         14.74         14.82         7.67 o
  -7  11  14          0.24          4.69         6.75 o
  -6  11  14         13.47          3.96        17.84 o
  -5  11  14          6.62          9.56         7.77 o
  -4  11  14         52.11         84.81        19.03 o
  -3  11  14          0.39         -1.16         2.75 o
  -2  11  14         20.44         25.58         7.92 o
  -1  11  14         16.02         19.19         5.03 o
   0  11  14         39.10         52.19         9.97 o
   1  11  14          1.41          2.46         3.23 o
   2  11  14          0.94          1.79         3.75 o
   3  11  14          0.76         -0.10         4.27 o
   4  11  14         15.65          4.71         5.25 o
   5  11  14          3.59         -1.10         4.17 o
  -8  12  14          3.88          5.22         3.91 o
  -7  12  14         17.26         27.77        13.00 o
  -6  12  14         13.69         17.38         9.45 o
  -5  12  14          4.96          2.79         2.14 o
  -4  12  14          9.27         12.49         6.28 o
  -3  12  14          0.26          3.53         4.34 o
  -2  12  14         20.78         19.35         8.02 o
  -1  12  14          7.24          3.69         5.88 o
   0  12  14          6.44         11.31         7.29 o
   1  12  14          0.77          7.88         2.62 o
   2  12  14         20.97         28.04         9.35 o
   3  12  14          8.82          2.67         3.08 o
   4  12  14          2.79          1.68         5.16 o
   5  12  14         10.04          0.56         8.82 o
  -7  13  14          0.82          1.50         6.34 o
  -6  13  14          0.39         -4.55         4.55 o
  -5  13  14         18.24         14.49         6.52 o
  -4  13  14         17.33         16.28         5.50 o
  -3  13  14          0.02         -0.89         1.85 o
  -2  13  14          0.69         -2.00         3.02 o
  -1  13  14         91.39        108.58        16.37 o
   0  13  14         41.08         61.20        18.30 o
   1  13  14          0.60          2.41        11.02 o
   2  13  14          0.25          7.91         8.24 o
   3  13  14         11.91         12.28         1.97 o
   4  13  14         10.48          9.54         9.94 o
  -7  14  14          2.88         -2.57         6.18 o
  -6  14  14          4.08          4.70         7.19 o
  -5  14  14          6.99          7.78        10.72 o
  -4  14  14          3.27         11.17         6.18 o
  -3  14  14          2.92          5.77         8.77 o
  -2  14  14         43.37         42.41        10.30 o
  -1  14  14          1.10          5.20         5.30 o
   0  14  14          4.05          5.84        28.62 o
   1  14  14          1.63         -5.08         5.48 o
   2  14  14         22.13         30.19        10.85 o
   3  14  14          0.54         -3.94         6.88 o
   4  14  14          0.13         -1.59         5.22 o
  -6  15  14          0.01          2.29         8.78 o
  -5  15  14         10.31         10.14         7.94 o
  -4  15  14          0.41          4.49         6.45 o
  -3  15  14          0.34          0.56         3.86 o
  -2  15  14          1.49         -0.79         2.69 o
  -1  15  14          8.33          8.60         7.65 o
   0  15  14          2.07          3.34        11.71 o
   1  15  14          0.31          6.44         7.15 o
   2  15  14          2.54         14.95        12.13 o
   3  15  14         11.90         17.22         8.73 o
  -6  16  14          0.34          6.46         9.24 o
  -5  16  14          0.08          4.57         3.17 o
  -4  16  14          1.18          0.20         3.02 o
  -3  16  14         21.73         15.47         6.39 o
  -2  16  14          2.23          5.16         4.44 o
  -1  16  14          1.39          4.51         3.43 o
   0  16  14          0.00         -0.95         5.37 o
   1  16  14          5.38          2.61         2.37 o
   2  16  14          0.90         -0.03         5.42 o
   3  16  14          0.09         -0.43         8.86 o
  -5  17  14          5.59          5.88         4.63 o
  -4  17  14          4.65          1.89         2.96 o
  -3  17  14          1.55          1.79         3.65 o
  -2  17  14          1.35         -1.33         2.50 o
  -1  17  14          6.89          9.75         3.32 o
   0  17  14          0.18        -10.06        10.06 o
   1  17  14          0.03         -3.59        10.26 o
   2  17  14          2.47          4.08         9.78 o
  -4  18  14          0.37          1.69         4.32 o
  -3  18  14          2.81         -0.62         1.50 o
  -2  18  14          0.14          0.23        13.94 o
  -1  18  14          3.35         -3.84         5.77 o
   0  18  14          0.34         -4.35         6.78 o
   1  18  14          4.64          4.38         6.68 o
  -2  19  14          0.19         -3.65         3.65 o
  -1  19  14          0.81         -3.83         3.83 o
  -9   0  15          4.13         -3.90         5.04 o
  -7   0  15          1.66          2.51         1.37 o
  -5   0  15          3.71          6.84         6.99 o
  -3   0  15          0.57         -0.98         4.89 o
  -1   0  15        109.03         96.48        28.04 o
   1   0  15         40.48         39.67        19.59 o
   3   0  15         13.00         10.00        14.80 o
   5   0  15          1.67         -1.56         5.17 o
  -9   1  15          1.51         -2.41         2.42 o
  -8   1  15          0.10         -1.60        10.12 o
  -7   1  15          8.10          4.39         1.63 o
  -6   1  15         14.59         13.35         3.91 o
  -5   1  15        155.01        200.23        19.39 o
  -4   1  15          1.43          0.06         2.30 o
  -3   1  15         46.49         48.38         7.68 o
  -2   1  15         70.73         54.44        11.13 o
  -1   1  15          0.04         -2.11         6.79 o
   0   1  15          7.03          3.43         3.97 o
   1   1  15         53.92         82.08        15.73 o
   2   1  15          4.75         12.91         4.50 o
   3   1  15          0.37         10.63         7.73 o
   4   1  15          0.17          5.69         5.23 o
   5   1  15         17.56          7.34         4.65 o
   6   1  15          0.25          1.93         4.85 o
  -9   2  15          3.31          4.24         4.40 o
  -8   2  15          0.25         -0.77         5.82 o
  -7   2  15          0.00          1.83         2.44 o
  -6   2  15          2.45          4.27         2.55 o
  -5   2  15         17.35         33.31         7.19 o
  -4   2  15         18.95         17.59         5.83 o
  -3   2  15         12.72         15.34         5.12 o
  -2   2  15          4.89         10.12         4.67 o
  -1   2  15         25.87         25.54         6.16 o
   0   2  15          0.14         -5.69         6.80 o
   1   2  15         13.99         11.44         6.60 o
   2   2  15         90.11         83.43        26.33 o
   3   2  15          0.39          2.00         9.63 o
   4   2  15          2.59          1.94         5.41 o
   5   2  15          0.09         -1.23         2.32 o
   6   2  15          0.05         -2.85         2.85 o
  -9   3  15          1.06         -0.31         3.39 o
  -8   3  15          5.81         11.69         5.70 o
  -7   3  15          7.98          4.18         5.54 o
  -6   3  15          2.37          3.37         5.57 o
  -5   3  15          5.95         10.54         5.28 o
  -4   3  15         92.44        104.57        12.96 o
  -3   3  15         16.64         20.18         7.77 o
  -2   3  15         40.80         47.98        15.94 o
  -1   3  15          9.39          3.79         6.43 o
   0   3  15         22.88         50.24        12.69 o
   1   3  15         91.36        138.21        19.75 o
   2   3  15          0.12          1.15         3.04 o
   3   3  15          0.95          3.20         5.16 o
   4   3  15          4.05          5.95         4.92 o
   5   3  15          7.66          3.13         3.41 o
   6   3  15          4.47         -1.84         1.84 o
  -9   4  15          0.09          4.77        11.26 o
  -8   4  15          1.26          4.30         5.47 o
  -7   4  15          2.16         10.88         4.79 o
  -6   4  15          2.99          7.92         4.15 o
  -5   4  15         22.28         44.12        12.69 o
  -4   4  15         31.65         20.16         9.18 o
  -3   4  15          0.14         -0.01        13.01 o
  -2   4  15         33.86         67.12        16.23 o
  -1   4  15         11.55          3.10         7.78 o
   0   4  15          1.57         13.85         8.59 o
   1   4  15          0.89         17.01         6.15 o
   2   4  15         76.55         77.49        14.15 o
   3   4  15          3.57          1.75         4.14 o
   4   4  15          0.22         -2.40         4.11 o
   5   4  15          0.42         -1.21         3.52 o
   6   4  15          6.67          7.73         5.02 o
  -9   5  15          1.31          8.89        12.93 o
  -8   5  15         20.41         12.93        27.60 o
  -7   5  15          2.49          0.95         2.84 o
  -6   5  15         19.51         25.61         7.05 o
  -5   5  15         21.64         27.63         9.25 o
  -4   5  15         85.03        112.10        20.59 o
  -3   5  15          0.70          6.35         3.39 o
  -2   5  15         30.21         53.13        24.06 o
  -1   5  15          0.03         -4.74         8.94 o
   0   5  15          9.24         16.26         9.10 o
   1   5  15          9.27          3.36         6.02 o
   2   5  15          9.94         16.46         5.24 o
   3   5  15         16.49         23.92         6.46 o
   4   5  15          6.03         10.69         5.21 o
   5   5  15          0.23          0.86         2.55 o
   6   5  15         10.52          1.82         2.11 o
  -9   6  15          0.00          3.92         6.75 o
  -8   6  15          9.25          2.35         4.71 o
  -7   6  15          3.46          4.49         6.87 o
  -6   6  15          2.12          3.88         2.76 o
  -5   6  15         11.49         15.70         7.84 o
  -4   6  15          1.64          0.54         6.25 o
  -3   6  15         73.54        104.97        21.07 o
  -2   6  15          3.07         -4.21         7.68 o
  -1   6  15          5.52          3.57         7.52 o
   0   6  15          4.36          9.07         6.87 o
   1   6  15         21.12         29.93         8.17 o
   2   6  15         84.48         87.16        12.11 o
   3   6  15          4.48          6.77         3.77 o
   4   6  15          1.53          2.87         2.85 o
   5   6  15          0.31         -0.61         3.87 o
   6   6  15          6.23          4.70         3.95 o
  -9   7  15          0.53          0.35         4.02 o
  -8   7  15          3.68          5.62         4.83 o
  -7   7  15          0.81          5.47         4.34 o
  -6   7  15          9.21          9.04         5.04 o
  -5   7  15         54.65         73.41        16.62 o
  -4   7  15          0.23         -3.09         3.09 o
  -3   7  15         11.12          2.84         3.47 o
  -2   7  15         10.04         27.44         7.51 o
  -1   7  15         19.91         32.64        30.65 o
   0   7  15         25.87         46.23        14.83 o
   1   7  15         15.87         14.87         3.87 o
   2   7  15         22.36         19.15         5.80 o
   3   7  15          7.55          9.98         4.19 o
   4   7  15         10.95          5.35         5.40 o
   5   7  15          3.61          1.11         3.25 o
   6   7  15          2.41          3.63         5.11 o
  -8   8  15          6.92         15.25         8.18 o
  -7   8  15          2.82          2.73         3.23 o
  -6   8  15          0.01         -1.66         4.82 o
  -5   8  15          5.80          9.81         7.89 o
  -4   8  15         23.23         24.21         9.80 o
  -3   8  15          2.33          2.34         3.40 o
  -2   8  15          4.69         14.19        11.91 o
  -1   8  15         25.17         55.72        15.82 o
   0   8  15          0.28          8.46         3.93 o
   1   8  15         14.00         23.99         8.49 o
   2   8  15          0.13          3.80         4.18 o
   3   8  15         10.43         13.93         4.58 o
   4   8  15          4.56          3.11         5.48 o
   5   8  15          1.51          0.56         2.38 o
  -8   9  15          1.89          0.55         3.24 o
  -7   9  15          1.33         -1.08         6.00 o
  -6   9  15         16.95         13.19        11.26 o
  -5   9  15          0.93         -2.60         4.43 o
  -4   9  15          6.20          2.58        11.54 o
  -3   9  15          3.10         15.85         9.22 o
  -2   9  15         10.29         14.55         9.43 o
  -1   9  15         16.78         30.09         8.00 o
   0   9  15          0.14          5.62         5.06 o
   1   9  15         30.54         29.31         8.05 o
   2   9  15         26.11         33.70         8.85 o
   3   9  15          5.75          3.54         5.44 o
   4   9  15          9.00          5.59         3.72 o
   5   9  15         16.04         12.32         6.67 o
  -8  10  15          0.18          5.98         4.30 o
  -7  10  15          1.14         -0.54         2.19 o
  -6  10  15          1.23          5.41         7.10 o
  -5  10  15          7.43          7.81         8.35 o
  -4  10  15         39.41         56.87        17.24 o
  -3  10  15          7.05         -2.84        11.14 o
  -2  10  15          0.03         -7.13         7.32 o
  -1  10  15        102.26        154.30        21.72 o
   0  10  15          0.90          2.73         4.88 o
   1  10  15          0.14         -0.39         8.08 o
   2  10  15         13.39          3.04         1.86 o
   3  10  15         19.27         19.97         6.62 o
   4  10  15          1.49          3.62         3.43 o
   5  10  15          0.34         -0.82         2.50 o
  -7  11  15          0.98          3.85         4.88 o
  -6  11  15          3.29          2.08         5.46 o
  -5  11  15         26.00         23.95        12.33 o
  -4  11  15          5.86         -1.27         4.16 o
  -3  11  15         22.37         42.56        16.26 o
  -2  11  15          8.68          7.89         6.96 o
  -1  11  15         19.33         33.30        13.15 o
   0  11  15          1.52         -1.86         3.52 o
   1  11  15         18.83         32.40         8.82 o
   2  11  15          1.92          4.98         4.99 o
   3  11  15          0.78         -4.72         4.72 o
   4  11  15          0.08         -3.16         3.16 o
  -7  12  15          0.02          8.62         7.30 o
  -6  12  15          0.12         -8.59         8.59 o
  -5  12  15         23.15         15.04        17.19 o
  -4  12  15          1.60         -5.10         5.45 o
  -3  12  15          0.19         -2.27         5.40 o
  -2  12  15         25.10          7.68         5.08 o
  -1  12  15         68.92         79.22        15.70 o
   0  12  15          0.74          4.20         6.46 o
   1  12  15          1.17         -0.57         2.46 o
   2  12  15          2.60          5.98         3.58 o
   3  12  15         14.35          7.40         5.05 o
   4  12  15          0.51          1.78         4.60 o
  -7  13  15          6.60         17.25        10.92 o
  -6  13  15          5.54         16.20        11.10 o
  -5  13  15          0.38         -0.74         2.25 o
  -4  13  15          0.90         -6.26         6.26 o
  -3  13  15         34.69         60.64        17.99 o
  -2  13  15         21.19         23.36         8.76 o
  -1  13  15          1.75          4.63         6.80 o
   0  13  15          0.32          5.55         6.12 o
   1  13  15         14.62         24.47         9.55 o
   2  13  15          0.02         -1.34         3.65 o
   3  13  15          1.29          2.26         5.73 o
   4  13  15          6.13          2.35         2.20 o
  -6  14  15          0.16          4.91         3.33 o
  -5  14  15         12.09         11.12         6.67 o
  -4  14  15          6.53          8.35         7.32 o
  -3  14  15          0.30         -0.26         3.76 o
  -2  14  15         17.39         20.48         8.32 o
  -1  14  15          0.68         -0.97         3.52 o
   0  14  15          7.90         -2.23         4.80 o
   1  14  15          0.88         -0.38         5.06 o
   2  14  15          7.50          3.67         6.30 o
   3  14  15         11.01          4.19         2.65 o
  -6  15  15          5.54          7.64         8.51 o
  -5  15  15         12.18         10.51         6.84 o
  -4  15  15          0.99          3.56         4.44 o
  -3  15  15         13.38          9.48         4.68 o
  -2  15  15          5.56          5.40         3.82 o
  -1  15  15         19.42         32.80        11.18 o
   0  15  15          1.57         -4.58         7.78 o
   1  15  15          9.17         18.45        11.70 o
   2  15  15          2.57         -2.71         5.63 o
   3  15  15          6.22          2.27         4.93 o
  -5  16  15          0.00          7.80         6.60 o
  -4  16  15          5.39         -2.64         8.75 o
  -3  16  15          0.18          0.63         2.57 o
  -2  16  15          0.83         -1.49         3.37 o
  -1  16  15          0.55         -4.24         5.89 o
   0  16  15          9.46          7.32         7.48 o
   1  16  15          0.44          0.49         3.08 o
   2  16  15         15.49          6.00        11.02 o
  -4  17  15          1.64          0.37        10.73 o
  -3  17  15          3.31          1.87         2.77 o
  -2  17  15          4.52         -1.68         2.78 o
  -1  17  15          0.32          3.93         3.28 o
   0  17  15          0.68         13.56         9.46 o
   1  17  15          0.41          2.49         7.08 o
  -2  18  15          0.11          1.92         2.59 o
  -1  18  15          1.78         -1.52         6.01 o
  -8   0  16         11.96         20.65        13.58 o
  -6   0  16          0.91          0.70         2.89 o
  -4   0  16         54.91         56.54        13.14 o
  -2   0  16          7.77          1.86         5.28 o
   0   0  16        125.80        191.72        40.90 o
   2   0  16          0.10         11.54        10.65 o
   4   0  16          1.30         -2.11         5.04 o
   6   0  16          1.28          6.58         5.93 o
  -9   1  16          4.76         12.85         8.96 o
  -8   1  16          2.11         -0.14         4.22 o
  -7   1  16          0.33         -3.02         3.98 o
  -6   1  16         27.93         23.21         6.03 o
  -5   1  16          4.52         15.73         3.92 o
  -4   1  16         11.79          9.18         4.10 o
  -3   1  16          8.54          6.22         2.12 o
  -2   1  16         44.86         46.85        12.96 o
  -1   1  16          0.02         -3.35         4.33 o
   0   1  16          0.42          3.00         5.94 o
   1   1  16          5.02          3.34         5.89 o
   2   1  16         36.07         32.68        13.59 o
   3   1  16         17.73         10.88        16.67 o
   4   1  16         15.47          2.90         2.59 o
   5   1  16          0.04          0.16         3.65 o
  -9   2  16          0.75          1.79         1.76 o
  -8   2  16          4.14          1.46         3.84 o
  -7   2  16         15.44          5.99         3.27 o
  -6   2  16          1.86          2.07         2.79 o
  -5   2  16         40.07         53.12         9.73 o
  -4   2  16         20.73         18.37         6.15 o
  -3   2  16          0.09          0.55         2.78 o
  -2   2  16          0.93          2.26         3.01 o
  -1   2  16          1.35          5.62         6.59 o
   0   2  16         65.15         95.58        15.48 o
   1   2  16          0.15          0.34         3.93 o
   2   2  16         16.23         15.08        10.07 o
   3   2  16          8.51          5.45         4.43 o
   4   2  16          4.64          0.69         6.71 o
   5   2  16          0.09          1.19         3.88 o
  -9   3  16         12.09          9.86         4.91 o
  -8   3  16          0.46         -3.05         5.05 o
  -7   3  16          5.96          1.39         4.03 o
  -6   3  16          1.99          0.67         1.51 o
  -5   3  16          0.09          1.96         4.07 o
  -4   3  16          4.71         -1.93         3.00 o
  -3   3  16         16.86         13.12         7.92 o
  -2   3  16         18.18         22.19         8.88 o
  -1   3  16          3.88          4.06         5.29 o
   0   3  16         24.21         36.31        10.34 o
   1   3  16         60.83         79.93        15.51 o
   2   3  16         12.29          3.99         2.82 o
   3   3  16          7.46         18.31        10.88 o
   4   3  16          2.21          1.65         3.80 o
   5   3  16          0.81          3.90         2.30 o
  -8   4  16          0.25         -1.31        11.38 o
  -7   4  16          3.54          3.53         3.94 o
  -6   4  16          0.03         -1.01         2.26 o
  -5   4  16          2.44          7.91         6.32 o
  -4   4  16         59.42         59.64        22.68 o
  -3   4  16         32.97         32.91        11.43 o
  -2   4  16          3.86         -0.84         3.16 o
  -1   4  16          5.87         26.40        12.44 o
   0   4  16          7.04         12.00         3.89 o
   1   4  16         17.50         25.37         7.86 o
   2   4  16          5.28         15.58         7.83 o
   3   4  16          0.90          4.02         8.70 o
   4   4  16          7.23          1.22         1.99 o
   5   4  16          0.76         -2.73         4.33 o
  -8   5  16          0.04         -2.80         7.24 o
  -7   5  16          1.90         -2.87         2.87 o
  -6   5  16          0.21         -0.37         4.57 o
  -5   5  16          2.74          8.09         8.66 o
  -4   5  16          5.35          9.42        13.37 o
  -3   5  16          0.49          5.91         5.14 o
  -2   5  16          0.55         -1.95         2.04 o
  -1   5  16         10.43         12.58         8.35 o
   0   5  16         21.03         27.59        11.87 o
   1   5  16         29.60         59.12        13.00 o
   2   5  16          0.02         -2.16         2.16 o
   3   5  16          1.06          9.20         7.15 o
   4   5  16          2.20          2.37         2.56 o
   5   5  16          0.69          0.41         4.21 o
  -8   6  16          0.01          2.28         6.50 o
  -7   6  16          3.67          3.95         5.40 o
  -6   6  16          0.25          2.60         4.06 o
  -5   6  16         23.14         23.59        11.42 o
  -4   6  16         14.05         27.78        10.96 o
  -3   6  16         11.72         14.63        29.96 o
  -2   6  16          0.33          1.39         5.26 o
  -1   6  16          0.35         14.52        15.08 o
   0   6  16          3.00          4.04         6.76 o
   1   6  16         26.29         47.63        15.92 o
   2   6  16          5.29          4.26         2.25 o
   3   6  16          8.11         11.34         5.15 o
   4   6  16          7.13         16.39         6.90 o
   5   6  16          5.59          3.52         3.17 o
  -8   7  16          0.02          1.05         3.41 o
  -7   7  16         10.14          4.75         7.60 o
  -6   7  16          0.32         -3.44         3.44 o
  -5   7  16          3.07          5.51         4.91 o
  -4   7  16          5.05         17.13         6.95 o
  -3   7  16         10.33         23.24         9.61 o
  -2   7  16          0.69          0.96         5.58 o
  -1   7  16          4.44          9.06         8.55 o
   0   7  16          3.38         11.75         8.74 o
   1   7  16          2.63          6.18        13.82 o
   2   7  16         10.27          8.90         6.00 o
   3   7  16          1.66          6.50         4.35 o
   4   7  16          2.28         -1.25         3.03 o
   5   7  16          5.31          2.57         3.35 o
  -8   8  16          2.65          0.73         5.24 o
  -7   8  16          2.30          0.47         6.50 o
  -6   8  16          2.15          5.13         8.28 o
  -5   8  16          4.47          9.37         7.61 o
  -4   8  16         23.39         29.36        15.65 o
  -3   8  16          0.67         10.43         7.42 o
  -2   8  16          2.66          5.46         6.79 o
  -1   8  16          1.05         17.17        11.52 o
   0   8  16          0.05         -7.96         7.96 o
   1   8  16         21.93          9.50         9.59 o
   2   8  16         11.31          9.07         6.70 o
   3   8  16         10.99          6.50         4.27 o
   4   8  16          0.38          3.49         2.78 o
   5   8  16          6.06          2.78         1.66 o
  -8   9  16          0.04         -3.81         4.35 o
  -7   9  16          0.04          0.93         6.81 o
  -6   9  16          7.49         -1.95        23.45 o
  -5   9  16          0.93          8.45         7.44 o
  -4   9  16         13.08         12.37        11.79 o
  -3   9  16          0.59          3.36        17.88 o
  -2   9  16         19.29         22.74         7.10 o
  -1   9  16         15.13         21.88        10.93 o
   0   9  16          3.59         -4.43         4.43 o
   1   9  16          0.01         10.08        10.29 o
   2   9  16         10.45          4.71         3.18 o
   3   9  16          0.03         -0.29         5.41 o
   4   9  16          0.10          1.90         3.65 o
  -7  10  16          0.04          0.26         3.85 o
  -6  10  16          0.37          5.96         4.29 o
  -5  10  16         12.89         18.80        11.05 o
  -4  10  16          2.66         -2.04         7.29 o
  -3  10  16          0.79         -0.27         6.99 o
  -2  10  16          6.40         22.59        11.54 o
  -1  10  16         25.12          7.64        13.09 o
   0  10  16         16.81         36.48        14.20 o
   1  10  16          6.82          2.51         4.21 o
   2  10  16          0.00          3.36         5.11 o
   3  10  16          1.18         -4.36         4.36 o
   4  10  16         10.34          6.33         2.80 o
  -7  11  16          0.06         -7.74         7.74 o
  -6  11  16          3.20         15.65        10.24 o
  -5  11  16          0.01         -1.53         8.70 o
  -4  11  16          0.00         -1.72         8.29 o
  -3  11  16          4.78         -5.55        29.06 o
  -2  11  16         18.39         39.82        27.68 o
  -1  11  16          3.42         -2.30         7.29 o
   0  11  16         14.74         26.09        12.94 o
   1  11  16         10.36         -1.86         2.86 o
   2  11  16          7.63          2.91         6.58 o
   3  11  16          0.16          1.80         4.84 o
   4  11  16          0.11          4.33         3.26 o
  -6  12  16          0.06          5.37        10.01 o
  -5  12  16          2.16          2.15         5.61 o
  -4  12  16          0.02         -0.90         6.55 o
  -3  12  16          0.13         -6.70         6.76 o
  -2  12  16          0.91         -0.99         4.63 o
  -1  12  16          4.66          3.89         6.83 o
   0  12  16         23.05         35.73        14.34 o
   1  12  16          1.28          0.13        11.79 o
   2  12  16          8.21         -0.61         3.71 o
   3  12  16          1.69          7.66         6.43 o
  -6  13  16          0.00         -2.25         2.25 o
  -5  13  16          1.20         -2.46         5.30 o
  -4  13  16          1.85         -0.42         7.72 o
  -3  13  16          0.53         -0.60         3.29 o
  -2  13  16         22.49         34.43        14.31 o
  -1  13  16         23.28         25.33        12.84 o
   0  13  16          1.62         -2.14        10.49 o
   1  13  16         14.31         10.57         4.09 o
   2  13  16          6.88         10.60         7.05 o
   3  13  16          0.67          3.74         3.57 o
  -5  14  16          0.86          0.44         3.38 o
  -4  14  16          6.75          6.26         4.46 o
  -3  14  16          0.04          2.49         4.37 o
  -2  14  16          2.49         -6.18         8.78 o
  -1  14  16          9.86         21.17        13.39 o
   0  14  16          4.07         -3.13         6.59 o
   1  14  16          8.36          4.67         6.25 o
   2  14  16          5.74          4.03         4.42 o
  -5  15  16          0.11         -0.68         4.32 o
  -4  15  16          1.04          5.87         7.60 o
  -3  15  16          7.59          2.92         7.26 o
  -2  15  16          3.28          8.96         7.56 o
  -1  15  16          4.89         -6.14         8.01 o
   0  15  16          2.12          3.21         4.00 o
   1  15  16          0.96         -1.68         4.25 o
  -3  16  16          0.88         11.13         8.74 o
  -2  16  16          9.00         29.15        14.23 o
  -1  16  16          1.91         -3.93        11.22 o
   0  16  16          0.01          2.76         3.34 o
  -7   0  17          3.94         -2.23         3.71 o
  -5   0  17          0.99         -2.65         2.65 o
  -3   0  17         18.02         23.00         9.39 o
  -1   0  17         56.51         72.52        25.77 o
   1   0  17         15.38         13.41        16.42 o
   3   0  17         38.99         50.97        23.49 o
   5   0  17          1.84          7.15         8.62 o
  -8   1  17          0.36          0.20         3.17 o
  -7   1  17          2.21         -0.48         2.20 o
  -6   1  17          1.71         -2.12         2.12 o
  -5   1  17         46.58         45.10         9.39 o
  -4   1  17         38.54         40.18         8.56 o
  -3   1  17         16.09         10.01         3.51 o
  -2   1  17          5.08         11.05         3.29 o
  -1   1  17         34.77         60.34        13.25 o
   0   1  17          8.91          3.44         5.28 o
   1   1  17         17.94         12.27         6.93 o
   2   1  17          0.93         -0.42         4.31 o
   3   1  17          5.03         -7.49        18.33 o
   4   1  17          0.09         -0.87         3.46 o
   5   1  17          1.97         -0.67         7.64 o
  -8   2  17          3.45          7.01         4.78 o
  -7   2  17          7.40          8.44         4.00 o
  -6   2  17          0.01         -0.03         4.92 o
  -5   2  17          3.04          3.32         2.65 o
  -4   2  17          0.63         -3.70         3.70 o
  -3   2  17         18.23         19.36         6.46 o
  -2   2  17         16.99         17.05         6.50 o
  -1   2  17         24.60         33.60         8.59 o
   0   2  17          3.85          1.51         5.04 o
   1   2  17         14.41          5.77         6.76 o
   2   2  17          1.35          2.45         6.12 o
   3   2  17          3.31         10.05         5.98 o
   4   2  17          2.79          0.59         1.63 o
   5   2  17          0.06         -1.35         2.97 o
  -8   3  17          5.34          0.52         1.94 o
  -7   3  17          0.57          4.63         3.50 o
  -6   3  17          2.58          4.78         3.30 o
  -5   3  17         10.94         13.39         7.08 o
  -4   3  17         53.11         68.85        16.30 o
  -3   3  17          0.20          3.84         6.71 o
  -2   3  17          0.59          1.71         4.56 o
  -1   3  17         58.67         79.37        14.85 o
   0   3  17         39.52         47.65        10.94 o
   1   3  17          9.06          9.44         6.95 o
   2   3  17          0.03         -0.54         4.47 o
   3   3  17          5.65          3.54         5.31 o
   4   3  17          0.09          0.23         5.29 o
   5   3  17          1.48         -3.65         4.24 o
  -8   4  17          2.78         -1.53         4.94 o
  -7   4  17          1.65          3.59         3.73 o
  -6   4  17          6.70          5.75         4.89 o
  -5   4  17          0.46          0.97         5.50 o
  -4   4  17          1.59          1.88         5.54 o
  -3   4  17          4.26          4.57         2.15 o
  -2   4  17         10.70         20.32         8.75 o
  -1   4  17          0.14          7.17         6.13 o
   0   4  17          0.18          2.72         3.97 o
   1   4  17          1.32         -2.99         8.86 o
   2   4  17         15.13          9.51         5.74 o
   3   4  17          0.62          1.93         2.22 o
   4   4  17          0.00          0.72         3.72 o
   5   4  17          0.32         -2.45         3.65 o
  -8   5  17          9.60          2.81         5.83 o
  -7   5  17          2.02          2.32         7.15 o
  -6   5  17          1.23         -0.64         3.51 o
  -5   5  17          0.63          3.57         5.61 o
  -4   5  17         21.19         22.64        10.18 o
  -3   5  17          2.93          7.22         4.54 o
  -2   5  17          5.47         19.81        11.14 o
  -1   5  17         13.63          9.47        12.48 o
   0   5  17         62.85        102.24        18.30 o
   1   5  17          1.90         -2.97         4.85 o
   2   5  17          0.00         -1.30         3.65 o
   3   5  17          7.01         11.79         8.48 o
   4   5  17          0.23         -2.98         3.01 o
  -8   6  17          0.37         -2.07         5.58 o
  -7   6  17          2.78          1.15         5.00 o
  -6   6  17          2.65         -0.13         1.78 o
  -5   6  17          0.09          7.04         9.35 o
  -4   6  17          2.75         -0.33         2.90 o
  -3   6  17          5.33         18.29        14.15 o
  -2   6  17         14.11         14.95         8.47 o
  -1   6  17          0.79          0.89        10.04 o
   0   6  17          0.00          3.18         6.22 o
   1   6  17          1.58         -4.05         5.81 o
   2   6  17          2.88          1.41         6.14 o
   3   6  17          0.09         10.23         8.79 o
   4   6  17          0.07         -3.35         6.02 o
  -7   7  17         14.52         11.46        12.07 o
  -6   7  17          0.36         -0.80         3.49 o
  -5   7  17          0.00          0.51         3.39 o
  -4   7  17          3.38          7.42         6.02 o
  -3   7  17          5.32          2.71        16.38 o
  -2   7  17          3.70          9.38        11.18 o
  -1   7  17         12.50         26.20        10.47 o
   0   7  17         43.25         67.00        18.94 o
   1   7  17          0.85         -0.27         7.06 o
   2   7  17          0.63          2.57         2.35 o
   3   7  17          0.04          3.29         4.01 o
   4   7  17          7.15          4.27         3.57 o
  -7   8  17          4.07          6.80        14.96 o
  -6   8  17          2.94          5.61         7.66 o
  -5   8  17          0.97         -4.68         4.84 o
  -4   8  17          1.14         -3.32         6.38 o
  -3   8  17         11.11         15.82         9.50 o
  -2   8  17          1.26         -4.91         6.22 o
  -1   8  17         31.18         49.39        16.77 o
   0   8  17          0.66          8.76         7.49 o
   1   8  17          7.96         10.91         8.90 o
   2   8  17          0.76         -2.52         7.07 o
   3   8  17          3.99          7.24         4.67 o
   4   8  17          0.04         -1.14         2.51 o
  -7   9  17          5.20          3.31         6.14 o
  -6   9  17          2.83          5.78         9.43 o
  -5   9  17          0.39         -4.53         4.53 o
  -4   9  17          1.93         -1.44        10.08 o
  -3   9  17          0.74         11.70        16.62 o
  -2   9  17          0.87          0.29         4.27 o
  -1   9  17         13.67         12.90        16.38 o
   0   9  17          0.47          3.58         8.51 o
   1   9  17          6.79          5.14         1.63 o
   2   9  17          1.66          1.73         3.09 o
   3   9  17          1.08         -4.95         6.64 o
  -6  10  17          0.43          1.99        10.85 o
  -5  10  17          2.20          8.27         8.16 o
  -4  10  17          0.74          0.15         9.76 o
  -3  10  17          7.19          6.99         6.96 o
  -2  10  17          7.08         12.44         6.90 o
  -1  10  17         40.90         68.54        19.50 o
   0  10  17          6.86          4.14         9.06 o
   1  10  17         11.50         11.50         6.10 o
   2  10  17          0.01         -5.23         5.23 o
   3  10  17          5.18          1.49         3.63 o
  -6  11  17          0.01         -8.74         9.76 o
  -5  11  17          8.23         19.12        16.87 o
  -4  11  17          0.01          2.44         5.64 o
  -3  11  17          0.17          5.31         8.48 o
  -2  11  17          0.54          3.88        13.29 o
  -1  11  17         13.30         32.57        14.34 o
   0  11  17         13.29          2.05         1.42 o
   1  11  17          7.82          8.31         5.89 o
   2  11  17          0.04          0.97         4.98 o
   3  11  17          1.36          4.61         3.59 o
  -6  12  17          2.80          6.87        12.19 o
  -5  12  17          0.08          0.00         3.94 o
  -4  12  17          5.96         18.01        10.87 o
  -3  12  17          5.63         16.90        23.82 o
  -2  12  17          0.01         -9.53         9.53 o
  -1  12  17          1.79         -3.13         3.13 o
   0  12  17          0.13         17.41        11.62 o
   1  12  17          0.00         -0.75         4.57 o
   2  12  17          2.94          2.75         6.74 o
  -5  13  17          2.40         -0.57         4.72 o
  -4  13  17          0.03          6.52         4.87 o
  -3  13  17          5.60         19.98        12.24 o
  -2  13  17          2.31         15.57        18.29 o
  -1  13  17          0.01          2.35         9.59 o
   0  13  17         15.96         25.40        12.75 o
   1  13  17          2.94         10.06        10.13 o
   2  13  17          1.28          0.16         8.12 o
  -4  14  17          2.56          1.40         2.64 o
  -3  14  17          3.02          3.29         5.18 o
  -2  14  17          7.03         11.25        28.57 o
  -1  14  17          0.02         -2.86         7.27 o
   0  14  17          0.33         -0.94         5.83 o
   1  14  17          0.05          1.58         5.50 o
  -3  15  17          4.23          2.70         9.02 o
  -2  15  17          0.83          2.75         6.67 o
  -1  15  17          4.06         -1.27         5.77 o
  -8   0  18          3.32         -1.38         3.66 o
  -6   0  18          3.97          1.51         2.98 o
  -4   0  18          8.09          7.61         5.61 o
  -2   0  18          5.04         -2.44         8.78 o
   0   0  18          7.34         13.74        12.68 o
   2   0  18         62.29         89.35        31.95 o
   4   0  18          3.66          3.17         5.93 o
  -7   1  18          0.68         -1.95         3.67 o
  -6   1  18          2.06          1.01         2.48 o
  -5   1  18          9.15          8.11         4.65 o
  -4   1  18         48.24         40.47        23.46 o
  -3   1  18          0.49          3.87         5.81 o
  -2   1  18         43.77         65.84        18.60 o
  -1   1  18          2.76         -0.42         5.04 o
   0   1  18         11.33         10.32         7.89 o
   1   1  18          2.44          2.59         4.86 o
   2   1  18          0.06          4.31         5.81 o
   3   1  18          0.34         -2.06        11.91 o
   4   1  18          0.09         -0.38         4.80 o
  -7   2  18          0.02          2.94         2.86 o
  -6   2  18          3.73         -0.27         1.51 o
  -5   2  18          5.25          7.05         4.32 o
  -4   2  18          5.69          4.72         2.81 o
  -3   2  18          0.98          8.27         7.84 o
  -2   2  18          5.67          6.03         7.11 o
  -1   2  18          2.82          0.30         7.08 o
   0   2  18         14.20         12.49        10.99 o
   1   2  18         17.27         42.90        20.45 o
   2   2  18         12.35          6.22         8.29 o
   3   2  18          7.74          9.02         9.71 o
   4   2  18          3.96          5.19         5.49 o
  -7   3  18          1.87          4.87         3.20 o
  -6   3  18          1.33         -0.67         3.27 o
  -5   3  18          5.22          5.72        10.15 o
  -4   3  18          2.36          9.06         3.64 o
  -3   3  18         17.34         18.75         5.09 o
  -2   3  18         15.74         35.01        10.84 o
  -1   3  18          4.15          5.99         8.49 o
   0   3  18          0.16         -0.38         5.99 o
   1   3  18          7.15          8.34         5.85 o
   2   3  18         12.82         45.85        28.37 o
   3   3  18          2.09          3.66         5.25 o
   4   3  18          2.86         -0.86         3.69 o
  -7   4  18          0.03         -3.51         3.92 o
  -6   4  18          2.22          2.18         1.21 o
  -5   4  18         18.23         16.92         6.99 o
  -4   4  18          2.12         -2.94         6.29 o
  -3   4  18          1.75          4.87         5.32 o
  -2   4  18          1.98         -4.35         4.35 o
  -1   4  18         53.76        101.28        18.78 o
   0   4  18         17.64         15.96         7.55 o
   1   4  18          5.28          1.49         3.93 o
   2   4  18          5.08         15.68         9.38 o
   3   4  18         10.65         -0.10         6.99 o
   4   4  18          0.28         -3.26         3.29 o
  -7   5  18          6.29          0.21         3.54 o
  -6   5  18          0.72          0.94         2.44 o
  -5   5  18          1.26         -1.27         2.20 o
  -4   5  18         11.17          8.90         5.16 o
  -3   5  18         13.97         20.64         4.98 o
  -2   5  18          2.88         11.23         4.52 o
  -1   5  18          0.67          3.32         5.33 o
   0   5  18         11.42         14.98         7.37 o
   1   5  18          4.21          4.39         6.34 o
   2   5  18          0.94          2.79         2.65 o
   3   5  18          0.04         -1.80         3.67 o
  -7   6  18          2.24          2.76         4.28 o
  -6   6  18          0.01          1.78         1.51 o
  -5   6  18          6.69          4.46         6.05 o
  -4   6  18          0.53          3.16         3.45 o
  -3   6  18          4.89          3.96        10.00 o
  -2   6  18          0.18         -5.64        15.41 o
  -1   6  18         39.10         45.13        15.81 o
   0   6  18          0.00         -1.18         3.97 o
   1   6  18          8.57          7.34         5.88 o
   2   6  18         13.35          6.90         5.39 o
   3   6  18          9.45          3.98         3.90 o
  -7   7  18          5.00          1.49         3.31 o
  -6   7  18          0.40         -1.59         2.43 o
  -5   7  18          5.44         -4.94        17.44 o
  -4   7  18         14.40          9.29         5.96 o
  -3   7  18          1.68          4.85        10.24 o
  -2   7  18         24.24         24.83        11.92 o
  -1   7  18          3.57          9.62         7.68 o
   0   7  18         10.84         11.62         8.48 o
   1   7  18          0.24          2.27         5.30 o
   2   7  18          2.00         -0.71         2.56 o
   3   7  18          0.56          5.09         6.06 o
  -6   8  18          4.13          4.01         7.19 o
  -5   8  18          6.14         12.53        10.77 o
  -4   8  18          6.91         22.53        13.62 o
  -3   8  18          0.00         -3.55         5.49 o
  -2   8  18          0.97          7.80         8.26 o
  -1   8  18          2.82          2.87         5.49 o
   0   8  18         10.60          6.57         8.54 o
   1   8  18         11.95          5.09         1.83 o
   2   8  18          3.41          3.73         3.66 o
   3   8  18          0.01         -0.58         4.20 o
  -6   9  18          0.05         -5.75         7.40 o
  -5   9  18         17.11         19.33         9.41 o
  -4   9  18         12.75         20.62         9.41 o
  -3   9  18          0.20         -5.26         7.37 o
  -2   9  18         11.17         15.58         8.66 o
  -1   9  18          0.09          0.78         8.09 o
   0   9  18          0.47          7.02         4.75 o
   1   9  18          1.28         -0.71         4.82 o
   2   9  18          4.15          1.57         4.29 o
  -6  10  18          3.21         -4.63        12.40 o
  -5  10  18          0.17         -2.15         9.15 o
  -4  10  18         13.28         25.69        12.08 o
  -3  10  18          0.02         -1.77         1.77 o
  -2  10  18          3.70          0.23         6.02 o
  -1  10  18          0.11          2.87         9.27 o
   0  10  18         11.87         11.03         9.02 o
   1  10  18          0.14          0.20         6.18 o
   2  10  18          1.20         -2.96         3.80 o
  -5  11  18          1.81          1.74         4.92 o
  -4  11  18          0.73         -9.51         9.51 o
  -3  11  18          8.32          8.92         8.44 o
  -2  11  18          5.65          4.70        23.33 o
  -1  11  18          0.05          4.65         6.97 o
   0  11  18          0.43          4.92         5.27 o
   1  11  18          0.38         -3.53         7.40 o
  -4  12  18          4.32         19.48        11.91 o
  -3  12  18          0.03         -2.13        11.71 o
  -2  12  18          0.00         -3.45         3.45 o
  -1  12  18         13.62         11.43         7.10 o
   0  12  18         13.73         14.47        12.03 o
   1  12  18          0.52          4.70         4.31 o
  -3  13  18          6.42         11.23         9.20 o
  -2  13  18          2.90          4.26         5.32 o
  -1  13  18          2.05          1.06         6.03 o
   0  13  18          0.74          7.11         9.77 o
  -7   0  19          1.91         11.38        11.38 o
  -5   0  19          0.69          5.37         5.79 o
  -3   0  19         41.27         48.21        23.17 o
  -1   0  19          0.14         -3.50         3.50 o
   1   0  19         17.01         27.97        16.91 o
   3   0  19          0.61         -2.76         7.48 o
  -7   1  19          1.69         10.16         8.90 o
  -6   1  19          0.03         -0.76         2.38 o
  -5   1  19          2.35          0.31         3.80 o
  -4   1  19          2.21         11.83        18.05 o
  -3   1  19          4.12          9.08         6.75 o
  -2   1  19          6.37          4.16        10.85 o
  -1   1  19         31.03         66.22        17.95 o
   0   1  19          0.04          0.26         6.18 o
   1   1  19          6.61         18.70        11.23 o
   2   1  19          3.19          0.57         4.64 o
   3   1  19         11.63         -0.81         2.87 o
  -7   2  19          3.43          8.27         5.81 o
  -6   2  19          1.06         -2.95         4.15 o
  -5   2  19          0.66          0.75         5.58 o
  -4   2  19          3.45          1.09         3.78 o
  -3   2  19         11.95         34.26        15.45 o
  -2   2  19          8.16         16.80         7.55 o
  -1   2  19          0.02         -1.67         8.86 o
   0   2  19          7.01          5.46        22.03 o
   1   2  19          4.09          8.31        14.67 o
   2   2  19          1.04          0.51         7.48 o
   3   2  19          2.95         -1.26         5.45 o
  -7   3  19          1.40          4.74         3.93 o
  -6   3  19          2.43          3.83         5.01 o
  -5   3  19          6.37         24.57        12.52 o
  -4   3  19          1.19          4.79        13.29 o
  -3   3  19          0.00          1.18         4.66 o
  -2   3  19          9.04          0.48        13.87 o
  -1   3  19          3.11          0.96         1.77 o
   0   3  19          0.03         -1.71         7.55 o
   1   3  19          0.36          1.50         7.44 o
   2   3  19         11.15          9.66         7.77 o
   3   3  19          1.93         -2.80         5.16 o
  -6   4  19          0.72          1.42         2.81 o
  -5   4  19          0.11          1.01         3.06 o
  -4   4  19          0.14          8.56         7.12 o
  -3   4  19          0.24         -3.39         3.39 o
  -2   4  19          8.76         10.35        14.23 o
  -1   4  19          0.07          4.75         7.39 o
   0   4  19          4.69         -4.20         4.20 o
   1   4  19          0.02         -2.86         2.86 o
   2   4  19          0.05         -0.13         1.70 o
   3   4  19          0.06          1.18         4.40 o
  -6   5  19          5.90          2.69         2.88 o
  -5   5  19          1.89         -3.66         4.40 o
  -4   5  19          0.62          3.74         5.74 o
  -3   5  19          2.47         12.72         6.82 o
  -2   5  19          0.02          3.12         3.55 o
  -1   5  19          1.11         -4.26         4.26 o
   0   5  19          0.51          3.22         2.16 o
   1   5  19          3.84          2.83         6.67 o
   2   5  19          8.47          4.27         4.47 o
  -6   6  19          6.90          3.08         3.61 o
  -5   6  19          6.74         11.25         6.32 o
  -4   6  19          2.88         18.48        11.22 o
  -3   6  19          0.30          1.88         5.85 o
  -2   6  19          0.07         -2.38         3.07 o
  -1   6  19          3.86         -0.24         5.46 o
   0   6  19          0.26          3.16         5.43 o
   1   6  19          0.37          0.54         3.12 o
   2   6  19          0.01         -2.07         4.74 o
  -6   7  19          0.04          6.38         4.19 o
  -5   7  19          1.29         -1.59         2.00 o
  -4   7  19          2.93          1.03         4.55 o
  -3   7  19          5.99          3.76         5.57 o
  -2   7  19          0.81          5.66         6.09 o
  -1   7  19          0.65          3.09         6.13 o
   0   7  19          0.15          0.18         6.09 o
   1   7  19          2.67          2.37         3.76 o
   2   7  19          4.75          4.56         8.33 o
  -5   8  19          0.74          1.83         1.61 o
  -4   8  19          0.03         -1.37         6.79 o
  -3   8  19          4.63         12.09        19.02 o
  -2   8  19          0.06          6.04        11.30 o
  -1   8  19          0.97         -4.03         4.03 o
   0   8  19          0.62         -1.30         4.19 o
   1   8  19          0.50         -0.62         3.40 o
  -5   9  19          6.39          3.60        20.16 o
  -4   9  19          0.03          2.38         9.23 o
  -3   9  19          2.55         14.01        10.25 o
  -2   9  19          0.37          8.33         6.78 o
  -1   9  19          0.01          1.47         6.04 o
   0   9  19          5.50          3.42         2.76 o
   1   9  19          1.12          0.41         5.24 o
  -4  10  19          1.46          5.06        10.85 o
  -3  10  19          4.03         12.16        13.45 o
  -2  10  19          0.70         -2.64         2.64 o
  -1  10  19          2.21         -0.33         4.35 o
   0  10  19          0.53         -1.85        10.69 o
  -3  11  19          0.91         -1.86         4.27 o
  -2  11  19          0.05          0.68         4.11 o
  -1  11  19          5.43         12.89         9.64 o
  -6   0  20          0.75         -4.15         4.15 o
  -4   0  20          5.61         -1.79         9.02 o
  -2   0  20          2.00          5.61         5.69 o
   0   0  20          0.68         13.90        12.52 o
   2   0  20          4.02          7.07        10.08 o
  -6   1  20          2.22          1.70         2.34 o
  -5   1  20          1.75          0.30        11.06 o
  -4   1  20          8.30          4.78         3.08 o
  -3   1  20          6.18          2.45        18.17 o
  -2   1  20          6.39         16.82         8.67 o
  -1   1  20          2.52         -7.18         8.40 o
   0   1  20          2.94         17.05        10.24 o
   1   1  20          0.61         -1.83        11.79 o
   2   1  20          2.87         -1.42         3.48 o
  -6   2  20          2.02          0.95         2.76 o
  -5   2  20          0.22         -8.10        14.23 o
  -4   2  20          2.63          5.83         9.37 o
  -3   2  20          7.72         14.00        10.54 o
  -2   2  20          3.78          1.23        12.52 o
  -1   2  20          1.43          2.89        12.88 o
   0   2  20          0.66          5.01         7.52 o
   1   2  20          0.12          4.59         2.97 o
   2   2  20          5.29          7.16         6.18 o
  -5   3  20          1.56         -0.44         1.37 o
  -4   3  20          3.41          5.47         7.66 o
  -3   3  20         10.67         12.44        11.72 o
  -2   3  20          0.00          2.89         7.36 o
  -1   3  20          2.92         11.16         8.25 o
   0   3  20         11.13         -1.99        12.36 o
   1   3  20          1.39          2.12         7.64 o
  -5   4  20          5.35          3.40         6.72 o
  -4   4  20          2.78          0.79         4.06 o
  -3   4  20          0.08         -2.54         5.12 o
  -2   4  20          6.07         10.53         7.00 o
  -1   4  20          3.60         -0.35         1.93 o
   0   4  20          0.04         -4.00         4.92 o
   1   4  20          2.12         -2.91         5.17 o
  -5   5  20          1.18          4.07         4.86 o
  -4   5  20          0.03          0.52         6.02 o
  -3   5  20          7.14         10.11         5.27 o
  -2   5  20          1.36          0.52         6.42 o
  -1   5  20          2.31         -2.09         2.09 o
   0   5  20          1.40         -7.34         7.34 o
   1   5  20          1.07          3.28        14.67 o
  -5   6  20          0.04          0.54         3.87 o
  -4   6  20          9.42         15.56         8.22 o
  -3   6  20          0.94         -3.04         5.04 o
  -2   6  20          0.63          2.64         3.09 o
  -1   6  20          4.67          5.47         5.13 o
   0   6  20          1.11          3.23         6.39 o
   1   6  20          1.38          4.07         5.46 o
  -4   7  20          1.29         -3.83         5.77 o
  -3   7  20          0.72         -2.33         8.25 o
  -2   7  20          0.11          0.65         4.53 o
  -1   7  20          3.66          4.03         2.07 o
   0   7  20          2.83          7.22         8.11 o
  -3   8  20          0.50          5.40         8.90 o
  -2   8  20          3.97          1.00         4.99 o
  -1   8  20          1.20         -3.47         5.61 o
  -2   9  20          0.50         -3.02         6.01 o
  -3   0  21          2.88         14.71        16.42 o
  -1   0  21          2.02          8.54        13.49 o
  -4   1  21          5.67         11.15         7.76 o
  -3   1  21          4.88          2.72         2.85 o
  -2   1  21          0.46          9.74         7.22 o
  -1   1  21          4.35          2.91        12.60 o
   0   1  21          0.20         -3.30         3.30 o
  -4   2  21          1.35         -1.69        28.62 o
  -3   2  21          2.27          7.16         6.02 o
  -2   2  21          0.16          0.93        16.18 o
  -1   2  21          2.37         -4.21         6.77 o
   0   2  21          0.02         -2.85         4.77 o
  -3   3  21          0.37          9.56         7.18 o
  -2   3  21          2.84         -0.93         4.57 o
  -1   3  21          0.02          0.22         7.66 o
  -3   4  21          1.52         -8.76         8.76 o
  -2   4  21          0.78          1.07         9.92 o
  -1   4  21          1.56         10.39         4.54 o
  -2   5  21          4.56          5.12         7.82 o
                                                
